# Supplementary material for: Characterization of the NAC gene family in ‘Fengdan’ peony (Paeonia ostii) insights into the evolution and expression patterns under abiotic stresses and ABA treatment
Source: Front Plant Sci. 2025 Apr 16;16:1559667. doi: 10.3389/fpls.2025.1559667 (PMC12041088; doi:10.3389/fpls.2025.1559667)
Supplement: Supplementary file 1 [file DataSheet1.zip]

Archive with 4 entries (3 files):
- supplementary files 1 Sequence files related to PoNAC bioinformatics analysis/
- supplementary files 1 Sequence files related to PoNAC bioinformatics analysis/PONAC gene  sequence.fa
- supplementary files 1 Sequence files related to PoNAC bioinformatics analysis/PoNAC protien  sequence.fas
- supplementary files 1 Sequence files related to PoNAC bioinformatics analysis/PoNACcds sequence.fa
