# Supplementary material for: Characterization of the NAC gene family in ‘Fengdan’ peony (Paeonia ostii) insights into the evolution and expression patterns under abiotic stresses and ABA treatment
Source: Front Plant Sci. 2025 Apr 16;16:1559667. doi: 10.3389/fpls.2025.1559667 (PMC12041088; doi:10.3389/fpls.2025.1559667)
Supplement: Supplementary file 1 [file DataSheet1.zip › supplementary files 1 Sequence files related to PoNAC bioinformatics analysis/PONAC gene sequence.fa]

>PoNAC1 Chr01 2562065589 624154826 624160912
ATTATTATATATATTTTTAACGAATTTCACAGCATGGGAAAATTTCTCCACACAAAAACA
GTCATCAAATCGAAGACATAGTTATTAAATATTAAAGATAATGGTTGACAATGCCATCCC
ATCTCAGAAATCACCCAATTTATTTCATTCTGCAGTACATGTAATTATCTATGATTACAT
ATTATTTGACTTTAGGTGCTACTATATTATGAATCTTCTTTACTTTTAGTACCTTTTTTA
TACAGACAAGTGGCACAATGGGTCCGCGGAAGAGGACGACAATGATCGTGTGAAGCTGCT
CCACAGATCAATCTCACTGCCATACACTTGGGACGATTGATTATTTCCTCTATTTGAACA
ATTTGGACGTAGCTGTTGAGGAAATTCTTGAACATCATCATGTTCAGGAGAAATACAGAA
AGCCAAGTTGGGGTCATGACTAAAGCTGGATAATTGCCTTGATGTGTCCACTTGACCATT
AAGCTGAGAAGCCACAAGCCTGTCAAAAGATACCCAATCGTTGAGCCCAGAAACTTTTGA
ATACTCACACTCACCCAATGGGCTTGTGTTGCACCCAGAAGAAGGTTCAGGCAGTTCTGA
ATACATTTCATCAATTGATTGGTAATTAGGAAGAGTTGGGCTCTCTAGTCTTGGAAGATG
CAGAAACCTTTGATGTAGACTACTCTGATCGACATTCAAGAAACCGTGCATGTTGTTGTC
ATCATTATTGGAGATGTTCATCATATTGCTGGTGGTCTCATTTTCCTGCTTGCAGTTTCT
TCCCATGTACACAAGTATTTGGTCTAGCACACCGTCATTACTCGAATTCAGCACCTGGGT
TCTTGAGTGAATAGAGGCGGATGAGCTTTTAGGGCTCTCCAGGGACTTTTGGTAGTTTTT
CTTTCTGAATACGCGGCATATCACCCAGCCATCTTCTGGGATAGAATCAGCTCCCAATGT
GTTTGAGGCCTGGAGGTGCATATTACCAAACTTGTTAGTATGCAATAAAATGTAGTATAC
TTGGTAGGATATTGGATAATAACTGGAAAAGGGTTTTTTGTTAACTAGTCTTCTGGTCAA
GGGTTAAGCTATATGGGAGGAAATTAATTGTCAGCCTCATATACATTGTTTCCTCACTAA
CCATCAATATAAAGTTTTTTGGGAACAGTGAAATCAAAACTCGAATCTGTAGAGGTCTTA
GGTTGTATATTTGTTTGGATATTGGGTCATTTATCTTGGTTTTGGCGTGGATCTTCACTT
TTGAAAATGGGTCATCTAACATGATCCATGCATGTGAAGACCTCTAAATTTTTTATAAAT
GCCTGTATATGAGATCTAATATGGCTAAAGAAAAAAGACAGAGAAGAAGGATTGATAATT
ACAGTTGTGTTTTGAGTGGAAAGTTCGTCAAGTCTATATTCATGCATGATCCAATCGGAT
TTCTGACCGTGGGGGGCTCGTCCCATATAGAACACAAGGGTTTTCCTCATTCCAATCCTC
TTGAAGCTGCTGTAAATGACCTTATCACGCCCAGTAGCTTTCCAGAATCCAGCAGCAGTT
GCGCGATTTGTTCTAGTACCGGTTGGGTATTTCTTGTCCTTGTGACTGAAGAAGTACCAA
TCATTTTGTGGACCAGATCCTATTTTGCATTTTTCTGCACAAGCATTCATGTATATATTG
TAAGTACCACAGAGATAGCTCCTTCCATGGTTGGGCTGACAAGCTACCTCAAGCATTATG
GTCATATGTACCCTATAAGGCAGAGGAGATGTGATGAAGAGCTAGATAAATACCTTGAAT
ATCCCATGGCTCAAGCTTGTTAAGATCAACTTCACGAATTACATCCAAATCTATCTTCTG
GTAAGCCACCTTCTTCCTCAAGTAGTAGTGCAAAAGCTCCTCTTCAGTGGGATGAAATCG
GAATCCAGGAGGGACCTGTGATTGGCCATTAACAGAAAGATTCATATCTTCTGACATTGC
CAGAAGATCTAGATTGCCAGAAGAATGTATAATATGAGATATAAATGGGATAATAAGAGG
GAGGGTGGAAAATAGAAATGGAGTTGGAGAAGAGCGTAAAGCGAATTGGGGTCAGTGCAT
AAATTTATATGGGTGGTAGGACGCAATGGGTCCAAAAATGAAAAGTAAGGGTATCATGGC
CAATAGTGTACTTTAGAGTGGGGTATAGGGGTTTGAGAAGAACCAACCACCTAAAAAATT
GAGAAAGAGGGAAATATGGGTCCCATAATAGGTTAGTAAATTGTTTTTTGGGACGTTAGA
GAAAGCCAACGAAGGGTGTGAGCGGGGGGCAAGCCTCCATCTCAACTGCGACCCACGACC
TTAAAATCTTGAAGAAAAGTACCTCTAAAACCACCGGTATCCCAAAGTGTATCTCTCTCT
ACATCACTAGTTTTATTTGTGCAACCACCGCAACGACAAAGGGGCAAGAGAGAGATGATG
GGGTCGGAGGCATAGCGCTTTCATGGTCCCGGGGGGAAGAAGGGCATGATGGGAGCAATA
AAGCTTGTGGAGAAGAGGTTTGTGTCCCCTACTATCACTAGTTATTGCCCTCTTCATTTG
ATTGCAGCCACCAATAGAATAACAACACCACATGATAACAACCTAATGAAATTTACAAGG
TTATTCATTACTTATATGCTGGCTGGCTACCTAGCTTCTCACGGAAGGGGAATGATGCGC
GTGATGTAAAGGGCCTCTTTACCTTTTCCTTTTGATACCGAGACTAAAAGGATCATCATA
AATTATTCTTTGTACCATGCAACAGTTCACGCATGCTTATTTTCGGCCACAGCCCACAAG
TGATTTAATACAAAGCATTTATTAATAATCAACTCTTGATATAAATGCCAACTAAAGAAA
AAAAAAACGAAACTATTATACAAAACAAAAATTTGAAGTTTGTCTGTTTATAACGAAAAA
AAAGAGAAACGCTAGCTGCAATTACTTTGTGCAATTACTTTCGCAATCTCCAATTCTGGT
GTTGACACCTATGCAGGAGTTATGGAGAAGTTATGAATGAGAATTAAATAAATGCATAGG
TGTCAATATCAGAAGTGGAGATTGCAAAAGCAATTGCACAAAATGATTGCAGCTAACATT
TCTCAAGGAAAAAAAACGAAACTATTACACAAAACAAAAATTTGAAGTTTGTCTGTTTAA
AAAATTATCACAATTTCTCTACTTCATCTTAATTTCTCTATGCTTGTGCGCGCTCTCTCT
TTCTTCCTATGTGATGCACTCCTGATAAGGTACCAAATATTGATGAAAAAAACACCGTTT
TACCTCATCACAAAATAGTAGTTGTTAGACATTACCCTTAACCGCAAGACTGTAAAAAAT
GAAAAATATAGAGAAAATAGTGGAAGTTAATAATGGGAGGCTTGAAATTTTACTTGTCCA
AAATAACCAAACAAGACAATCATAATATATGTACTGGGACAAGTTATCGAATCCACAGAG
AAGAAAAAGAAGGATGTAACTAACTAATCAACCAAAAGCAATAGAACAAATATAAAGGTA
ATAAAGATTTGATATTTTTGTGATTTTTAATAATAAAAATGCATAAAATAAGATAGTGAT
AGAGTGTAGTCAAATAAAGATATTAACTAGGGTTGCTAAGTCCACTGCCTACCTAGTTAT
GTAATTTTCTCTAACCGTCTTTAGTCATCCATGTCATATGTTACCAACCACAAAAGCAAT
CATATAATGAAGTTGTAAAAGATAAATTATTCATGTTAGTACAAAACAACATAAACTAAC
ACCGAATTTACGCTGTATAATCGATGCATCTTTCCAAACATAAACGAGCAGTTAGATATA
ATTTCAAACCGTAATACTTAAATCCAATCGGCAAAATAAATATCCAAGCAAGTTATCATG
TAAAATCCAGCTTGTTCTCATAGACAAGAAACACAAAAATTGCATATGACTAAACCCTAA
AATCATGTTCAATCGAGGTATTGGATTCAACATATGTATAAGAATATTTACAAATCAAAA
CATTGATATACGACTAAAGAACAATTAAAAGAGAATCAAATACCAAGGTAGAGGCTTATC
TCAGCTCGTTATCCTTTAGATTAGTCAGACATAGCTTTTGCAAGTATCATAATGGTTTGC
ATAATTGAATACTTAAGAGAAATTATGTAAACTAAAATACTCTCTTTATTGATAAATAAA
AACATAATATGCTCTCTAAGAGCAGTTAAAAAAACTCTATACAAATTCAAACAAAAGAGT
TCCTTAAATAAGAAAAGCTAACCTACTTGTGCAAGGAATTATAATTTGGAAAGAAAATGA
AACAAAATCTCTCGGGACCACCCGATTGATCGAGCAACACTTTTAGTAACAAGTTTCCTA
ATCTGATTCGGAATAAAATCTTTCGTCGCGATTTCCTTTTTGCTTGCAAAACATTAACTT
CTCATAGGTGATTAACTGATCAATCAGCCATTCCATCTGATCGATCGGATGGACACTAGA
AAATTTTGGCCTTCTTTTGTTCTTTCTTACTTCATCTCCATAATTTGTTTCTTCATATAT
TCTTCGTTATAATTCAGATTTAAGATTCTGAAGATGCTAGCTGGGGATTTTCGTTTTTTT
CGGACGCAATGGTAAGGTCTAATCCTCCATTTGAGATTGTCTTCAATATAAAATATTGGA
ACCTCCAATTTTAAGCAAACTTCAGGTGTCTTTATATTCTTCATTTAACATTAAATTAAA
GTGAGACCAGGACCATTGTTCTTGTCTCTCCATGCTCTCAAATGCTTCATATCAAGTCCA
TAGAAGCTTTAACTCAAAAAAGTGGTTAAATTGCACTTTTTAATTTTCATTTCATAACCT
ACAGAATTATAATAACGACATAACAAGTGGCTTTTTATTCTAATATATATGTATTTCACA
TCAAAATAGAGTAAGAATAATAGTGATTTGGCCACAGATCACACCCCCAAACCTAAAATT
TGCTAGTCCATGGCAAAAACCAAAGGAAAATGGATGAAAAATAACTAAACAAAAATAACT
AAACTAATAAAATAAAATGCCACTTTCGTAGGAACTAAGATTGAATTTAGCATATTCAAC
AAGCCTTTAGGTCCCTAGGTGTCCTTAATGGACGAGATATAGTCTCGTAGGGGTTATTGT
CACGCCCTCCATTTCCGGACTATCCCCAACCACTTGGGTAGCCCAAAAATCTAAGGAATC
GTGAATGGGATAAAATAAATAATATCCAGAATGATACCATACAATGATCAAAAAGAACTT
CTTTATAAACATAACCATTACATTATTCCTTTAAAAGATATATGAAACATAAACTAAACA
AATCTCACAGGACATGGCCTGGAGATGAACAACTCACCAACACAAACACACTTCTTCAAA
GCTCCACCATAATATTCACAATCTATACAAAAGCTCCAAATGCTCAACATCTATGGGATC
CGATTCCATAGCCCAGCATATGCAAAACAGAGAAAAAGGAGATATGTATGGGGTGAGTAT
CAATCACAAATACTCGTGGGGGAGTGTGAATATAATAGATACATATATTCATTTGATTTA
AACATTTAAGTAAACCACTTAAGTAAAATGGGACCCTAATGATCCTAATGAATGTCAATA
AGAGTGGGACTCATATGAGTGAACCTACATGCATATATGTGAAATATAACACATATGCTT
CGTATCCCATTTTCGGCCACGCTTTAATTTTCGCACCTTCTAGGTACAACTGGGCAGTAC
GGCTTATCAAGGCATATCGGGGCAAGGGTGAGTTGCATATGTGGTATATGACACGTACAT
ACACTAAATATTTCCAGAGTCAGATAAGAATGAGACTCATATGAGTGGACCACAATAACC
CATTGGTTTATACGGTGTTGCAGGGTTTCTACACTTAGGTATCTAAATATATCTCTAACA
ATGTTACCCATACTACATGCATATATGTGGAATATAGCACATATGCTTCGCATCCCATTT
CATGGCACGCTTTAATTTTCGTACCTTCCAGGTACAATCTGGGCAGTACGGCCTATCAAG
GCATGTCAGGGCAAGGGTGAGTTGCAT
>PoNAC2 Chr03 1784695063 1083027575 1083029661
ATTTCTCATCACAAAACCAGTAGCCATGGATGAAACAACACCAGAGCTTGAACTACCAGG
TTTCAGGTTTCACCCCACAGAAGAAGAGCTGCTTGAATTCTATCTGAAAAACATGGTTTT
TGGGAAGAGATTGCGTTTTGATATAATAGGATTACTTAACATCTATCACCATGATCCATG
GGACTTGCCAGGTATGTGTATGAATCCATATATAGCCATCTCTTTCCATTTTTTTAATAT
GGAAATGTTGTGGTTAATGTGTGAGTATTAATAATACAGGACTGGCCAAGATTGGAGAAA
GAGAATGGTATTTTTTTGTGCCAAGAGACAAGAAGCATGGAAGTGGAGGAAGGCCAAACA
GGACTACTGAAAATGGCTATTGGAAAGCTACCGGTTCTGATCGAAAGATTTTTAATCTTT
CTGACCCCAAAAGAAGTATTGGTTTAAGGAAGACTCTTGTTTTCTACCAGGGAAGAGCAC
CTCGTGGTGGCAAAACTGACTGGATCATGAACGAGTATCGTCTACCTGACTCATGCTCGG
TTCTCAAGGTATACTACTCAGCAAACTAAAAATTTAAAAAGAAAGCTAGCTCTATGATTA
TATCAATTAATGTTCATGTTTTGTTATGTGTAATTGCAGGACATAGTCTTGTGTAAGATA
TATAGGAAAGCGACACCAGTGAAGGTTTTGGAACAGAGGGCAGCAATGGAAGAAGAAGAG
ATGAAAGCCAAATATGCTGCAACACCCACATCTCCAATGTCATCAATTGATACCAAGTCG
TTCAGTACTGTTCAACAAGAACAAGTAGTCATGGCACCATTAACGTCCATGCACCACATG
GTTTGCAAAAAAGAAGAGCAAGACGCATTAGAGAATGGAGACAAGAATGATCAAGCAGAG
AATAATACTAAAGGAACATCCTCATTGATAAAACTACCACCGGGAAGTGATTTTTTGTCA
GAGCTCCAAGTGCCCAAATTCAGCATGGATTGGACTCAGGACAACTTCTGGACTCAGTTG
AATAGTCCTTGGCTTCAAAACTTGACCCCTTGTGCCAACATTCTGAATTTTTAGAGTCTC
GGAAATTACACCTTTAGTCTGTTGATAAATTTGTGTTCTACTTACTTTGTTGCCAGTGTT
TTGGTGGGTGGTTTCAGATAGGCAAACGTCTACAAGTGCCCTTTTTTTCATCCCTTGCTT
AGAAGACCGGTTAAACCTGAGTCAATGTTCAAGCCTCAAGGGTGGATCAGTGGATGTAAC
TCTGTTTCAGTATTTTTGTCATTGATTTTGTAAACAACTATTATTACAATTTCTAGTCTT
TTTATTTTCTTCCTTTACGAATCTCATGGGGCTCCTTGGCGTATTGATTCCTTTCCCTTC
GGAATACCTGCTTCATGACAATGGATGACCAGTTAACCAAAAGAATCAAGAATTTACGAA
TTGGTTTAAGCAAGATCAGAATCTTTTAGGCATTCTCAAATACTCTTACATCTCCAGTTT
TATTTCTACATAAAACTTCTAGTGATGTTTGGATTGCATTGAAAAATTGGTATGCATCTC
AGTCTAAAAATAAAGTATTAAAACTTCGAATAACTCCTTCGTACAACTCAAGACGACTCC
TCTATTTCAGATTTTTGGACAAGATGAATCATGTCGCACAATATTGGTTGCAAAACCTAT
TAATGAAGACGAGTTACCCACAATTACTATGAAGAATGTAGGCCCATCATACAAAGTAAC
AATTAGTTCGGCACGAGCGCATAACACGCTGATCACATGTAACACCTTGGTGACACTCTT
GCTTTCTGCTAAAGTCATCTTAAGTCCCTGATGATGCCTTTAGTTGAACATCATGTGACA
ACAACATTATTTGCTCCAAAACCAAATCGTGGCAATAAGAAAGACAATGAGATTTTGGAG
GCAACAAATTTAGTTCCTTATTATGAGGTAGTTAGTCTGGTTCAGTCTTGGGCTAACCCA
ACCAAAAATTATTCAATTACAACCGAGGCTCTTATGTTATGACTTAAAATCCTTCTCCAA
ATTCTCATACTTCTTAGTTTTCCAATTAGCCTAAATGTCAATTTTTT
>PoNAC3 Chr02 2248995167 366692621 366693397
ATGGATGAAATAACACAAGAGCTTGAACTACCAGGTTTTAAGTTTCACCCCACAGAAGAA
GAGTTGCTTCTTGAATTCTATATAAAAATTATGGTTTTGGGGAAGAGATTGTGTTTTGAT
ATAATAGGATTACTTAACATCTATCACCATGATCCATGGGACTTGTCAGGTATGTGTATA
AATCCATATATAGCCATCTCTTTCCATTTTATTTAATATGGAAATGTTGTGGTTAATGTG
TGAGTATTAATAATACAGGACTGGCCAAGATTGGAGAAAGAGAATGGTATTTTTTTGTCC
CAAGAGACAAGAATCATGGAAATGGAGGAAGGCCAAACAGGACTACTGAAAATGGTTATT
GGAAAGCTACTAGTTATGATCGAAATATTTTTAGCCTTCCTGATACCAAAAGAAGTATTG
GGTTGAGTAAGACTCTTATTTTCTACAAGGGAAGAGTACATTTTGGTGACAAAACTGACT
GGATCAAGAACGAGTATCGTCTACCTGACTCATGCTCTGTTCTCAAGGTATAGTACTCTG
TAAACTAAAAATTTAAAAAGAAAGCTACCTCTATGATTATATCCATTAATGTTCATGTCT
TATTATGTGTAATTGTAGGACATAGTCTTATGTAAGATATATAGGAAAGCGACACCAGTG
AAGGTTTGGGAACAGAGGACAGCAATGAAAGAAAAAGAGATAAAATCCAAATATGTTGCA
ACAATCACATTGCCAATGTCATCAATCGATTCCATGTCATTAAGTATTGTTCAATAA
>PoNAC4 Chr05 2432486241 1625037215 1625047323
TTGCTTATATGTATCTCCTTTTTTATTTTGTCTTAAATTAATTCTGTGTTGTGTTTGTCT
GTTTCTCAAGAAAGTTGAAATTAAGAGTAGAGGAAAGAGCGGAGAAACTTCTAGTTTTGG
ATGGTACAAGATGACATGGCGCAATGAACCTGCTGGGGAAAGAAATCAGACACCAGTTCA
AATAATTTCCACACCACCCTCTTATCATGAACACAACACTGGAAATACTGTTAGCAAAGC
AAAAAATGATGGTTTTCGGACCTTAAACTGTCCTTCTTGCGGCCATCGTATACAAGTCCA
AGATCAGGTTCTTATTCAGATCTTATTAGTATTTTAATCTCTGTTCTTTTTCTCTTTCTT
TTTTTTTTTTTTTTTGGTTCTAAAAAAAATGAACAATCAGGGTGGACTTCAAGATTTGCC
GGGACTACCTGCGGGAGTGAAGTTTGATCCCACTGACCATGAAATTCTTGAGCATTTAGA
GGCAAAAGTGTTGTCAGATACGCATAAACTCCATCCACTGATTGATGAGTTTATCCCTAC
CCTCGAGGGGGAGAATGGAATTTGCTACACTCATCCAGAGAAGCTACCAGGTGACCTCCA
TCTACCCATTTTAATCAATTAAGCTAGGTTTAAATTAATTTACCTCCTCTTTGGATCTAA
ATTTTTTTATTTTTTCCAAACATAGGAGGCAGAGTCGACCCGAGAGAAAAATTCAATTCA
TTAACTAAAAAATATGAACAAGGGGAAAAATCTTCATAGAATGATCATCATGGCCTTCTG
TATGAGGAATGGCAGTGTTTCCATCTGGGCATGGGGAAATCTCCTATAACTCATTTTCCC
CAGAATTTTTTTATTTCTCAAAGACTAATCTACTAAGATATCAATATTTACTTGGAAGAA
ATCATGGACCAGATTGATTTTGTGACTTTTTTTTCTTAATTTTAGAGAAGTTAGGAATGG
AATTATTATAAAATAACACATTTTAATGCTTCAATGAGAGAATTTGGTAGTGAAATAAAT
AAGAACACATGCCCCAATACCCACAACAATTCCCACCATGAGTCGGCCTTGTGCTACATC
TCTCAGTGAAAAATTCCGTCAAAGGGCTTAAATCTCCGACCTCTTACATCACAAGCTCTC
TTGGTGGAAACCAAAAGTGCTAAACTACAATGGTATGAAGGAAATGAAACCCTTTCCTTT
CCCCTCTATTTCCCTTCATTTAAAACCTCATTAAATCAACTTTCTCAAACAACCCTTTTC
TTTCCTCTTCTTTCTCTTCAAAATAGAAGTAATATCACACTATTATGCTTGTTGTTTGAG
CTAATATCATCCTAGCCTTCAAGATTTGTACTCATCTCTTGTGCTTAACACACACGCACA
CAAAAACTCATTACATTCTAATCATGCAGGTGTAAGCAGGGATGGACTAATTCGCCACTT
CTTTCATCGACCTTCAAAAGCATACACAACTGGAACTCGAAAACGAAGAAAAGTACACAC
AGAGGAAGATGGCGGCGAGACAAGATGGCACAAAACAGGCAAAACCAGACCAGTCTTTAT
GGGCGGAGAAGTAAAAGGTTTCAAAAAAATCCTAGTACTCTACACCAATTATGGCAGACA
AAGAAAACCCGAGAAAACGAATTGGGTAATGCACCAATATCATCTTGGCGTCAATGAAGA
AGAAAAAGATGGAGAAATAGTTCTTTCCAAGGTTTTCTACCAAACACAGCCTAGACAATG
CGGTGGTTCAAGCATCAAGGACTCACTCGATGGAAAACTAAAAAATGTGCCCCTTAATAT
AGAGTATTATAATCCCAATTTTATCTCTTATCACAATAGAGAAAGTTCAACGCATCTAAT
TCCAAATTTCGTTGTCGAAGGCGACGGGTCTTCGTTTGTTCATGCAAGTAAGAGGAAAAC
TTGAAGACAGGAAACAACTGTTTCGTGAAGCAACAATGACAAAAAAAATTGGTGGTAGGT
GTTGTGTTATAGTCGAATAAATTAAAATTAAGAATTTAAGGATTGGATTATGGGGAAGGA
GAATAAGATGGCTGCGTCTTTTATTGAAAGGTAACGATAAACAAAAAGTGACAGCCTTAT
TTTTTCTTTACTGGGATATTGAAGATTTTATTTTGCAATAACAGTGCTCATGTAGTATCA
AGGAATATATAGTAATATAGAAGGGAGGTAGGTGCATAATTACACCAAATATTATTTGAG
AAAGTTTGATTGTAATATGTACAAAATTGAATCTTACAAGCATTCTTAGATTTGAATTTC
ATTCTTATATATGTTTATTTGTACTTTTCTTAAACGTGGATTTTAGTTCAAGTGGCACAA
AACCTTCTATTCATTATGCGGCGGCACCTCCCCCAGTTGGACTTTTTCTTCTCGCTCAAT
TTTTATCTCCGTTTTCAAATAGACATTCCATTCTCTCCCCATTAGATGCAGGGTTGCTGG
GCAATTGTCATCCATGTGGTGTAGGAGGAACATGGACTTGGGATGAGAAATGAGACTTGA
GAAGCTTTCTTAAATTGTATAACAGCATATAATCTCATTGTTTCAAATATCGATTTCCAT
CCCAATATAGGCTAGGTCAAGCGTTTCAAATATCTATTTTAATCCCAATATGGGCCAAGT
CAAGTTATTTTAAGTAGAAGTGTAGATCTACTAATTGAAGAAAGTATTGCCTTGTTGTAA
GAAAACTGATTCTTGTTGGTAACTTAACGTGGTCACTTTGTAATTTCTTAATTAAAAAGG
GATATAAGAAGAAATTACTAAATTACAAATTAATAATTGCAAAAGTAAATATGACTTTTC
CTCCCAATATCTGTGATGGAGTGAACTCATGATATGATCAGGAGTGAACAGTAAATAGGT
TAAGAGAAAGAAATAATAATTAATTATAACTTGTATTAAAACGGTAAAATAGGAAATAGA
CTAAGTCTTGCTGTCGCAATATCCTTAAGACAATTATTGCCCCTGCTACGGTGCAACAGT
TGATAGGTAATTTATCTCCTAAGATAAAACAGTTTTTCACTTTCCGACCTGCACTAATCG
AAAAATTCTGGCGACCCGATGTATGAGCAACTCTCTGATAGAGTAATAAAAGAAGACTGG
AAGAAGATGATTTAATTCTGAAAAAATATGATTTAATTTCAGACTGAATTTGCCTTCTAT
TTATAGGCAACCAATATCTTTTAGTGAGGAGTTGTACGCTTTAGAAACGAGTACACAATT
ATCGTCCGATCGTAGCCAATACGATCTGACTGTCCAGATTGCACCCTTGGCCAACAGATG
CATCCGCACTAGATAAATGCACCGCATTAATTAAACGTTTCATTTAAATTAATTCATATT
TGATGTGGACCAAAAAGTCTATCCTAGCAAGTGCAGTAGTCAATGTAGTCTATAGTAGGC
AAGCATCACAGGTTATATCGAACCCAAAGGATTGCGATAGGGATGTAGTGAACACCCAAG
GATCCTTGTCAGTAATTATCGAACGGGTAGAGTGCAAGTGGTGATAGTGGTTAAAACGGA
GAATAATTTGGTGCTCAATTGAATGAGTTTGTGATTACACTAATGCAAGGTATTAAGATT
AGAGAGCTAGAAAAGAAATAAGGTATTGAATCCACCCTTCCCTTCCCTTAAATACAATTG
CACAAATGCATTAGAAATTTGGTTGTATAAGGAGTTCAAGTCTTCTCCGAGCTACAAGCA
TCAGAGGAAGACACGATAGATTGCTCAACGTAAACAAATATTGAGGTATCTGAGTTTATC
ATAAATTCTTCACATGTACATTAACTAACTAGAGGCTACAAGAAATTCATTCTAAATTAG
CATACATCATCTAAGCATTTCATCAAACACATAATAGGCATAGACGCAAATACAAGAGAC
TAGATTTAACCTAAACCTAGAATCTTAAGGCATGTTCATCAATTATCAACTCTAAGACAA
GAGAAGAGGGAAGAGACAAGTATATTGAGCAATACATCTTTCCATTAAAAAGAGTTTCAA
ACATTTGAGAAGAAATCCTTAAAACAACCATTGAATCCCAATTACAGTTGATACAAAATG
AGATTTACCTTCATAGGAGAGGGCTTCATTAAGCCCCTATGGTAAAGTTAGTTGCCATTA
ATGAGGAGCACACCAATCCTCTTACAAGCGTCATCAATACCTTAATGGATTCTCCAAAGT
AAGTGCTTAAAACCCTAAAACCTAGAGAGCAAAGAGGGAAAAGAGAAAAACTAAGTAAAT
AAAATCTGATATCTTTTTTTAACCATCAGGTTTATCTATAATATTCTAGCTTAGCTAAAT
TCACCTAGCAAAATGAAGCTTTTCCTGGCGAATTTGTTGGCTCGCCTGGCAAGTTAGTGA
AGTTCGCTCGGTGAGTTGCCCTTTTGAGCAAAAACGATGTCGCTTTGATGTGCCGGATTG
AAGTCCTCATCTGGTGAGCTTGGGACTTCACCTGGCGAGTTGTTCATGGTGTGGCTACTG
ACTTGCTACTATCTTCCATTTTTGCCTATCGAATTGCTCCTTGGGCAATTTTGAATTACG
CTACTGACTTACAAATTTCCAACCTTCGCCTAGCGAGTTGTTATTTTGTCGGGTTATTTT
GAGCTCCAAAAATGAAGCTACTAACTTGCAATTGCTCCGTATTTCGCCTAGCAAGCTGGG
CTTTTTGCCTAATGAGATCTTCATTTCGCTTGGCGAATTTGGGCTGGCAAAAAGCTTGGG
AGAGGAGCAATCTATCATTCACTCTAAGTACGTTAAAAGTTTTGTTTTTGAACCATTTCT
CATGTAAGTTCCCAAAATGGCCTTTAGTCCTGAAAACATAACAAACGCATCAAAGATAAC
ATGGATGAGTTAAACGGTAAGAAGACGAATGTACATGGAGTCACATTTGTTACTATATAA
CACCCCCCAACTTGAACCTTTCTTATCCTCAAGAAAGAAGAAAATAAGAATTATGAGGTA
GGGGAGAAATATATTTACAAAATGCAACCAAACCTATGGACCAAAATTTCATTTCCCCTC
TCACAAGCATTAGAGCACTAGTTATGCTCATCAAAATCCTTAATGTTCCGATGACAAATG
CATCACATGGAATCAAAAGAATCTTAAACAAACACATGGAAGTCACCATACCAACATTTA
ATGCATTAATAATTTTTATCTACAACAAATATTTATACAGTCAATGCAATACCTATCGCC
TATAAACATCCTACGGAACAAGTCTATGTGTGATGTCGGCTTGAAAGGTCGTTATTCATC
TCAATCTCATCCTTGGATCTTCCATTTCAAATTCTGACTACCAAAAAGACTTGTTTCCCA
AATCATCGACTTATATGTGAAAATCGATATCAAGTTAGGATTTTAAGGATTGTAATGTGA
TAGTCGTGTCATATTCTTCAAGTATTTTATGGAATTCACACACATATGAATGTTATTTCT
GCTCAACCCTACATAATTTCATACCTTTCTTTGTGATGAGTGACTCGGTTTATAAATTTT
TTTGAAGAACATGGTACTTGCTATTCAGATCCACAATTATGGGCTCTTTGAGTTTCTCCC
AAATGATTTACTTAAAGATTGGGGAGTGCATTGCCTTTTACAAAGTGCACCTTTATTTAA
CTCTTTTTGGATGCTTAAATATTTGACTCTTTTTAGAGTCATCTTTGTGGTTGTGGTGTT
TTCCTTTCCAATTCCTTTTCTTTGTTATTCTTCCCATTGGACTTTGCCCATGTTGTGGAG
ATTCAAATCATTTTGAACTTACTTAAGTCTCATGTACACCCAAACCTCGACACCTTATAA
CACAAAGTTGGAAAGAAACATGTGCAAGCACAAGAGGTTTTTACCCAATCCCGTAGATGA
AAGAAGTTATTGTGGTCCAAAAGTGGTGTTCGAATAGTTAAGTGTTATGGTTGGTTTTTA
TATAGCTCAAACAGTTTAAGAATGCCTTTCTTACCATCATCTATTAGTTATTCGAATAAG
AGCTTCGCGGTTCTTTTCAAAAAATGGGAGGAGCTTGGTGTCTTACTTCAATCACTTTAT
GATGCAGAAAAATAAAATTTTAAGAATAACTTTCTTAAACTAACAAATATGCGCAATTGT
ATTCCAACAACGTCAGAAAATAACCATATACAATTTATGTGATGAAAAAGTCTATCCTAG
CAAGCACATTAGCGTTGTAGTCAAGCGCAAGCAAGCATCAGAAGTTTATATCGAACCCAA
AGGATTGTGACGGGGAGTAGTAAACACCCAAGGAATCTTGTCATTAATTGTCGTATGTGT
AGAGTGCAAGTTGTGATAGTGTATAAGAGTTTAAATGTTTGTTGCTCAATTGAATGAGCT
TATATTTAAACTAATGCAAGGAATGAATATTATAAATCTAAAGAAGGAATAGAGTATTGA
AGCCACCCCTACCTTCCGATAAACACAATCAATTAAATACATTGGGAATGCTGTTGTATA
AGGGATTCAAGTATCCTCTGAGCTACCAGCGTCGGAGTGAGACGCGATCGATTGCTCGAT
GTAAATAAAACATGATATATCTAAGTTTATCATGAATTCTTCACATCTAAATTAACTAAG
GGCTTCAAGAAATTCATTCTAAACTAGCATACGACATCTAAGCATTTCATCAAATACATA
ATAGGCATACACACAAATGGGAAAGACTAGGTATAACCTAAACCCATAATCTCAAGGCAT
GATCATCCATTATCAACTCTAAGATAAGAGAAGAGGGAATAAACAAGCATATTGAATCAA
TACAGCATTATATTAGAATGATCTTCAACTATTTGTGAAGAAAACCTTACAACAGCCATT
ACATCCTAATTACAAATGATACAAAATAATGTTTACCTTCATGAGAGAGGCTTCATAAAG
CCCCTATGGATAGTTAGTTGGCCATCAATGGGGAGGATAACAAGTATCTTACAAGTGGTA
TCAATGCCCTAATGGTTGATGGCTTGAAACCCTAGATGAGAGAGAAGAGAGCAAAAACTA
TTAAAAACCTATCTGAAAATCTAATATAAGTTACCCTTAAAAATTATGTCTTGTATCTAC
TTATAGGGGTCTGGCCGAGCTAAATTCGCCTGATAAAATTAAGGATTGCCTGGAAAATTC
GGTAGCTCTTATGCAAGATGCCCTATTTAACAAAAATAATACCGCTTTAATGTACCCAGA
TGAAGGTCTCGCCTGATGATCTTGCGGTCTTGCCTAGCTAGTTGTTGATGGTGTACTTTT
TCCTTCTTTGCTGTTCTTCAGGTTTGCTTGGCAAAATGAGGATTCGCCTGGTGTTTAGTA
CTTTGGCTAATTTCGAATTGGCTACTTATTTGGAGTGCATGTTTTTCACCTGGCTAGTTT
TGCTCTTTTTCCTGGCGAGTACATCATTTCGCCTGGCAAGGTATCCCTTTTGCATAGCAA
TTTTAAGCTCCATAAATAAAGCTACTGACTTGTAGTTGCACAATTGTCGCCTGAAGAGCT
GTTCTTCTTCGCCTGGCGAGGAACACCTGTCTCCTGGCAAAATATGATTTTGCCTGACAA
ATTTGGCTGGTAGGAAGCTTTGAAGAGCAACACTTTAGCATTTACTCCAAAAGTGTCAAA
AGCTTTATTTTTTACTCGATTCTCGTGCGAGTGCCAAAAATGACACTTGGTCTTGAAAAC
ATAACAAACGTATCAAAACAATAAGGATGAGGAGTTAAAAGGTAAGCCAATAAGTGTACA
TAGAGTCACACTTATGACTCTATCACACCCCCCAACTTGAACATTACTTATCCTCGAGAA
AGAAGGAGAAAATAATTAAGAGGTAGGAGAAATGTGTATTTATAAAGCGCAACCAAACCT
GTGGACCAAAATTCCATTCCTTCTCTCATGAGCAATTGGGCACCCTAGGCTCATTAAATT
CTTTAATGTTTCATTGATAAATGCATCACATGGAATCAAAAGAGTCCTTAAACTTATACC
CGGAAGCCATCTTACTAACATTTAATGTATCTAAGAGTATTTATCTACAATAAATATTTA
TATAATCTGTCACGCCCTCGATTTACAGACTATCCTATCCACATGGGTAGTCTGAAAACC
TAAGGAAGTGAAGAGGATAAAATAAATAATATCTAGAATGATATCATCACATTGATCAAA
ATAACTTCATTAAAATAAATATGACATTACAATATTCATTGCAAACCATGATAATTACAT
ACAACATCTCACCAAAATAAACTAATATGTACAATCCACAACCAGGCTGCACCAAAGAGC
TATCTACAAGTTGGAACAGCACAAAGGAGCAGAGTAGTGCCAAAAGCCGCAATAGCTAAC
ACCTATGGGATCCGAGTCCATAGCCCACACATATGCAAAATCAAGAAAGAGAGACATGTA
TGGGGTGAGTATCAATCACAAATACTCATGGGAGAGTTTGAATATAATGTACATATATTT
ATACATTTGAAGCAAACCTTTGCATAAACCATTTTTAAGTATATATGGAGCTCTAATGGT
TATATAACCTGGAGTGAGTACTTGAGATACGTACAGTTATTCACACGGGACTGCAAATCA
CACCCGGGATCTAATCATTAGGGTTTTTACCTTCATCTTTATCAATTTAGCTAGGACATG
ATTATGTTTTACTGGGGTAACACCCTCTTTATCAGAGGCATCCAGAATCAGCATACTCAT
GTCAATATATGACCCTCAATCAGAGGTATCTAAGTTCTTTATCACATTATTATTATCTTT
TTCTCTAATTGATATATTCAGAATTAGCCAGACATCTCTGGCACACACTCGTCCTTATCA
GGTCATATGGAGTCATGGCCAACCGTATCGACACATATACATATACCTATCCCCGGGATA
AACTCCATCCCGGTACTCTACCATAAGGTAGTTCACCCCCTTGCTCATCAGATGAACTGG
AAAGTGAAGGACCATGATGCGCCCCCGCACCTTCAAGAATGAAGGACCATGTCGTGCCCC
CGCATTCCTCTTCCAGAGTGAAGGACCATGTCGTGCCCCGCACACACTGCCTCAGAATGA
AGGACCATGTTGTGCCCCCACATACTGCCTCAGAATGAAGGACCATGTAGTGCCCTCACA
TCCCCCAACTGGTGTCGATATCCCATGGCCTAGCTTTACAGGTTTATCACCTTACTTTTG
GGCTCACCTTGGTGGAGGACCATTTCGTGCCCACGCACCCAAGGCACATGCCATATTTAT
AAAATTCTTAATCACATATGATTCCACTTGCTTATGAGGAAGGCAATTACATGGCTCAAC
CTGAGCTAAGTTCATAGAGAAGCTTATGCTTATCATTATCTTAAATAGAGCTGAGAGTGG
AGTATTTTGTATTACATTAATTACCTAGACTGGAGACCAGGACATCAGGAAGCATCTTAA
TTGCACTATATGTCTAGGAGACTCTAGAATGCTCTAATCCTAGATCATTTCTAAATTAAT
GGAACATTATGAAATACCTATAAGGTATGTTTTATCTACATAGGGAAATATAGTGTAATA
CATTCCGCTGAGTGATAATTTGCCTATATTGAATGACTATCATAGTTCAAGATCACAGGG
AAAACATTTGAAGAATTATATAACATATATAATTTTATAATCCAAACAGAGGAAATAAAA
TAGATAACAACCCCCACCTGATACTGTCAGTGTAGGCTCTATCCACACAGAAGGATCTCA
AGTCCTTGGCATGCACAATGCTATCATGCTTGCGTCAGCAATGCATACGACTTTTCCAGT
CACAATAGATCACATAAACCTATTCAGGTATAAATATAAACAATGAATATTACTCTAACT
ACACTTGTCATAAAAGACCATAATGAATGGCCCAGGAATGATTGGAGGGTAGCTCGACTC
ATTGGGATCCAATTCAAGATTTAGCAGCTTTTGGACATAAACTTCGAGGTTAATATTCTA
TAAAGTATCACATGCCTATATTTCACTTATAATAGCTTTATGGACCACTTATTTACATAA
GGGCACCAATAGCCTTAAAGCTTATGTATTTACATTTTTGACTTTATTAGACTACATGTG
TGCTAGGAGTGTATGCTTATACACATTAA
>PoNAC6 Chr01 2562065589 1693717354 1693718811
ACACTAATAATCACTAGAATTGAAAATTTTGGGATTAAAACCATCAGTTAAGTTGCAGGC
TCTCCAAATTTATAGCAAACACTTGATGCGCCTTGATCACTCAAAAACAGAGTGGCTGAA
CATTGTATTTCTAAGATGGTTATTCTGATTGGTTTCAAAGAAGCTCAATTACTGATACAA
ACACTACTGAAAAGGATGAGTGGAATTACGGTTTCCTTCTAAAAGTAGAGAAACTATTGC
AACTACTGTTTTCTTCATGATCTTCCGATTCATTAGAAGAGGCTTCTGTGATCCCACTCG
AACCCGAAGAGGAACAACAAGGAGCAAGATTCAAATCAGTCCTATTCTTTGTCATGAAAT
CATAATAAACCGGCTTAGCAACCCCAATTCTTGGAACAGTATTAATATCTTGGTCTATGA
AAGATTGCTGCATGTTATCATCCTCGTTTTTGGTACTTCTTTTCTTCAGAAATATGCGGC
ACAGGACCCAATTCTCCATTTGCACCGTAGGGTTCTGCACAAAATTTTAAAAGAACCTTT
AATCACGGGTCCCCTGACCAGCTATAGCCCAAGAAATAGAAGGAATTAAACTCACCTGGG
GGGTTGAGTTGTTTTTCTGAGGAGCAATGCAGCTGGGTGTAGTTTCAGGAGTGATGAGGC
GATATTCGTGCATGACCCAATCAGTTCTAGACCCATGTGGGGGCTTTCCTCTGTAAAAAA
CCAGAGTTTTCTTCATCCCCACAACTTGGTTGGTCTTAGAAGCTAAAGCCACAATTTTCT
TGTCTAACCCAGTTGCCTTCCAATAACCAGAAGCAGTTGCCCTGTTTGATCGGTTCCCAT
TTGGGTACTTGGCTGCCCTAGTGCTGAAAAAGTACCTCTCTTGCTCCCCATCACCTAAAA
AATACAGAAAACAGAAAGGAAAATCAGCCACATGGCATTGTAAATTTGTAATTCTAAACT
TACAATTGTCAATTTCAACATGCTTTGGTATCGTAATTTGTTAAGTTTTGAACTAAACCC
ATAAATTGAAATTGAGATTAGTATACAAAAATGCCCACTGACCTGGTAAATCCCAAGGAT
CAGATTTGCAGACATCAACTTCAGGGATGATGGAAGCAGGCAAGGGACATGAATAAACCT
TGCGCTTCAAATACTGAAGTACAAGCTCTTCGTCGGTAGGATGGAACCTGAAGCCAGGAG
GCAATCTAAGCACGCCATTCTTAACAAAATTGAGCCTCTCCATCATCACAAACACTAGCT
AGCCTTGAATGTTGAAACAACTCAATATGGCTGCAGGAATCTTTGAGCTCAACCCAATTG
AGAGGTTGAACTCACGAAACGCAATTTGAGTACTTATAAGACATCAAAGAAGAGAATAAT
AATAACAAATAAGAACAAGAGCCGAACAAGAACAAGAGCGGTACAAGAACAAGAAGATAA
AAGGTGAAAGGAGGGTGG
>PoNAC7 Chr02 2248995167 399830081 399858665
ATGACAAAACAAATCCAACTCACCAGGTCAGGATTTGGGGAACGCTGGCTTGAGCCTGCG
GGTTCGCCAGTCCGTCGACTCCTCATGATCCGCGTCTCCCTTGGGGGTTCGCTGGTCTCC
GGCTTGAGCTTGAGCCCCTTGCGGGTTCGCTCGGTCCGGTTGATCCGCTTGGCTGGAGCC
GGCTGTGGTGCGGGTTCGCCTGCGTCGCGGTCTGGTTCGCCTGGTGCTGGTCGCGCCGCT
GGCCTGGACTGGTGCCGCCTCCGCTGGCGTCGGCTGGAGCCCCTCGCGGGTTCGCTGGCG
CTGGTGCGAACTGCTGTTGCAGTCGTCCGCCGGTACTGTCATGGTTTGCTCGCGCTGGTA
CGCCGGCCTGGCCTGGCGCTGCGTCGTCGCCGGCTGGTGTGCTGGTGCCTGCGCGCCGAA
AATCTTCCCAGGCGCTCTCCCTCTCTCGCTCGCGTTTTCTCTCTAGCGTGAACAGCCCTT
GGCTGTTTGCGTTTTAGTTTAGGTTTTTTTTTTTTTTTTTTTTTTTTTTTTTTTTAACTG
TCCGTAAAGTACGAATTTTGCCTCAACGTCCTACTCCCGTTATATTTCAAACCCCCACCA
TTCTCTTTCTTAAATCAAACCCCTCTCTTCCAATTAAAATAAATTAAATAACTATATAAA
AATATAAGTATAAATATTAAATAAATTTATTAAAAAAAATAATAGAAATTTAATTCTCAT
GATTATATACTAATAATAATATAAAATTTACATAACTATTAAAATAGATTAATGAAGAGA
AAATAGAAAAAGTCGTGTTAAAATTGGGTGTTGTTCAGGTGAGAAACAAAGATGGCATTG
TTGGAATGTTCCGGTAAATATATATTTATCCATTTGGAACTCCATAAGATAATGACATTA
AGGAAATATTTGATTTCCTTTAATTATTTTCTTTTGCTGTTGAAACGTAACCTGTGCTTT
TGTTTAAACATCCATAATCTCTCTTTACTCTTCTTTCACTCTTGCTTGCTGTTAACAAAA
ATTCTTTCCGAGGAATTTGCACAGACACTAAGAGAGGAAAGAGTGGGAAGGCTTCATCTA
GTTGTACTTTGTGCTTGGAAGAGGAGTACAGCACTTGTACTGAAATTGTACATACAAGGT
CAGTCGGGGTACAATTGTTTCTTTGTAGTTCTTCTTTCTGCTTCTTATTGTCTGTATGTG
TTCTTGAAGATGAAAACAAAGTGGGACAGGAGGAAAACTGTCGGATATCCTCAGAGAAGG
ATCAAGTGCTGGAAGCTTTATTGGATCACATGTGAGGTTTGTCTTAATCACTTCTAGTGT
ATGTTATTCTCTTTGATGTGAGTTGTTGAAGAATAGCATTTTATCTCACAAACTCCATGA
TTTGTGAACATTATGAAACCTTATTAAGTTTTCTGAGTTTAGATTGTTTAAAACATGATC
TCCTTAGGTCCAGCAGGAACTCTCAGGAATTTTCGTTGTGATTGGTTGAGTAAACGAGAT
TCAGAAAGTAAGTGACAGGTTGAAATACGTAGAAAATCACCAGATTGAGAATCGAAGCAG
AGCATATATTCGGATTCTGGATGCTTAAATCGAAGCCCTATATTCGATTTAGGCTTCCTA
CTCGAAATTATATGAATTTTTAACTTTATATTTTGATTCCTGAGGCCATATCTAAACCAG
CCTCGATTATCTTGCATGAGTCGGAAACCTAGGCTGCGAGTGAAGCCACTTTACTGTGTT
TTCAATTACTTCGTAATAGGATTCTTCAATTCTTAACAAAAAATGTTTTTAAAACCTTTT
TCTATAATATACGTTTGGTATTTAAAAATACACAGTACTGTTTAAACAGTAGGTTTAGTT
TGAACCCCGGGGGGGGCAGGAGAGGAACAAGCAAGAGGAGGGGGGGAAGAGGGGGATGGC
GAGGAGAGAAAGGAGGGAAACCGATAAAGAGGTCCCGGGAGAGATAGAGAGAGAGAGAGG
AGAGAGGAGAGAGAGAGAGAGAGAGAGACAGAGGAGAGAGAGACATAGAGAGATAGAAGA
GAGAGAGAGAGAGAGTACAGAGAGAGAGACGAGAGAGACAGAGAGATACAGAGAGATATT
ATATATATATATATTATATATATATATATATATATATATATATATATAATATATATAATT
GGTTGTATATATATATTATATATTTATTATATATTTATATACTTTATAACATTAATTATT
AATTTAATATATATATATTATAATTAATATATTAATATAATATAATATTAATAATACATA
ATTAATAATATATTATAATTATATATATATATATATAAATTATATATAATATATATATAT
ATTAAAATAATAATAATATTATATAGTTATATATAATATAATATATATATATTATTATAT
ATATATATTATATATATATATATATAATATATATATATTATATTAATAATATATATATTA
TATAATATAATATATATTATATATATATATATATTATATATATATATAATATATATATAT
ATTATATATATATATTATATATATATATAATATATATATATATATTATATATATATATTA
TATAGGTATATATTATATATATAGAATATATATATATATTATTATAGATATACAATAGAT
ATATATACATATATGTATATATATAATAGATATATACTATATATTTATATATAATATCTA
TATATATATTATATATATATATATATTATATATATATATTATATATATATATTATATATA
TATATATATTATATATATATATAATATATATATATATTATATATATATATAATATATATA
TATATTATATATATATATAATATATATATATATTATATATATATATATTATATATATATA
TTATATATATATATAATATATATATATATTATATATATATATTATATATATATATTATAT
ATATATATTATATATATATATATTATATATATATATATTATATATATATATATTATATAT
ATATATTATATATATATATATTATATATATATATTATATATATATATATATTATATATAT
ATATAATATATATATATATATTATATATATATATATAATATATATATATATTATATATAT
ATATTATATATATATATATTATATATATATATATAATATATATATATAATATATATATAT
ATTATATATATATATATAATATAATATATATATATATATATATATATCTATATATATATA
TATATATATATTATCTATATATATATATATATATATATTATATATATATTCTATATATAA
TATATATATATATAATATATATATATATAATATATATATATATATTATATATATATATTA
TATATATATATTATATATATATATAATATATATATATATTATATATATATATAATATATA
TATATATTATATATATATATTATATATATATATTATATATATATATATTATATATACTTT
GCCAAGTGGATAACAGACTTTCATGGTAAGCGGTGCATCTTGACGGAGGGGGGCAGATGT
GACTATCTTACAGTCAGGGTGTATTCTAGTGGCCTTGTATTGATTATTGGATAATCAATA
TTTATATTGTTGACTACCGAGTAGTCCGATATACGTTGTGTTATATTCAATTATTAGATA
ATTGAATATTCGTTTACAGTTGATTTTGGGTTATCACTGTATTGTTTAAGTCTCTATCTG
GCATAGTTGTCTTATTATCGATGTTGTTCATGGTGGGACGTTGTTCAGTATCCTGTGTCT
TGATTAGGATTACCCCGTCCTATTTTGATTTGTACGCTTGTACATGATTCTCAGTTTAGA
TTCACGGACCCATTTATGGTAGAGTAAGTTGGATTACTCTCTCTGCATGCATGCATAGTC
AGTGTTGTGATATATTATTCTATATTGTGGACATGAGGTTTAGTGAGTGGTTGGACACTC
ACACCAGCATTATTTAATGCTGACCCGTTTCGTTTTTTCACGCGAACCGGGTGCGTATCC
TAATTTGGTTACGTAGTTGGGGAGCCGTATCCACAGGTACCGCTACTTGCACCTGGACCA
GCTCAGCAGACAGACAGGATCCAGGACCAGCAGCTTGATTGGATTGCAGAGCTCAGCATC
CGGATTTATTTTATCTTTCAATTTATTTCAGTTTCATTGATGTAAGCCTTATGGCATTTT
CAGTTCATTTAATATTGATGTATTTTTCTTTTGAGTTGTGTGAGTTGTAATAAATGGCTA
TGTTTATAAAGCCACTTTATTTATTCCGGATGTATTAATGAGAATGGTTGTTTACATTTT
TATTTACATTATGCTCTGTTTAATTTATGATAATCCAATCTGGCTAATAGTTTGTTAAAT
TACAATAGCACCATCACACCTGAGGATTAGAATATTACGAAAGTATTATTCTAAAAATCG
GGTCGTGACAGATTGGTATCAGAGCAGAAGGTTACCCTTAGATTCCTTTTCTAAGGTGAT
CTTCGGAATTGTGTATGGTCTTGTCTACGTTTTCAAACCCTCTGATTTTCAAATCCTTTG
TTTGAATTCTTTTCAAAACCTTTGTTTCAAATTCTTCATTTGAATTCCTTTGTTGAAATT
CCTTGTTGGAATCTTTGTGAATCTTTATATATATCATGTTGTTAATTCTTGGATATATAT
ATTTTCTTAAATTATGATTCTGATTTCATTCGATTTTAAAATACCAGAATTTTAATTCTT
ATTATTTTTGTTGTGCAGATCATGGCTGATCACAACAACAACATTCATCCTGATGATGTA
TCTGGGATTTATGGAGGAAATGGTGATGGGATAACTGGAAACACCTTTTTGAACAATCCC
GATTTAGCTACTGCATTTGGTCAATTTCTACAGACCATGATGCAGAATGTGGTATTCCCT
CAACCACATGCAGTTGATCCAGCTGATGCTGCAGACAGAAGATGGGAACGGATGGTGAAG
AGACTCAGAGACAGTCAAGTCTCTAAGTTCGAGAAGGCGGATAACCCGATTGATGCTGAT
CATTGGATTCAGGATATGGAAAGGGTATTCGAGGTCATGCAGTGTTCCGAAATTGAGAAG
GCAAAGTTAGGAGCTCATTATCTTTTCGGCAGAGCAAGACAATGGTGGGAGTCTATCTTG
GCAGAGATCAATGTTGACACATTTACCTGGACACAGTTCAAGAGTCGCTTCTATAGTCGA
TATTTCTCAGCGATCGAGAGGACGAGGCTTAACCGGGAATTTAGCAACATTGCTCATAAG
TCAGAGGAAACAGTGGCTCAGTATTTATCTCGTTTCTCAGAACTGTATCGTTTTGTTCCA
CCTATTTCAGAAGAGGAGCAATGCCGACAATTTGAGTTCGGTTTACTCGGACACATCAGA
GGACCTATCATTCATAATCAGTATCCGACGATGTCTCAGCTTGTTCAAGCAGCCCAGGCT
CAGGAAGAAGAGAAAGCTCGTTTTTGTAAATGATCGTAAATTATTGAAGGGTCAATCCAG
CGGAAGTTCTAATTCTGGATCTCAGCAACAGCAACAACGTCATCATCCCTATGCTCAGCA
AGGTGGTCGTAACCAGAATCAGAACCAACAGAATCATCATCAGCAGAACGGTAATGGTGG
TCCAAACCGTAACCGTAATCGTCACAACGGTAACAGGCAGAATCATAACAATGGTGGCTA
TCAGCAGAACCGTAATGGTGGTGGACAACGTCAGAATCCGAACAATGCAGTTCGTCAGGC
TAGAAGAGCAGAAGGTTCATGTTTATCTTGTGGTGAGATGGGACATTTCATTCGATAGTG
TCCTAAGGCTTAAGCAGCTCAGCCCCTTCAACAAGTACCGATGCAGCAGCCTCCGAGGCA
GATTGCTCATGTTCCTAGACCATCTTTACCAGCTCCAGTTCAGCAAGGCAGAGCACCAAT
GCAGCAAGGCAGAGCTCCAGCACAGCAGGCCCGTGCTTATGCTATGTTACCCGGTGCAGT
GGGTAATAAAGGTGTATTAGGTACACTTAATTTTTATGGTAATGTTACTAAGGTGTTGTT
TGACACCGGTTCCACACATTCGTTTATATCACAACACTTTGCATGCGATTTGGGTCTTGT
TTCGGAGTTGTTAGAGACTCCAATGTCTGTTTGTTCTACTTTAGGCGGTGTAGTTTATCT
ACGTGAGATTTGTAGAGATTGTCCAGTTATCATTTGTGATTACTGTTTCCCGGCAGACTT
GATAGTTTTGACTTGTGAAGGCTTCGGTCTTATACTTGGTTTTGATTGGCTTCAAGAGCA
TTTTGTTTCGGTAGATTGTGCTACCCGTACTCTTCATTTTGATCTCCCTGGTCGAGATCC
ATTGTTTATGTGCTGTGATGTAGATGAACCAGTTTTGACGTATTCTTTCTTGGCGAGTCT
GGATGGGACTAAGCCTAAGGTGGATATCATGTCCATTCCTATTGTATGTGACTTTCCTGA
TGTTTTTCGTGATATTCCTGGACTTCCTCCAAGACGAGTTGTGGAGTTTGCTATTGATCT
GATTCCAGGTTCTAAACCAATTTCGATGGCACCATATCGAATGGCACCAGCTGAACTAGC
AGAACTCCGGAAGCAGCTTGATGAGTATCTCGAGAAGGGTTTTATCTGACCGAGTATCTC
ACCTTGGGGAGCTCCAGTATTATTTATTTCAAAGAAGGACGGAACTCTTCGGATGTGTAT
CAATTATCGGAAGCTGAATAAGGTGACTATCAAGAATAGTTATCCTTTACCCAGGATTGA
TGATCTCTTTGATCAACTTCGAGGAGCAACGGTATTCTCCAGTATCGATTTCAAGATAGC
TTATCATCAAGTGGCAGTTAAGGAAGAGCATATCGAGAGAACAGCTTTTCGTACTCGGTA
TGGTCATTTTGAATTTCCTGTGATGCCATTCGGTGTTACTAACGCTCCAGCTACTTTTAT
GGACCTTATGAATCGAGTGTTTAATCAGTACTTGGACAAATTTGTGGTTATTTTTATTGA
TGATGTTTTAGTCTATTCGAAGACGAAGGAAGAGCATGCTAGGCATTTGGCTATGATACT
GCAGACATTGCAAGAGCAACAGTTGTATGCGAAGCTCGAGAAGTGTGAATTCTGGAAAGA
CTCAGTAAAATTCCTTGGTCATGTAGTTTCTGCGGAAGGTATTTCTGTTGATCCTTCTAA
AGTACAGTCTGTTATGGATTGGAAGCAACCAACTACTCCGACAGAGGTTCGTAGTTTTCT
TGGTTTTGCAGGTTATTATCGACGCTTTATCAAGGGTTTCTCAAGTACAGCTGCACCGAT
GACTAAACTCACGAAAAAGAATGTGAAGTTTATCTGGACCGACGATTGTGAGAAAGCTTT
TCAAGAGCTGAAGAAACGATTAACTACCGCACCAGTTTTGACTATTCCGGTTGCAGGAGG
AAAGCTTGTAGTATTTACTGATGCATCGCATTCCGGCTTAGGTTGTGTTTTGATGCAAGA
AGAGAAGGTTGTTGCCTATGCTTCACGGCAACTGAAGACTCATGAACGTAATTATCCGAC
TCACGACTTGGAGCTTGTAGCAGTCGTGTTTGCTATTAAGGTTTGGAGGCATTATCTTTA
TGGTGTGCCCTTCGAATTGTTTACTGACCATAAGAGTTTGAAGTATCTTTTCGATCAGCA
AATGCTTAACAATCGCCAGTGATGATGGTTGGAACTCTTGAAGGATTATCAGGTGACGAT
TCAGTACCATCCTGGAAAGGCGAATGTTGTAGCAGACGCTTTGAGCAGAAAGTATACAGC
AGCTCTATTCTGTTCTAATCTTGCAGAGTGGCGATCTCTCGAGACTTGTGCATTAGCACA
CTTGCGGCCGTCAACTGGAAGAAGCAATGTCTATATTGCTAGTATGGTAGTACAACCATC
TTTGTTAACTCGTATTGTGGATGCTCAGAAGATGGATTCGTTTGTTTGTCAGAAGCTTGC
TGATTTAGTAGTTGATCTACTCGATGATTGTCCGACGTATTGGTCTGTTGGTTTCGATGC
AGGATTACGTTATCGTAACCGTATTTGTGTTTCTGATGTTGCAGAACTCAGAAGGGAAAT
CTTGTACGATGCTCATCGCTCGAAGTTTACTATTCATCCAGGTTCAACGAAGATGTATCA
AGATCTTAAACGTACTTTCTGGTGGGAAGGTATGAAGAAGGATGTAGCAGACTATGTAGC
AGCTTGTCACACTTGTCAACAAGTAAAAGTAGAACATATGAGACCATCCGGTCTATTACA
GCCATTACAGATACCGACATGGAAGTGGGATGAAATCTCGATGGATTTTATTGATGGTTT
ACCTCGATCGAAGCAAGGACATGACTCCATTTGGGTAATTGTTGATCGTTTGATGAAGTC
AGCACATTTCCTTTCGGTGACAACAAAGAGAACAGCAGCCAGTTTAGCTCAGCTGTACAT
CAATCAGATAGTACGACTTCATGGAGTACCTTCTTATATTGTTTCTGACCGTGACAAATG
TTTTGTTGCTATGTTTTAGAAGAGTTTACAAGCGGCACTTGGCACGAATCTCAGCATGAG
TACAGCGTATCATCCACAGTCCGATGGGCAGACAGAGCGGGTGAATCAAATACTTGAAGA
CATGTTACGAGCTTGTGTTATGGACTTCAAGGGCAGTTGGGAAGATCATTTGCCATTGAC
TGAATTTGCTTACAACAACAGTTTCCAATCTTCTATTGGAATGGCACCATTCGAAGCGCT
TTATGGAAGACCTTGCCGATCTCCTACTTGTTGGATTGAGGTTGGTGAGAGTACTTTGCT
TGGACCTGAACTTGTTCGTGAAACTTTAGAGAAGATTTCAGTGATTCGAGATAGACTTCT
TGCAGCTCAGTCTCGACAAAAGAGTTATGCGGATAACCGACGACGTGATTTGCAGTTTCA
GATAGACGATCTTGTCTATTTGAAGGTTTCTCCGATGAGAGGTGTTGTTCGTTTTGGAAA
GAAAGGTAAGTTATCACCCTGATACATTGGACCTTTTCCTATCTCAGCTAGAGTTGGAGA
AGTGGCTTATTGGTTAGCACTTCCACCTAATCTTAGTCATGTTCACGATGTGTTCCATGT
TTTGCTTCGGAAACATATTGGTGATCATACACCAGTGGTTGATTACAGTAAGATCATTCT
TCATGAGGATGCTACTTATGTTTTGATACCGCATGTGATTCTAGATTCTTCTACGAAACG
TCTTCGGAACAAGGTCGTGAAGATGGTGAAGATACAGTGGAGTGATAACGATAATGATGT
ATCTTGGGAGCTTGAGGATGATATTCGAAAGAAATATCCTCAACTGTTTTCTGATGTATG
AACTTTGTATTTTCTTGTTGTTATGTTCTATCTTTAATAAAATTTCGCGGACGAAATTCT
TTTAAAGAGGGTAGAATGTGAGAACCTGAAAATTTTTATTTATTTTTATGCATTTTTGGA
TTATTTTATGTGAGGGCAATTTTGTCTTTTCATAAATATATTATTTTATTTAATTAGTTG
GTTATTTTAATTTTAAATTATACTTTGTGGTGCAAGTATAATTTAAATGAACCTTCTAGG
ATGAAGGAAGGAGTGATATTGTAAACCATGGTGTACTTTTAGTTATTTTAAAGTTTGTGG
TGCAACTTGAGTAATTTTTAGAAATCTATTATGACATCTTTAATCTCAACCCTTAGATCA
AATAGTTGATTCAAGGGTGAGAAACAAAGATGGCATTTGTTTGAATTGTCCGGTAAATAT
ATATTTATCCATTTGTAACTCCATCAGATAATGGACATTAAGGAAATATTGATTTCCTTT
AATTATTTTCGACTGTTGAAACTTAACCGGTGCTTTTGTTTAAAACACCATAATTTCTCT
CTTTACTCTTCTTTATACTCTTGCTGCTGTTACAAAATTCTTTCCGAGAGAATTTTGCAC
CAGACACTTAAGAGAGAAAGAGTGGAAGGCTTCATCTAGTTGTACTTTGTGCTTGGAAGA
GGAGTACAGCACTTGTACTGAAATTGTACATACAAGGTAAGCTGTTGGTACAATTGTTTT
CTTTGTAGTTCTTCTTTCTGCTTCTTATTGTCTGTATGTTTTCTTTGAAGAGAAAACAAA
GTGACAGAGGAAAACTTTGCTTCGGATCATCATCAGAGAAGATCAAGTGCTGGAAGCTTT
ATTGGGATCACATGTGAGTGTTCTTATCACTTCTAGTGTAGTTATTCTTCTTTGATGTGA
GTTTGGTGAAGAATAAGCATTTTCTTCACAAACTCCATGGATTTTTTGAACATTATGAAA
CCTTAAGTTTTCTTGAGTTTAGATGTTAAAACATGATCTCCTTAGGTCCAGGAACTCTCA
GGAATTTTTCGTTTGTGATTTGGTTGAGTAACGAGATCAGAAAGTTAAGATGCAGGTTGA
AAATACGTAGAAAATCACCCAGATTGAGAATCGAAGCATATATTTCGATCCTGGATGCTT
AAATCGAAGCCTATATTTCGATTTAGGCTTCCTAACTCGAAATTATATGAATTTTTACTT
TATATTTTTGATTCCTGAGGCCATAATCGAAACCCAGGCCTCGATTCTCTTTGCCTGAGT
CGAAACCTAGGCTTCGATTGAAGCCTCTGTACTGTTTGTTTTCAATTTACTTCGTAATAT
GATTTCTTCATATTCTTTAAACTAAAAATGTTTTTAAAACCTTTTTCTATAAATATTACG
TTGGTATTTAAAAATACACAGTACTGTTTACACAGTAGGTTTTAGTTTGAACCCCTTGTT
TGGCAGGATAGTAACCAATCAATAGGATTGGTTTAATAGGTTATTTATATGATATAAATT
ATTTGAAAACCTATAATATATTCCCTTATATATATATATATATATATATATATATATATA
TATATATATATATATATATATATATATATATATATATATATATATATATATATATATATA
TATATATATATATATATATATATATATATATATATATATATATATATATATATATATATA
TATATATATATATATATTTGATCCTTGTTATATATTATTATATATATATATATATTATAT
ATATATATGTTATGATATTATTGTCTGTAATATAATATATGATATATACCGAAAAAAAAA
ATGCATAGGATTTAGTAATATTTAATATTACTAACTTTTATTCCTATTTGACACCAAGTT
GTCAATTAGTGATTTAGTTGGATTCTAATTTTTTGGATTATTTATTTAATCCCTAATTAA
AATCCTCGATATTTAAATAGAATATTTTTATTCTATTTAGCGACGGATGCACATAGCAAT
TTTGGTTACTTTCTAAGTACTACCAAGTTGCTTGTGTTTGTTTGATTATATAAGTTTAGA
GATAACTAAGATTAAGTTTATTCTCTATTACTTATCATTTTATGTGATTTAATCTTGGAA
TTTGAGTTGACTCATTGTTGACTCAATTTCCAATTTGATTGTGTTTGGAATATGAAATAA
CTTGATTTAAGTTATTCTCATTTCCTTTTGATTTTGGGATTGTGAGTTAATTCTTGTTTA
ATTAACTCCAATCAAGTTTATGTTATTCTTATTGTTTTCTTATTTTGTTGGGAATAAGAA
TAACGGGATCGTATTACCGTTTGAGTCTAAGTTTGACTTGACTCTAAGACAGTTGACTTT
TTGAGTTGACTTTGACTTTGACTTTGGTTTAAGAACCATAAAGTCTTGAGTTGGTCTAGA
CACCCTGTTTGGATTGTGGCATCCTTTTCTTTCAGTGATTAGAGGCATCTAATTCACTTT
CATTTCAGTACGTACAGGACATGATTGGGTATGTGTTATCACTTTGCAAGTGGATAACAG
ACTTTCATAGTAAGCGGTGCATCTTGACGGAGGGGAGCAGATGTGACTGTCTTACAGTCA
GGGTGTATTCTAGTGGCCTTGTATTGATTATTGGATAATCAATATTTATATTGTTGACTA
CCGAGTAGTCCGATATACGTTGTGTTATATTCAATTATTAGATAATTGAATATTCGTTTA
CAGTTGATTTTGGGTTATCACTGTATTGTTTAAGTCTCTATCTGGTATAGTTGACTTATT
ATCGATGTTGTTCATGGTGGGACGTTGTTCAGTATCCTGTGTCTTGATTAGGATTACCCC
GTCCTATTTTGATTTGTACGCTTGTACATGATTCTCAGTTTAGATTCACGGACCCATTTA
TGGTAGAGTGAGTTGGATTACTCTCTCTGCATGCATGCGTAGTAGTGTAGTCAGTGTTGT
GATATATTATTCTATATTGTGAACATGAGGTTTAGTGAGTGGTTGGACACTCACACCAAC
ATTATTTAATGCTGACCCGTTTCATTTTTCCACGCGAACCGGGTGCGTATCCTAATTTGG
TTACGTAGTTGGGGAGTCGTATCCACAGGTACCGCTACTTGCACCTGGACCAGCTCAGGC
AGACAGACAGGATCCAGGACCAGCAGCTTGATTGGATTGCAGAGCTCAGCATCCGGATTT
ATTTTATCTTTCAGTTTATTTCAGTTTCATTGATGTAAGCCTTATGGCATTTTCAGTTCA
TTTAATATTGATGTATTTTTCTTTTGAGTTGTGTGAGTTGTAATAAATGGCTATGTTTAT
AAAGCCACTTTATTTATTCCGGATGTATTAATGAGAATGGTTGTTTACATTTTTATTTAC
ATTATGCTCTGTTTAATTTATGATAATCCAATCTGGCTAATAGTTTGTTAAATTACAATA
GTACCCTCACACCTGAGGATTAGAATATTACGAAAGTATTATTCTAAAAATCGGGTCGTG
ACAGTGAGTAGTTTGTATATATTATAATCACAGGTACCTTTGAAGGTCTTGCGTGGCCCA
CTAGTTCATGAAGTTCATCAACAGTTCAACTCGTGGATCTCTCAGGTCATTTTCTGTTTA
TGGATTTAAATTTTTGGTCACATATTTTCTCTTACATTAAGTCACAAACATCTGCATAAC
AAGTTAAAAGTTGTTTCCTTAAGGATGTTTATATTATTAATAATTCGGTGGAATAGGGAA
AATGAATAAGAAGGATGTTGATATTATTCATAATTCGGTGAACAGGGAAATGGATAAGAA
CAAGTTATACTAGTAAATATTTTTGCTCCCATTCTATGTTTAGACTACCTTCGAACCAAC
CGTGTTCTCCTCCTCGCAAGTTTCAACGATAATGACTCATTAATGGAAGGTAAAGATGAT
ACAACTTTCTCTCAGTTGATTTCTACGTTTCAACTCTCGCTCTGATTGGGCTTTGAGGAC
ACGTACACAACCTGGGACAAATAGCAAGACATACTCTATTATAGCTTCAATCAATAGTTG
GGTTTTAAAATATTCTAGACTATTCCTATAAGACTATACCTGATCTGCATTGACGCTTGG
AATCCAGTCATTCGTAGCAGGGTTGCTTCAGATACAGGGAAACACAATCTCTCTCTCCAC
TCCACCATTACGGCCTTTCCGCAACTGAAGGTCAAAGCCATCTTCACATCCTTCCTTGAC
CATTTTTATAAACCCAGTTCCTGTCTGACAAAAAAGAATTAACCCAAATCAGCAAATCTT
TGCAGAATCTAAATGAAAAGATGAGGATAATAATAATAAAAATAATAAATGTGAAATTAA
TATATATACATCTGGGCAGTAATCAATTACTGTTGTCAGTGGGATTTATATCATATACAA
CTGGCATCCCCTGTCAGTTGTCCAACTAAACTAATATATATATATATATATATATATATA
ATATATATATATATATATATATATATATATATATATATATATATATATATATATATATAT
ATATATATATATATATATATATATATATATATATATATATATATATATATATATATATAT
ATATATATATATATATATATATATATATATATATATATATATATATATATATATATATAT
ATATATCTATATATATATATATATATATGTGGATTTTGTTGAACAATTCCAGAGCGTTGA
TAATGAAATTGTACTGTGGGAACCAAAAAAATGAAGGAACAGTCTCCTAGGGAGGTTAGG
ATTTTATTCTCTCTCTCACGTAGGCTTGAGATGGAGCGGAACAAGAGAAGTTTGACTGTA
AATAAAAACTGGATAAAAGGTTATTGTGGGGGTGCGTGAGGAGAAGTATTAAGTTTTTTT
TAATTCTTTAATTACTATATGCTTTTTAAAATTATAAAATTGACCCCATCTAATGTGGGA
TGTGGAAATCAAAACCGCAACGTGGGATGTAGAAATCAAAGTGTGGGATGTAAGTAACAA
CCCCCTATATAGATAGGAGAGATAGAGGAGATCGAGAGAGAGAGATACAGTATTATAGAG
AGAGATATATATATGAGAGAGAATATATATAGAGAGTATATATATATATATATATATATA
TATATATATATATATATATATATATATATATATATATATATATATATATATATGTATATA
TATATATATATATATATATATATATATATATATATATATATATATATGTATATATATATC
TATATATATATATATATGTATATATATATATATGTATATATATATATATATATATATATA
TATATATATATATATATATATATATATATATATATATATATATATATAATATATATATAT
ATATATATATATATATATATATATATTATATATATATATATATATATATATATATATATA
TATATATATATATATATGTATATATATTATATATATATATATTATATATATTATATATAT
TATATTATAATATATATTATATATATTATATTTGCTTTTTTTTTGTATATAATATATATA
TATATATATTATATATATATATAATATATATATATATATATATATATATATATATATATA
TATATATATATATATATATATATATATGTATATATATATATATATATATATATATATATA
TATATATATAATATATATATATATATATATATATATATATATATATATTATATATATTTA
TATATATATTATATATATATATTATATATAATATATATATATATATATATATATATATAT
ATATATATATATATATATATAATATATATATATATATATAATATAATATATATATAATAT
ATATATATATATATATATATATATATATATATATTATAATATATATATATATATATATAC
ATATATACATTACACACACAACACACACCAACAAACACAGCTAACATAATAGTTATGATA
TAGTTATTTCACACACAACAATATTATATATATTAGATTAATATATATATATAAGATATA
CATACATTACATATATAATATATATATATACATATATAATATATATAATAATATATATAT
ATATATATATATATATATAATATATATATATATATATAATATATATATATAATATATATA
TATATATATATATATATATATATATATATATACTATATATATATATATTATATATATATA
ATATATATATATATATTATATATATACTATATATATATATGTATATATATATATATATAT
ATTATATATATTATAGTATATATATATATATATCTATATATATATATATTTATATATATA
TATTGTATGTATATATATATAGATATATATATATATATATATATATATGTATATATATAT
ATATATCTATATATACTATATGTATATATATATATAGTAGTATATATATATATATAATAT
ATATATATATATATATATATATATTATATATATATATGTATATATATATATCTATATATA
TATATCTATATATATATATGTATATATATATATCTATATATATATATATGTATATATATA
TATCTATATATATATATAATATATATTATATATATATATGTATATATATATATGTATATA
TATATATGTATATATATATATATCTATATATATATATGATATAGATGATGCACATAGATA
GATAATCGATATATAACATACATATATATATATATAGGTATATAGATATATATAAAAAAT
ATTATGTATATGAATCTAGGAGTATTATATATATATATGTAGATATATATATATAGTAAA
TATATATATAGCTATATATATATATATATATATATATATATATATGTATATATATATATA
TATATATATATATATATGTATATATATATATCTATATTATATATATATTATAGTATATAT
CTATATACATATAAATATATATACTACTATATTAATATATATTATATTATATATATATAT
GTATATATATATATATCTATATATATATATCTATATATATATATCTATATATATATATAT
GTATATATATATATATGTATATATATATATCTATATATATATATAATATATATTATATTA
TATATATATATCTATATATATATATAATATATATATATATGTATATATATATATCTATAT
ATATATATTATATTATATATATATATATCTATATATATATATCTATATATATATATATCT
CATATATATATCTAGATATATTTATATATATTATATTATATATATATATATATATATATA
TATAGATATATATATATAATATATATATATATATATATATATATTATATATATATATAGA
TATATATATATATATATATCTATATATATATATATATATCTATATATATATATTATATTA
TATATATATATCTATATATATATATGTTTTACTTACTATAACGTATCTATATATATATAT
ATATATATATATATATATATATATATATTATATATATATATATATATATATATATATATA
TATATATATATATATATATATCTATATATATATATATATATATATATATATGTGGATTTT
GTTGAACAATTCCAGAGCGTTGATAATGAAATTGTACTGTGGGAACCAAAAATGAAGGAA
CAGTCTCCTAGGGAGGTTAGGATTTTATTCTCTCTCTCTCTCTCACGTAGGCTTGAGATG
GAGCGGAACAAGAGAAGTTTGACTGTAAATAAACTGGATAAAAGGTTATTGTGGGTGCGT
GAGGAGAAGTATTAAGTTTTTTTTTAATTCTTTAATTACTATATGCTTTTTAAAATTATA
AAATTGACCCCATCTAATGTGGGATGTGGAAATCAAAACCGCAACGTGGGATGTAGAAAT
CAAAGTGTGGGATGTAAGTAACAACCCCCTATATATATATATATATATATATATATATAT
ATATATATATATATATATATATATATATATATATATATATATAATATATATATATATATA
TATATATATATATATATATATATGTATATATATATATATATATATATATATATATATATA
TATATATATATAATATATATATATATATCTATATATATATATCTATATATATATATATAT
AATATATATATATATATATATATATATGTATATATATATATCTATATATATATATATATT
ATATATATATATATATATATATATATATATTATATATATATATATATATATATATATGTA
TATATATATATTATATATCTATATATATATATATATATATATATATGTATATATATATAT
ATATATATATATATATGTATTATTATATATATATATATATATATGTATATATATATATAT
ATGTATATATATATATATATATATATATAATATATATATATATATATATATATAATGTAT
ATATATATATATATATATATATATTATTATATATATATATTATATATATATAATATATAT
ATTATATATATTATCTATATAATATATATATATATATATATATATATATATATATATTTG
TATATATTATATTATATATATATATATATATATATATATATATATATATATATACTATAT
ATATATATATACTATATATATATATATATATATATATGTATATATATATTATATATGATA
TGTATATATATTATTATATATATTATTATACTATATACACTATATATATATATTATATGG
AGTTTGATATATATATTATGTATATATATTTATTTTGCTTTTTTTTTTTGTATATATAAC
TATATATATATAAATTAAAAATGTTAATATGGGTATTATATTATTATATTATGTACGTAT
ATTGTTATATATTATTATATTATATATTATATATATATATGTATATCATTATATATATAA
TATTATTTTTCTATGATTTTGTGTTACGTATATATAATTGTATATGTATACATAGAGTAT
ATAAGAGCTTATATGGACTGTTACAAAGCTTTCCCATATATATCTAAATATGTACTCTTG
TCATTATACATGTATGAGTATATATATTATATGTATATACCTACTTGTTATTTTCCGAAC
AATATTATTATATTATTATAATGCTTTATTACCACATATACATGTATACTACATGATGTC
CCTGGATGCCATGCTAGAATCCTGTGTATGTAGTTATAATCCTATTATAATTCTATAATT
TGATTTATAGGATTTGATTTATAAAACCTTGCTCTATACGTCATTATTACGACTCTTTTC
AAAGATGTCGTGAACGTATATCTTTTTGATGTCTATTTTCACATCACATGACTATTTACT
CATGCGATATACTTACAATGTATATACAGTGTTTAAAATATGTCATATTCACTTTTACAC
ATAGTTCCATACTTGTGTTAATTTTCCAGTCTCTTACTTGTTCCATTCCTACCCATACTC
CAATCTTCCTTTTACTTCCTAGTAGGTGTTCCTATCTAATCTACTCCGGACTGTCTATTT
TCAAGACAGTCTATTCTCCCTGTTTTTATCATGTTTGCTTCATCTTATTTATTTAAATGG
TTTCTAACTCTTATCTATCTTTCTAGGTTTTCGTGCTTGTTCGTGACGACGTACTATTCT
GTGAATATCTTGGTATCGCTTTCCTTTACTATTTAGGTGGGGGATCTATGTATTTAAAAT
TTCTATTTTTTGAATTATATATGTACAATCAAACTACGTGGTAAAACCTGTTTTCAATTC
GGAGGGACCCAATCCCCCGAATGCCCACGTACTTCCCAACCACATTTTATTAAAACACTA
TGAATATGATTATATATGAATTTAAGGCATGATAATTTGACTTAATAAATAATCCCATGA
ATTAAGTGAGCCGAAAAAGGGGTAACCCTATCAACGTAGTGTACTAGCTATTGACACCGG
TAAGGGGGAAGGGGACAATGGTCTGACCCTCGGGAAGAAAAAAGGGACATAGTCCGGCTT
GCCACAAAGGATTAATTTATATTTTAAAATTTGAAATGCCTAAAATGAATATATGATTAG
GATAGTAGTTTGTTTACTTCCACTATTTATGATGATTACACTGATGTTCCAAAGATATAC
ATATACTCTATTATGTTCACACTCTACCACGAGTATACCAGATTATACTCACCCCGTTCA
TGCTACTTTGTGTATTTTGTATGTACCGGGACCCACATGTGACGATGCCCCAGAGCAGTA
CGTAGTTGAGGATCTCTGAAATGGAGCTTGGAGATATCTTTTTGGTTATCTTTTTGTACT
TGTATCATTTTGAACTTTAGATATCCCAGGCTGCGTACCGAGGTTTATGGTTGTTTTGTT
GTATCTTTACTTTTGAAGTTGTATAACTATGTTTTATAAACGATCTGGATATATTTATAT
ATTCACAAACCCGAATTTCTTACTATTCAGTGTTCTTGAATAGTTTGGAAATTCGGGGGC
ATGACACATAAATTCTTAACCTTAGGTTGGTTCATAAATTCTCAACCCAAAATTCTTTGG
GATGGTCGTGTCAATCAAAATATTTAACCCAACCCAAAAATTTAATTTTTGGCTTCGTCT
TCTCCCCTTCTTCAATTTGGTATATAACACTCTCGGGTTCGGGTAAAAACTCGTGCTGAT
AACGTGTTATAGTATTTAGGTATTTTAGGATTTGAGAGAGAGAATATTAGACCTATAATT
GGCCAAATTTCTCTAGGTGATTTTCACCTCTAGAACATATATTATTTATAAACAAATGCT
AGCTACAATCACTTTGTGCAATTGCTTTTGCAATCTCTACTTCTTGTGTTGACACCTATT
CATTTATTTAATTCTCCTTCATAACTTCTTCATAACTCATGCATAGGTGTCAACACGAGA
AGTGGAGATTGCAAAAGAAATTGCACAAAGTGATTGCAGCTAGCATTTCTCTTAATTATA
AAGAGAGCTTAGCTTACAACTCAAGTTAATAAGTAATAAATGGTAGGTAAACCCAAATAG
AAAAATGTATATATTTGTGAATATCCATTATATACTCTGATATATTATAATATCTTATAA
TATATTTGGGTATATTCTAATAAATACTCAATTGTAATTAAAATTTATTTTGAAGACTCA
GCGTGTAAAAAACTCAATTATAAAAGTAATCACATTTATGTGAGATGTGTAAATCAAAAA
AGTAAAGATATTTTATATAAGTAAATATGGAACGTGTAAATAAAAAAGGAGAAATATTTT
ATGTTCCAGTCAACAATTCCCTTTTTCTTTACAAAAAAACACTTCTTTTTTTTCTTCCTC
ATTATCTCCCTTCCTTTTTAGTATATGTTACACGTATGTTTAGTATGGTTGTATATATGC
TACGTGTATCAATCTTTGAGTGCCAACACAACAAGTAATTTAATCCAAAATTGGAAACTA
TTTTATCAACTTACATGTGATTGACTAAGCTGATAATGATTTGGCATATGTTTATCCACT
ATGAAAGTCAACATTTACAGTTCAAAAATAGTGCCCAACACACCCCAAACGCTCTATATA
TACGACAACACAGAAAACCAACTCATCGTGTTGTAGAGGCATTGCATAGCTGGTGTTTTA
ATACATTTACAAGTCTAAAAATAGTGGCAACACAAAGCTAGTTGAAAATATTTGTATCTT
CTCACCGGATTCAACCTCAATCTACAATCTTCCAGAGTTAAATTGCCTAGTACAATAATC
CATCGCTCACTCTACAATCTTCCAAAGCTAAATTTCCTTTTTTCTTTCTCTTAATATTTT
TTAGATATTTATAGTTACTCATACCAGCTTTGCAGTAAATTGGTGCTTTCCTTTTGATTT
ATGTATTGCGATGTTTTCAAATTTCTTTTATTAATTCTTAGAGTCAAGGTTTTTAGTTTT
TTCAAACTACTTGCATCCAAGTAACAATTCTCATGTTTATGTAAACCTAAACCCTCTCAG
TAAATTTCTTTCATCTTTAGATGTAAAGAGTTAAGGACATTTTGCCCTCTCATGTTTATG
TACCGAGCCGGTCCTTGATTTCGGAATGCTCGAGACCAAATTTGTGCATTTTTAAAATTT
GCCTTCTTTTATACTAAATCTTCTATAATATTTTTAGATATATATGCCTTGAAAATTACT
TGGAAATGTCATAAATATATCTTAAATATTTATTTAAAATGCCCTAAAAAATTTTTTTTA
TAACTTTTTTTAAAGGCTGCTCAAGAACCTAACCTTCGTGAACTGCCTTAAGGGATGACA
CTGTATGTAAACCTAAACCTTCTCAGCAAATTCTCCTCCTTCATCTTTAGATGTAAATAT
GTAAAGAGTTAAGGAGATTTTGCTCATATCAGTTTTGGATGCCATCTTGCTTCATTTTTT
ATTTTTTTATTTTTAAGATTTTTAGTTTTTGAACTCAAGATAGCAGACCTACCTCTGAGT
CAAAGCTTTTATCTAGGGTTTGGTTTGGGATAACAAAGTTGATATCTAGGTTCTAATTTC
GTCTGAACACACACTTTTACTTGTACCTTTAAATCATGGTCATAAAATTTTCAAGTTTCA
ACCTGAATGGCTTTCGGTTTTCAACAATAAGGCTTGTTATACTAACCTCTCTCTGAGTTC
AAATATTTAAATTCATATTATGGGAGCATCTTCGTTTTTTGTCATGTTTTGAAGGTATTT
ACTTTTTTGAATTTGTCATATTATGGGTGCATTTTTGTTTGTTGTCATGTTTTGAAGGTT
TTGAATTAGTTTTTTGAACTTACTTTAGTGGATGTGAGACATATCCCAGATCTACGAAAA
AATCTTATTTCTCTTGGTGTGCTAGAGCGAAATGGTTGTAAAATAGTCATGGAGAATGGA
GCTCTAAAGGTTATTCGTGGTTCCTTGGTGGTGATGAAGGGCATACGTCACGTAAATCTT
TATCCTCTTTTGGGGACAACTATTACAGGAGATGTTCTCAGTCAGAATCAATAGAAGTAG
TAAAGATCAAATCGAATACACGAGGATTTGGCACATGCGCCTTGGGCATATGTCAGAAAA
GGGCCTATCTTTTCTTAGTGGTCAAGGCTTGTTAAAGAACATGAAGAAGCCATGTATGGA
ATTCTCTGAGCACTGTGTGTATGGAAAGGCACATCGGGTAAAGTTCTCTATAAGCAAGCA
CAAAAGTATAGGGTTGTTAAACTATGTGCATACTGATGTTTGGGGTCCAGCTAAGGTAAC
TTCCAAGGGTGGTTCTAGGTACTTTGTTACATTTGTTGATGATTATTCTAGATATGCTCG
GATTTACTTTCTTAAGCATAAGAATGAGGTATTTGACACTTTGAAGTGGTGAAAAGCAAT
AGTTGAGAACAGAATGGGGAGAAAGTTGAAAACAGTAAGGTCAAATAATGGTATTGAGTA
CACAGAGAGCGCTTTCAAAGAGTTTTGTGATCAAGAAAGGCATTGTGAGGCATTGGACAG
TCAGAGACACACCTCAACAGAATGGAGTCGCGAAGAGACTGAACCATACACTACTTGAGA
AAGTAAGGTGTATGCGCTCTAATTCTGGTTTGGGCAGAGAATGGTAGGCAGAGTCGGTTT
CTATAGCTTGTACATAGTGAATCGGTCTCCACATTCTATGTTAGATAGAGACACACCCTA
CAAGGTGTGGTCAGGGGAACATGCAGATTATGAGAGACTCAGAGTCTTTGGATGCATAGC
CTACTACCATGTCAAGGACAACAAGCTTGACGCTAGAGCCAAGAAAGCAATCTTCTTGGG
GTATGCAAAAGGGGTCAAAGGCTATCGCCTTTGGTGTGTAGAGGATTCTAAGTTTGTAAT
CAGCAGGGATGTGACCTTTGATGAAAGATCTTTGGTAGCTTTGAATGTGCCTAGGATGGT
GATGTTAGGACTTTAAAAACTCAAGTGGTAGAGATTGAAGAACTCAAAAACCAACCAGGT
TTTAGTCATGTTCAAGTGGAAAATCATGGTGGTACTCAAGATGAGGAGGATGATAAGCTT
GATCACAAGGAGGTTCAGGAAGAAAATGCACAAGTACTACAATAAAAACATCAACATGAG
ACATTAACATCCACTAGGTCAAGGCAGAATTATAAACCAGTTCAGAAGTTTAGGTTAGAC
AAGCCTCTGAGGCATTATGGGCAGGTAAATTTGGTAGAATATGCACTCTCGGTGGAGGAT
AATGAGCTGGTCACCTTCAAACAAGCTATCAAGAATATTGACAGGGATAGTTGGTTGGTT
GCTATGGAGGAAGAGATAGAATCTCTCCGAAAGAATAAGACATGGGAGGTAGTCCCATTG
CCCGAAGAAAAGACTGTTATTGGTTGTAAGTGGGTGTACAAGAAGAAATAGGATTCTTCT
GAGGTCAACGGTACAAGCTTCGTAGCGACTCAACACGGTCTTCAACGAAAAAAAAAAATT
CTTCATGTCTTCAAATGCACCAAATCAAAGACGAAAAAAATCGCCAGGCTCCAAATGCGA
AAAAGAAAAAAATGGGAGTTTATTGTGAGACAACTTTCCTCTTTCCCTCCTTTATCCGTA
AGTTATTTATTTAGCTCAGATTTTTTTCCCTCTCTTATTATCTCTCTTTTAAATTTGATG
ATCAAATGTATTAAATTTGTGTTGATTTTGTAATCTTTTACATTGATTTGTTGTCACAAA
TGATTTTATAGATATTGAAATTTGTTTAATTAAAAGAACTAGGGTTTGCTGAAATTGGGG
TTTTATTAAAATTTGTTAAAAATGAGAGGTTGGGAGTTTTTTAAAATTGATAATCTACTG
AAATTGGATATTAGGAGTTAGTAGAAGTTGGAGGCTTCTAAAATTTGTTAAAAATAGGAA
TTAAAAATTTATTAATTTGGGGGTTTGTTAAAATTTATTTAAATTAGGGATTAAGTTATA
TTTTAGTTTTAATGGTTGTTCAGATTAAAAATTAAGAATCTTTTAAATTAAAGGTTGCCT
TTTGTACCTGTCTATCTTTTACTTTGACTAGATATGTGAACAAAAATATTTTTGGTCAAT
TTAATTATTATTTACGGTGTTATTATATATATATATATATATATATATATATATATATAT
ATATATATATGTATATATATATATATATATATTTATTTATTTTAAAAAATTCATATAGAT
AATTATTATTATTATTTTATAATTATAGTTATGATCTTTGTCTAATGTCAAATGAAATTA
TGGCTCCACCACTGCTCAAAAGTTTTGAATTATTATAACAATATTCATTATTTATACTTT
AATTTATGATATATTTGTTTTAGATTATAATTAGTGATTATAGTTTGATTTAATAATGAA
ATTATTTTTAAAAATCATATTTGGTTAGAATATAGTGTTTTTTGAATTCAGATTATTTTA
TAATTGATTACAATAAAAAAAAATTAATTATTTTGAAATGGAGTTACGAGGTGATTTCAA
TGAAAAAAAAATATTTTTTTATGAGAAATTGATCCACCCCTTTTTCTATCTCAACCACTC
TTAATTTTTGGTAATTGCTACGTGTATGTTTAGTATGTTTGTAGATATGCTACGTGTATC
AATCTTTGAATGCCAGCACACAAATGATTTAATCCAAAATTGGAAACTCTTTTATCAACT
TACGTGTGATTGACTAAGCTGATAAAGTCAACATTTACCGTTCGAAAACAGTGCCCAACA
CACCCCAAACACTCTATATATACGACAATCCAAAAAAACCAACTCATCGGGTTGTAGAGG
CATTGCATAGCTGGTGTTTTAATACATTTACAAGTCTAAAAATAGTGGAACACAAAGCTA
GTTGAAAATAACTGTATCTTCTCACCGGATTCAACCTCAATCTACAATCTTCCAGAGCTA
AATTTCCCAGTACAATAATCCGTCGCTCACTCTACAATCTTCCAAAGCTAAATTTCCTTT
TTTCTTTCTCTTAATATTATTTAGATATTTATAGTTACTCATACCAGCTTTGCAGTAAAT
TGGTGCATCCCTTTTGATTCATGTATTGTGATGTTTTCAAATTTCTTTTATTAATTCTTA
GAGTCAAGGTTTTTAGTTTTTTCAACTTACTTGCATCCAAGTAACAATTCTCATGTTTAT
GTAAACCTAAACCCTCTCAGTAAATTTCTTTCATCTTTAGATGTAAAGAGTTAAGGAGAT
TTTGCTCTCTCATGTTTATGTACCGAGCCGGTCCTGGATTTCGGAATGCTCGAGATCAAA
TTTGTGCATTTTTAAAATTTGGCTTCTTTTAAACTAAATCTTCTATAATATTTTTAGATA
TATATGCCTTGAAAATTACTTGGAAATGTCATAAATATGTCTTAAAGATTGATTGAAAAT
GCCCTAAAAAAATTGTGGGTGCATCTTCGTTTGTTGTCGTGTTTTGAAGGTTTTGAATTA
GTTTTTTGAACTTACTTTCATCGAAATGAGATAACAATTCTTATGTTTATGTAAAGGCCA
ACCATCCTGCAGCCAACCTCTTGTTACAAGGATAGCAGATCCACCTCTAAGTCATGAGTC
AAGCTTTCGTCTAGATTTGGGTAAAATGGTGATATCTAGGGTTCTAATTTCGTCGGAACA
AACACTTTTACACTTTTAAACTTCAATTCAATGATAATGGTCATGAGTTTTATTATGCTA
ACCATCTTATGACCACCCTGTCTATCTAAATATTTAACCTAATTAACCAACCGAATTTAA
ATATTAAAATCAAATATTTAACCTTTGATTCAACCCAACAATCAAATATTCAACCTTTGA
TTCAACCCAACCAGCCCGAAAGTGCTTAACAAGATTAGTCATTATGTTGGGTTTATACCT
TAATTTTGATTTATGTGGTGGCTCTAAGTCTCTTCTTATTCTTAATTTCTTATTTCTTAT
GTATTGTCTAAATGTTAAGTATTAAATTATTTGATGCAATGCTTGAAACAATTTAAGTTG
TGTTGACTTGAAATTATGTAATTTTTCTATAGATGTTATATAGACAAGTCTTGTTGATAA
TTTATATTAAAAATATTTTATTAAGCAATTCGGTCTAATTTTGTTGATAATTTATTTTAA
GTGTTTTATTAAAACAGTTATGGATAGATATTTTAAAAGAAAAGCAAAGATGATACCTCC
TATAGAGAATGTTGAGAGTAGATCAAGAAAACCTAATGAACTTCCATCATATTCGGGTCA
ACGGAAAAAATTATGAATTATGATCCTAATATTCGTGACTAGGTTCGTAGAGCATATTTT
CAAAGAGGACCGTGTCAGCCAAAGAATCATAATTTTAATAATACTTGTTTTGGAATCAAG
CAAGGGCATTTTAATTATGCTTGAATTTTCTACTTGGTTATAATATAGCATAACCAAGAA
TACAGCTTTTTGCGTGTGTTGCTATCTTTTCAAACTAGATGTGAAAGAACAAGCAGGAGT
GAACGGCCGTTTTTTTTTTTTTTTTTTTTAAGTATATGGTGCCCCTCTCCCATAGAATTC
TGGTTTCGTCCCTGTCTGTGATCATGGGCAAGATGGGCAAGGTGTCTAGTGAGAAGTGGT
GGTGTCAAGGTGGTGATAAGGATTCTTCAACCGTCCCTCCCGACCAACTTAAAGTTATGG
TTTTTGGTGTTTTGAAATTCCATCAAAAGAAAACAATTTTGTATTGCGAGCAGAGCATGC
AAACTGGGTTTTACGAGCAGAGCATGCAAACTGGGGTTTGGGCAACCCATTCCATAACTC
AATTCTTACCGCGCATCCGGCCCAATAACGGGAGCCCATAAAATTTGAAAATACCACGTG
TGGAATATATAAATTAAAATTTGAAAATAGAGAGATTAGAAACGCAAAAGCTGATAAGAT
AATATCAAAAGCCATTTGAAAGTGATCAAATCCCGATCAAATCTACGAGAAAACAGCTCT
TGTGTTTATCTCTTAAAGGCATATTCATTTGAAATTTAAATGCAAGCGTCGTAGAGGGCA
AGAAGACGTGCACTTGATGGAGATGGAGGGTGATCAGATTCAAGAGTTGAACAACCACCA
CGTTGAACCTGAATATTTTGAGTCCTTCCCTCCTGGTTGGAGGTTTAATCCGACTGATGA
AGAACTTATTGCTTATTACTTGAACAGGAAGGTTTTTAACCAGCACCTGCCTCTCCATAA
GATTGTCGATGTTAATTTGTACAACTACAATCCAGACACACTCGCAGGTTACTTTTTTTT
ATTCATTCTGCTAACTTGACTTATATTTTTCTTACACAATTTTATTCATTAATTGACAGA
GACTTACAAAAAGTTTGGGAAGAATGAATGGTATTTTTTTACATCAAGGCAAAGGAAGTA
TCCAAATGGAGCTCGACCCAATCGATCTGCTGGTGATGGTTATTGGAAGGCCACCGGAGC
TGATAGAGCAGTGAAGAAGTCCAATGGTTTGATTCTTGGATACAAGAAGTCACTCGTCTT
TTATACTGGTAAGCCCCCACGTGGACATAAGACCAATTGGATTATGCATGAGTATAGAGT
GCAAACTCCTCCCTTCAGAAATCGATTGGGCGCACAGGATATGATGGTACATCATTTTTT
TTTTTTAATTTTTACATATTTCACTTATTTCCCAATTATTGATTATTATTATTATTATTG
TTTGTAGTTGGATGAATGTGTTTTATGTCGAATTTATAAGAAACATGACAAATCCAGCAA
AACACATTCTTGTGACGAAGATGACAATGATGAAGGCGGCAAGGATGACAATGAAATGGA
TGAAAATGATCCTAAGACTGAGGATTTCAATTTCGATGATCCTATTGATTCAATGACATT
TATGGACACTAACAACTACAGCCTGCCTTTGCCAAATGGACTTTCAGATTTTCCTCAAGT
GACTAATGTGCCTCAAGTGACTAATGTACCTCTTGGTCACTATGATCGTCATTTACATGT
TGTAAATTATAACCATGGGATCATTCATACAAAGATAGAGCCCAACCACTATGATCATTT
ACATGTTGTGAACTATAACCATGGGATCATGCATACAAAGATGGTGGATCCCAAGGTCCC
CTTCATGGTCGAATCGGTGAACAACGTTTTCAAGTCGAATTATTTGCGAATGGAAACAAA
GCCAACTAGAAGAGCACACCAAGAGGACTTTTGGGGCAGCCTCCCAAATCTTGATAATGA
TCCCGATTTCACTAATGATCCTAATTTCATTATAGATATTCCGAACCATACTGATTCGAG
TGACCCATCTGAATCCTCCTCCTAA
>PoNAC8 Chr04 2465308516 1904170796 1904177375
ATGATTCCAGAAATTATCGAAAAACAAAAAGTTAGTCTTTGGCATACACTATCAACTGTA
GTTATTGCCATATCGGTTCACAATGTGGATCTATGCACAAATGTTGTTTTGCTTAACAGG
ATCACACTTTATCTTGTTGGAGTCGAGCTGCCAGGTCAACTCATGGAAGAGTAAGGGAAG
CCACCACGGGGTTTCGAGGAGAATAGTCCCAATACCTAAATAGTATTAAGTATTAACCCA
TCTTATTTTACAGATTTTTTTATCCAGGGTTTTCAAAGTATTTACTTATTGTACCTAGTT
GTTCTAATCTCTCCAATATTTAAAAGGGCTTTGCATGCGTGGGAATAAAGATAGTTGAGT
TGAACATTAAGAGAATCATACCTAGAAGCGAGCTAGTAAGGAACTTTGTCTTCCAAAGAA
CCGAGTCTTCCACACAAGAACAACGCACAAATAGTTTCAATACCATCGCATTTGGGATTG
GTTGAACTCACATGACATTATAGTTGAGAAAGTTCACATAGATGAGAATGCTTCAAATTG
TTTAAAGAATCCATCCACTTACAACTAAGCTAAGAAGTTCAAATATTGTTTGATCTTACT
CAATCTTGTTACATTATGAAGACTCGGTGGATGTTCTTTGGGAATTTGCATGGTGGACTT
CAAGAATCAGCTTCGAGCAGTTAGTAGTTACAATAATCAGGAAATTTTACTCATTAAGAT
GGAGATTGTTGTATGGCTGGCCTGTGAAACGATTTTTTTTGTAGACAAGCTAAATGGTGC
ATGATGTTTGGGAGCATATTATCGAACGGGACTAAAAATAACCATAGATAGTTTCGTGGG
TAAAACAATTATTTTTTGACGAATAATGATGATTATCTAAAATTAAGGGCACGTTGCACA
ATATTGATATATAGTATGTTCTCATGTTTTGAGAGAAGGAAATGAAGAGGCAGATAGATC
GACGAAGGCTTCTTAAAGACTTCTCGAGAAAAAGGAGTCTATTTGGAATAGAAAAACTCT
TTGCTACCTTAATTAGGGACGATCCACGCCACAACCTTATCTTAAATTCACCCCTTCAAA
ATGAATATGGATCTATCATAATAATATAAAAATATTTAATAGTGCATTAGGACGACACTA
TTCGTTTCCTTAATTATGAGTGAAGTTTGGAATATGAATAATAATCACAATGCTAAAAAA
TTGAGGATGATTTAAGAACAATTTACTCAAGGTTGAAAAAAGTTACTGAAAAGAATTACA
GGAAAAAAATTCATTATATAAGGGGGTTGGTCCATTAAGAACTTCAAATTTCATTTTCTT
AAAAAAAAAGAAAAAAAGTGGGTAGATGAGAGAAGATTGGTACGTGGGGTCATCAATTAT
AGTATGTAAAGATGAAAGTTAAAATCGCAGGGAACAAAACCCTTTTCATAAATTGTCTTG
TTCTGTATATAATCAGGGATAGGCTCCAATAGAAATAGCTGTCTATAAAGGTGTTAAATA
TCAAAGTAGCATTTTGTCAGCTTCTATATTCCGGATTTGTGGATGACCAGAATAGTGTTC
TACTGTTCTACCTGTTTCAACTGGACAAAGATTGGTGATCACAAGACTCTCAGTTTTAAA
AAAAAAAAACTCACCGACCAGTTTTCCTATATAATTCTTTTCTTGAAAGACTGTAAATGT
CAATCCAGAAGCTTAATCTCTTTTTTTGTTAAAGGAAGACCCAAAAATGAGGTTTGAAGT
TTGGTATGTCAGAGTCTTCAAGTGGCATGGGGATTGGCTCTAAGTATCAGAAGAACTGCC
ATTTTGGAAATAAAAAGGGTATCATTTCTTTTCTTTCAGGTTAAAGAGGAAGAAGCCAAA
TAAAGGTTCTTAACCTAAGAAGAAGAATATAGGACAGAATAAAGAGAGATTAAATAATGG
GATGATCAAAGGGAGAAATTCTTTCATTCCTCTCTGACTCTGACCGTGAGTGAATATATT
TGTTTGTATATAGCTGATTGATAGATACAAAAAAAAATTATAATATAATTAACGCTAATT
GACAGTTATATTGTGCAGATTTTCTTCATTCTAATAAGGCGAATTTCGGGATAAGGTCTC
CCATTCAACGGACATTTTCCAAGTCTCATCATACCCTTTTCTTGAGAAGACATATAAGAG
ATCCTCATAGTCATACTACTATTACCCCCTTTTCTCTTTCATTTATTTATTATATTTTTT
CTTTATTTCTGTTCCCATCCTCTTGGTTCTTACTCCCTTTTATCTTCCCACTGCCCACAT
CCCTCTCTGCCCCTCTCTCTCTCTCTCTGTCATTCTCTATATCTCTCTCTTTCTTCCTCT
AAAACCCAGGGAAATTTTCCACCCTGCTGCTCTTCTGTGTGGCTTGTTAGTTTCACCGAG
AAAGAAAAAAAAAATTTCAAGATTAAAGGTCAAGGTAAGTAGTAAATCATTTTTGAGAAA
TATACTAGTTTAGGGTTCTTCTCTTTATCCCTTCTTCAAAACAAAGTCCTCAATTTCAAT
TTCAGTGGAAAAGACTCTTCTTGCATGGATGATATCTTCTTTCTTGTTAATTTGAGGAGT
TTTTATTGATTTTCATTTTTTTGAAAATTATTTTGTGGCAAAACTAAAAATTGTGAAACA
GAGGTCCTCTGTGTTGGTTTTCGGTGATCAGGGTGCAAGTTCTTAACCACATACAGAGGA
GAACATTTCTCTTTCTCCAAAATCATGCCATTTTGTTAATTTGGCCTGCAACCTAGGGCT
TTTGTTAAGTGTATTTCATGCATAAGTGAAGTTGGAGTACTAGTTAAAGTATTTCAAGAG
TCACCTTTTTAACTCTTCCAATTCAACGACTTGAAATCTTCATCCACCTTTTTACTCACT
TGATTTTGGTTGTAGGGTAACAAATATCTGGTTCTTGAGCCCTCCTGTGTAGTATTATAT
GATTAAAAGGCTAATTTTCAACTTATATGTTGTTTTTTTTAAGTATAATGGGCAATTCAT
TTTGTTTCAGGGTAAGAGAGAAACAGAGGATGATGGCAGGAAGTGGGCAGCTATCAGTTC
CACCAGGCTTTCGTTTCCACCCAACAGATGAAGAACTTCTGCACTATTATCTAAGGAAAA
AAGTTTCTTATGAAGCCATAGATCTTGACGTTATTAGAGAAGTGGATCTTAACAAACTCG
AGCCTTGGGACCTTAAAGGTATGATTAATCTATATCATTTCTTCTCCTTCCTCCTCTTCT
TCTTGGCACTATGTTTAAGATACACTTTTTCGCTCAAAATTTTTAAAGTCAAACTTGACA
GTTTAAGGGCGTGGGAAAATATTTTGTTTCCGGTGCCGCACCAATAACATTTCACTTCAT
TCATGACGGCCGAGTTAATAAATCTGACATTTGCATGGCAACGAAGCTGTGTTCATTTAA
TACGGTTTGGACCGAGTTGTAACTTGCACCCATGCACCCAAAACCATGCATGCAGCCCAA
AAGTTAGTCCAATCAGTATTAGATTTGAAATCAACTCCCCATCTCCTATAAATTCCCCAC
AAAAATTGTCCGGATTTCGGTTCCATTGGTTCGCAGGTGTACCCTGGCAAACCATCACCT
GGGGAGCTAAGTTGGCAAGGAACTTCGTCCAAAGAAGAGTTATTGTCACGAGTTTAATTA
CGACCAAGTAGGAGTGGGGGCTAGGAAGTACGGATTCTTCTCAATTATGACCAAGTAGGG
GTGGGGGCTAGGAAGTACGAATTCTTCTAATCCCTCTTGCACCCGCACCCGCACCCGCAA
CTCCGCATTAGATACTCGAAATTGTGCCTTATTTTGTGGTATTGTCCATCCTCACCCAGC
ACCCTTACACACATCCTGCCACACCGGTGCTTCATAGTGCGGAGGATAAGTTGAACGGAG
ATTGTGAGTTCTTGCACCCATAGTTTACCCTTCCTCGTGACCGGTTCTGGAATATTTCAT
GCGCAAGGCTGAATCCCCATAAATTTCAATTTGCTCATTTTTTTTTTCCAGGAAAAATGC
CCATGATGATAAATTCTCTTGTCATCTAAATGCCTCAAAAATATTAGGAAAAAAAAACCC
AAAATGCCCTCCTCAAGCTGGCTGCCCGAGGCCATTGCCTTCGTCGCCCCTTGCTCCACT
AACTGAGGTTTGAGGTTCCAACTTTCAGATAAAAAGTGTGCACCAGTAGAACTGGTGAAG
CACAACGTATAACTCTATGATGCAGTCATCATTTTTTGCATAATCAGGCATCATGGATGC
TTATGACCATGGAGGAACTGTTAGCCTTTAAAGTGATATATCATATATGCATAATTATTC
AGCAAATGGTTTATTTTAGATTGTTTTGGCAAACAGATAAATGCAGAATTGGGTCAGGAC
CTCAAAATGAGTGGTATTTCTTCAGCCACAAGGACAAAAAATATCCAACAGGAACAAGAA
CAAACAGAGCTACCACAGCTGGGTTTTGGAAGGCAACGGGGAGGGACAAGGCCATCCACC
TCAGCAATTCCAAGAGGATTGGGATGAGGAAAACCCTAGTCTTCTACACTGGGCGTGCTC
CTCACGGCCAAAAGACTGACTGGATCATGCACGAATATCGCCTGGACGATGACAACAATG
CTGATGTTCAGGTAAATTACCTCCTTGCAAAATCATTGTTTTCAATACATTAGCCTCGTG
ATCCAACGTACTAGTGAGGACAGAAAGATTATATCGTTTTAAATTTGCATCCCCAAAACG
TACGTTGATCATTGCCTCAGTTGTTTTTCTTGAATAGAAAAAGGAACAGAAAGAAAGAAA
AATATAAAATAAACCATTTTTTGATTTTTTTTAGTCTTGTTGCATGGTTCTATATAGAAT
CCTATGCTTTTGATTCACATTTCTTGGTAGGCAGAAAAGGGGAAATGTTAATTTGAAGAA
TAAGTGTACTATTTTCTTAAAATATTTTAACACTGACAATCCCTAGAAATCAAAAATTTC
AAAGTTTTTAGGGTACCCCTGTCAAACATACTCGGTGCATTTTTGTAATTGTTTAACTGG
AATGCAAAGTCTTATTTGAAAATTTTATGCCCAAGCCTCTTGTATTTTGCTATTTATTTT
CCTAACAAAAAGCCTCAATAGATTTTTTGCATTCTGAATGCCTAATATATATACGAATTT
TTTTTTTTATAATTAATACTCCCTTGAGGTAGCTGCCTGAGGTCGTCGCCAGCCTTAACG
ACCGCCCCTAACTATCAATATTAAACTATTTAATTGAACTTGTATAGATGCACATATATA
ATGGATATATCTAGGGCCGACCCTCGTTTTTTGTATGCTCGAGGCGGAACTCACATGTAT
TTTCAAACTTTGCCTTCTTTTATACTAAATCTTCTAAATTTTTTTCAGACAAACTCTTAA
AATTGCTTGAAAATGTCCTAAAAAATGATTTTTATACCTTTTTTTTCAAGGCTGTTCAAG
GTCATAGCCTTCGTGGATTGCCTTGAAGGTCGACACCAGATATATTAGAAATTTAAAAAA
TAGGAAGATGGTTAGAAGATGATTCGTATGGGTAACTTCCATATAATTTTCCATGACCCA
TTCTCATAACTTCTTCCATAACTTCCTCTTTATAACTCCCTTTGGCTGCGCACGCATCAC
GGGTGCTGGAATACTAGAATAATTAGGTCAAAATGAACTGCGTAGAAATTATTAGGTTGT
TAGAACTCATCTCTGAAAATGGATTTCACATTGCACCTTGGAATGCCCTAATATTTTGTT
GTTCTTCCAACCTTTTCAGCAGGAAGATGGATGGGTGGTCTGCAGGGTATTCAAAAAGAA
GAATATTAACAGAGGTTTCCAACAAGAGCTTTCTCATGACCATCAAGAAGAAGAAATCTT
AGCTCATCACCAGATGAAGGCAAGTGGAATGTCTGCTCATCTACTACTAGAACCAATTAA
ACAAAATCATCATCTTCAACCACTATACGATTATTCATCATTTGATAGCTCCATGCATCT
CCCACAGCTGTTCAGCCCGGAGACTGCGCAGTTTGTGTCACCTGCCCAAATCTCATCCTT
GCACCCCATGGACCTTCAGTGTTCACAAAACTTGTTGAGGTTACAATCAACTGGGGCTGG
TACTAATGGCGGGCTAATTCAGCAAGAGAGGCCGTTTAATGGCGATTGGTCGTTTTTGGA
CAAGCTTCTTGCATCTCATCAGAACCACCACTTGGATCATCATCATGCACAAACCAAATG
CCACCCCAATTCATCATCTCATCAAGTTGTTCATGACCATATGCAGGGTAGTACTTCCGC
TCAGAGATTCCCATTTCAATACCTTGGCTTTGAGACAGATATTTTGAAATATTCGAAGTA
GCTAGCCCACCTTCCTCCCCCACTTTTTGGTCGGAGGTTCCGGGTTTATGCTGGGTGGGC
TGGTGGGGTGTCTTTTCCTTTGTATCTTAGCAGTTGGCTAAAAGAAACAAGCTAACTAGT
TAGGGTTGCATCAGGTATCATGGATTTTAATTAATCTAAAGTTAATTTAAGCTTTTGCGA
TTCATGACTATGGTCAATGTATATATAAGCACGTCTGAAT
>PoNAC9 Chr01 2562065589 2517083277 2517085768
TGAATCAAAATTGTCAGTTTCATCGACATCCCATATCTTCTTCCAGACATCTTCGTCGGC
AAACAGGTACTTTGCATTTTTCTCATTCTTGTTTTTTTTATTATCAGCCAGTCATATTGC
TTTATAATATGAAATTTTCTTATTCTTGTTTTTTTTTCATCGTGCTACAATAGTTCATAT
TTTTGATTCTCTTATTATTGTTTTGTTTATCATAGTGCTTTTCTCCATGGTTTATGCTCA
CAAAGTCCTAAATTTTGGGTGTATTTTCAGTTATATGAGTAATATGTGATATTTTAAATT
TTATTGTTTAATATGTTCCTATGCTAATATTTGTAGTACTTGGTTCAGTTGTAATAGTAA
TATGTGATATTTGCAGTACTTAGTTTATCAATCATTCTGTTTTGAGAGTTTATAAATTGT
TCAATACTCAAAAAAATGCAGTGAATTGGTTATGCGGGGAATAATTTGCATATAGATGTT
TAAAATTTTGGACTCTTTTTTCTAGATTACATAGGTATAATGGTTCTTCGTCTGGTTTTA
TGTATTTTATCTTTAAGAGTTCAGGCGTCTTATCACCAGTAACCTTGAATTAATAATCTT
TTCATTTTTTAATGATTTTTAACTCTTTTTTGAGTCGTTTAAAATTAATAAAAAACTACT
AATTTTGATTTCTAACTAGTTACAGAGTATTTGGACAGGGCATAGATTTAAAATATCTTC
AGTTATGAAGTATTTGGGCAGTGCATAGAATCAAAATATCTTCACCATGTTGCATGAAAG
CTTGAATGACACTATATAGATAAAGACAACACTTTGTTCAAATACTCTCATGGCCCCCTC
TTGACACTATTCCAATAGGGAATCCCATATTCCACTCCCAAACTCTCAATTAAGAATCAA
ACCAAACATAAAGTACAATGTTGCTACAATTGTTTTTCTATTTTTGCCAAACTATATACC
TTTGAAGAATCAAGAATTAGATCAGGAGAGACCCGGAGGCTTGTAGGATTGCTCTCCATT
GTAGCTGGATTGAAGTCTAATGCTGGTGCAATCCCATATGGATAATTGGCGAAGCTTGAA
TAATTACTCTCATTGTTGAGGTAATTTTCTTGATACCCAATCTCATTAGAGACATTTATG
GGTTCATTGGAGACCATGGTTGAATTGAAGTCCCCATTACTTGAGCTACTTCCAACCCTC
TTACCTTTTGGTTCTCCCTGTATAATACTTGCCTTCTGCGTGCTCTCATTCTTTTTAACA
ACACGGCACAAAGCAAAAGCTCCCTGGAGAAAATTATTGAACAAAATTCTAATTTAGTCT
GCATTACTAAACCAAAAAATAAGTTGAACCCATTATAATAAAATGTTGAATTTACCTAAA
AGCTGGGAGATCCTTTAGAAAATTCATCACATAGTTGATATTCGTGCATTACCTAATCAG
TTCTATCCCCTAAAGGCACACGTCAACAATAGAAAACTAGGGTTTTACGATACCTTATCA
CTCCAGATTGATAAGCAACTTTTCTATATTTTTTTATGGCTTTCCAGTAGCAAGCTTTGG
TAGCTCTGTTTATGCGTGAACCATTTGGGTACTTCCTGTCTGTTGGACAGAAAAAGAACC
ATTCCATATCTCGTTTTGGAAGGAATAATTTCTCTGCAATCAAATATTTTGCATATGAGA
CAAAGGAAAAGAAAATAACTTTAAAATAAAGACTTTTACTATTATAGTTTATGCTTTACT
TTACAGAAAATGTTGTTTTAAAGTAAAAGAAGTCCCAATGAACTGGCTTTTAGAAGAGAA
AATTTATATGCCCCAGCAAAAGAAAATAATTATTTGTATGTGGTTTAGACATAAATAAGA
AGAAAAGAAACTATTTGAATAAACAAAGGAACAAAAAACTACTTTCAATAAAAAGAAATT
ATCAAAAATGATTAGTTTCTTATAACACCTGGAAACTCCCATGGATTAAACTTGTACAAC
TCGATCACATGGATCACTTCTAGCTTAATTTCAAGTCCATCAACTTTTCTTTTCAGGTAA
TAGTCTACTAATTCATCATCAGTTAGGTGGAAACGAAAGCCAGGGGGAGTGAAGTCCCTC
CTATTATTCCACTCTCTTAACTATCTAAACCTTTAAAAAATTAAAGAAACGAAAGAGAGA
GATGGCTACCAGAGAAGAACCTGAAAATGAAAGGAAAAAATATTTGGAAGCTTTTTGTTA
AGTGCTCAAACTGTAAGTACTATAGACTTGGATGATCCAAAAGTAAAAACTCTGGTCAAC
ACTGAATTGTTTCTCAAGGATTGAATAAAACTTCTATAGAATGTACCCCTTGTGCAACAA
AATCATCCCTATTAAAAATCAAATATTTTCCTCTGTAAATTGTCTCCCCCACCAATCCCT
TCTTGATAGTTTAATTCTAAGAAAGGTTTAAATTGAAACAATTATATTTTTAGCAATACC
CAGAGACTGAAATTAATAGAATCTTCAAATTT
>PoNAC10 Chr01 2562065589 1405071195 1405073144
TCTATTAAAGATCCGAACAGAATTTGGGTTCACATTCTATTTCAATTGTTAAAAAGAAAA
TTCAAGCCCTACAAAAAGATTTTACGTGCTCTAATAGACATAATGTTTTCATTCTAACAA
CATGACCACAAACTAAATTAAACTTGTTCTTCCTTCAAACTAAACTAGAAGAGAATTGTT
TAGTGTATATCAAATAAATTGATCAAATGTAGCACTTGTTTGTGGAGAATGTGCTGGACA
TATCACTGGGACAAGGAGAAGAATCCCATGCCAAATTCGACTTCCACCCATGGGGCATAT
TCAAAGGCAAACTCAAGGGGAACCCAGTAGACCTGACTGTCCCCCACTGGTGGTGGTCAT
CCAAATTAGTTCCATTTAGATTCTTTACCAACACTGTCTCGTCTTCATTACCCACGTTTC
CTTGCATCGCCTGTGGTAAAGTGATGGAGAAGCCATTATAGTACTGCTCTTGTGATCCAC
CAAAGTCTATACTCTCAGAGGCTTTACCAAAATCTCCATACATTGAAGATGACATATTTA
AAAGCATGGAAGAAACATCAAGTGTGATAGGTCTAACCGACCCAGATGTTTCGAGAGGTG
AAAACATGAAGCCAGTAGGAAGGTGATCTCCATTTGAAGTGGGATGTTGAGAAGGTTTAC
CACCCATTGGGTTAATGGGTTTGTAGGAGAGAATATCAAATGGAGAGAAATTAGTTGTGG
AAGATTGTTGAAAATGGATGGCTGAAGTGGGTTTTGCTGCCAAGGACATGTTTTCTGAAC
TAAACCCCTGAGTATTTCTGTGTGAATCTTGACTAAATATATCAGAAGAAGTTGTTTCAG
GCAATGGAGAGACCCAGGAGTGGGAGAGAGCTCTTTGTGCTGTGGAGTTTGTTTTCTTAA
AGATCCTGCAAATAGCCCATGAATCCTACAAGTTGGAAATGTAAAAAAAAATAATTATCA
TAAGCAAATAAAGAATGGATGTAGTAGTGTAAAAGGGAAGACAAAAATCAAATGGCTTAC
ATTGGCAGGAATGGTTTTATCCAGGAATCTCTTTGCTGGTTGGGCGGCGTTGATGAGAGA
CGGTAACCGAAATTCATGCATCATCCAGTCAGTTTTGATCCCTTTGGCTGCCCTGCCCTT
GTAGAAAACAAGGGACTTCTTCAAGCCGATGCACTTGTTGCCTTCAGAGGAATAAATGGG
TCGGTCAGTTCCCGTGGCTTTCCAAAACCCAGCTCCGGTTACTCTGTTGGGCCGAGCACT
ATTTCTATACTTTCTGTCCCTTGGACAGTAGAAATACCATTCTTTCTCTCCAGTCGTTGC
GATCTCTTGTTGCATGAATTAGAAAAACAAAAATTAGTTGCCAAGAACCTCAGCATGCCA
AAAAAAACACAAAACACAAAAGAAAACCTGTCAAATAATCTTACTTGGAAGATCCCATGG
ATCATATTTATAGATATCAAGTTGCTTGATAAGCTCAATACACAGAGGTCGCTGTTGAAT
CTTTCTTTTTAGATAAAACCCAACAAGCTCCTCATCCGTTGGATGAAACCTAAACCCTGG
TAGCATGACTTCATCCAGTTTATCAGCTTCTATTCTCTCGTCCATGCCCTAATCCTTTCT
TGTAAGAAAATTACACAAAAGGAGGACAACTAAAAGGGAAAACCTTGAAATGAACTTAAG
CTTAAAAACTCTAGTGCATGAAAGCTTATAATGGCTAATCTTTGTCAAACCCTAAGAGAA
GAACTCAAAGAGATCCAGTTCAGTGCTAAGTTCACTTAATTTAAAGCCACCATATGCTTC
CTGTGGAGGGGTCTGGCTCCGAAGCTTCAGCCGCCTTTTCTGGGTGACTTTTAAAGGATT
GTGTGTTTTGAGAAGTTTGTGGTGGCTCGCAAGAGAAGCTTAAAAAACAATTACCAAGGA
ACCTAAGTCAAGGAAATAGATTTGCATGAG
>PoNAC11 Chr03 1784695063 139782093 139798681
CTATAGAGGTGGAGGGATCAACTGAAGTAAAAGATAGGTCATAAGTGGAACCGACTGCTC
AACTATCAACTGCATGAACTGTAAAAACCATGCAACCATCTGTATACCAACGATAGGTGG
CACACCATTGCCACAGGTGGTACCATTGGCAGCATCGGTGTGGGAGGTCTCTGGAGCAAG
ATCACTCCCAGACATATCCTATAAAATAAAAATAATAAAATGTTAGTTCAGACGGTTAGC
GCAAAACGTGGAGGACATATACTCATTTTTGGGGATTACCTTAGAAGGGGTCTAAAGGTA
ACCTTATGCTCTGATACCAACCTGTCATAACCCAAATTTCAGGGATAACTCTTTTAAATT
ATTCTAAAATCCAAACTATGTGTGTGCAATAATAATTATATAACAATATACATCGTTGGG
TTGGATATAATATAGATTACTTAGAATAATAATAGAAATAGTGAAAGGTAAATATACCAG
AAATAAAACACGATTATATAAATGGACAATAAGTTTTGTACAACATATGGACTACTCTTA
AATAGAGTAACTGTCCAATAAAATAGATCCAAAATAATATGTACAACAATAACCAAAATA
TACTCACAAGGGTAAAGGATCTGCAACAACTATCTGAAATCACACCAGATCTCCTAAATC
AAGCTGCTCCTCTCTCCTGAACTGGATATGTATCTTGGATAATGCTAGGTTTAGCTGCGG
ATCTGAAAATTTCAGGTCCACACCTAAGATACATGGAAACAAATTGGGCCAACATATAAC
TATGTTGGTGTGAGTGACCAATCACCCACCAAACCTCATGTCCATGATGCAATAACATAT
ATAGATATGTATATAAATGTACATGAACAAAGGTATAAGAATACAATATGTGCATTAAAA
CTATTAGAAGGGTCAAATAAATGTAGACTAGAAATAGGAGTATAATATCATATTACAATG
AATGCTAAAAGAGCAAAGGAGGCTCCCTCACTCAATTACTGCTAATAGGTCATCATGAAT
CTATGGTATAGTCTGGGCAAGCGTTAAAAAGAAAAGTGTGTACCACCTAGGTCAGACACA
TCAAAAGACTGGATGCCCCATCCTAAGTCTTATCTATAGATTTTAATACACTAAACTCTT
AGTGTCCATATCTAATGGGTCTCTCACTCTCCCCCTATAACTGTCTCTCAAGCCATCTCA
CTATCACATCGTGATACATAAATTAGACAACTCTATAGTCACAATATATAAGGGGTAACA
ATCATCCCAATGACGTAATACCTGAAAAATAGAATACAACCCTGGCTGTAAGTCAGTCTA
AGCTCCAACCACAATTTAGGAGACTGCTTACATCATGTCCTATTATACAGGGTGCCTCAT
GGTAGCTTGTAATCCACTGGGTCATAGTGATAGTCCAAGGATCGTACACGCCATACATAT
GGAGATATAAGGATATACATGAGAGGGAAGAATCTAGCTCAAGCTCAAATATGCTAGAGT
CTGGGGGAGGCCCCTACTCTCTACCCTACATCTTTAGGGTGTCTAGGCCATACTACTAGA
CTTGTAGCTGTAGGCAGCAAAGTCTAAGGAAAGACTGAGTTAAAAGAATTGAATAGATGG
TCAGAGAGATCTAATCACAGATGTCTTAACGATTAGAAAATTAAGGAGTCATAAATTACC
ACGACCGAGTTATCCAACTCATACACATAATATCGGTACAGAGTCTACACAAAGGGAATC
AACTCACATATCGAGTACACATCAATCACAGGGAATGAGTGTATAACCCTCGTGGGTTAA
CTCAGTTCCTAAATCATGCGTAAAGGAAACACTCGATAATTTCCTTAGGAAAATACCAGG
ATTCCAAGTGTAAGGTTGTATATAATTAGAACATAAAGTTTTAAGTATCTTGCATAATAT
TGTGATAACCCAATTGCTGGATAAGGGGGTAAAATGAGGTGGTGGACATTTGGTCGTGCG
ATAGTCCCACATCGCCTGGGAAAGGAGTGGTTTTATTAGATATAAGGAGTTAAATCCTTC
CATTAATAACAACACATTTTAATATCGTGCGGCCCACATCGAGAATGATAAGAACTCTCC
AGTTAAGCATGCTTAACTTGGAGTAGTCCTAGGATGGGGACCTCTTTGGAAGTGGGTCAT
AGCGGACAATATTGTACTAATGTGGGTCATGCCCATGCCAGTGGTGGGCGGGGTATGACA
GAATATTATCAGATCTCTAGGTTAACCTAGGCAAGAGAGTATCTAGGTGATCCTCGTATA
GTGGTGGATGGGTAGGAGAATTAGATAGGAGCCTTTCAATGTGTGTTAATCTTGGTTTAA
TGTTTACATTATTTTTGTATTAAAGGGAAATGGTGACCACACGTAGTTCTGAAAGTGGGC
CAGAGTGGATGATATTGTTACTAATGCGGGTCATGCCCAGGCCAGTGGTGGGCGGGGCAT
GACAGATTGGTATCAGAGCTCTAGGTTAACCTAGGAAAGAGAGTATCTAGATGATCCTCG
GATAGTGGTTGATGGGTAGGAGAGTTAGATAAGAGCCTTTTGATTTGTGTTAATCTTGGT
TTAATGTTTACATTATTTTTCTATTGAAGAAAAATGGTGGCCACACGTAGTTCTGAAAGT
GGGAAGGAAAATGGCAACCCCAAAAATTTGAATGAGCTTATGACTGGTTTTCTTCAGAAT
CTTCAAGGAAGACATAATGCAGGTGATCATTTCTTCACTCAGAATAAGAAATTTAAGGCT
CTTGGTGGGCAATCATTTTTTAGAGATGAGGGAGTAGTAGCTGCTGATAATCAGGGTATA
GATGTCCAAGTTTGTATTTTCCAGGATGTAGCTCACTGAGGTACATAAATAGGAGCTGGC
ATCTCACCAGTTAGACAAGGCTACTTTGAATTGGTGGGGAACTATTAGAGGTAATCCAAA
AATTAATGTCGCTAATATGCCTTGGGAGGTATTCAAGGATCATTTTCTTAGAATGTAAGT
TCCAGATGCTGTGGGGGATCAAATGGCGTAGGAGTTTCACAATCTAACTCAAGGAGGGAG
CACAATATCTGAGTATGTCACCAAGTTCAATGAGTTAGCTCATTATGCACCACATATGAT
TGATACCATCGAGAGAAAGAACAAGAAATTTATTAAGGGTCTAAGTTATTTCATTTTGAA
GGAGCTAATTCAGTTTGATAGGGTTCTCTCCAAACTCCAATATAAGGAGAAGGGCAAGCA
GTTTCATGAGGAGAGGTTAAAGAACAGGTCCAAGACTGATGATGCACTGAGATATGACTG
CTTATTTAAGCATCACAGGGATAACAGAGATAGGGACATGTAAACGCCTTATGATTAGAG
GCAAAGTGAACATGGCTACCAAAGTCAAACCCTTGGGAGTGAAAATCACTATAGGACTAA
TTGGGAAAAATTTTAGAATTTCTAGAATAATCGCCAAGGAGGACCTTAGGGTCCTTAGGG
ACCACATGTATCCTAGAGACCACCAGTACCGTAATTAACCTTTCGTCCTCTGGTACCTCA
GCTAACTTACCCACCCCATGTGCCTCAGATAGTGGTATTGCCTACTATTGGAGCACAAGG
GATATTTGTTGAGAAATGTTATCATTGTGGACAGGAGGGACATCCTTGTAGAGCTTATCC
TTAGTGGAAAGATTACCCACATAAACATGAGCAAGGGCAAGTTGTTCAAGCTCTTGCATA
TGCGGTATTCCAGGGTACACATAATGTTCGAGGTATCATTCTGATTTCGACATTATTGTC
TTAAAGTTCTTTGACAACAATGCATCTCATTCCTTCATATCTTGTTAGCATGCACTCTAC
GGTGAGTTAAAACCATTCTCCTTTTACTGCCTCATGTTGTTACATTCTAGATGATGTATA
CATATTTATAGTTATATTTTTTTTACCGTGGTGTGTTATGTGTATTATTGGTATGGTTTG
TAGTATGCATTGTATGGATGATCCTTTAAGGTGTGTATCCTTGTATAGGATACTCTATTT
CTCTGAGTTTTATTCCTCATACTTATTCCCTTAAGGTGTGTATCCTTATATAGGATATAC
TGTCACTCAAGAATTTTTGTGACATCATTATATTATTGCACTTCAAGATAATATCATGTA
GAACTGGGTTTTCTTTTCTCTTTTGTCATTCGCTTTGTGTTTCATGCATCAAGATTGTGA
AGATGAATCCCGAACTTTTGAGTAGCACCTTTCACCGAATCTCGAGGATAAGATTCCTTT
AAGGTGTGTTTATTGTACGTCTGTAGTTTTATTGACATTATTTTTTTTCTTCTTCATTAA
TATTATTTTTAATTATTTAAAATAAAATAAAGATTTCTTAATATCTACTACTACTACTAC
TATTATTATTATTACTACTAGTATTAATTATTTTTATTAATAGTAATTTCATTAAATTTC
TTTTGTTTTTGTATATATTGATTATGTATTTTTTTTTTTATGTATTAATGATAATTAGAA
AAGAAGGAGGGATTGGTTTGTAATTTAAATAGGGGCGAGGGGTACTTTTGTTAATAAAAG
TAAGTTGGAAAAAAATAAAAAACCTAATCTAACGCATAGTCGAAGGGCTATGTTTTGCAC
CCTAAGCATATAACGCAGAAGAAATAAGAGAGCATAAAGAGAGAGAGAGAGAGAGAGAGA
GAGAGAGAGAGAGAGAGAGAGAGCTAGTGATATTGGGATAGGGGTACCGGCGATACTACT
GCTCTTGGGAGCCAGCATCGCGACACTGGTAGCTAGGACCTGCATCACCAACATCGAGAT
GTCACACCTGCGAACGTGAGGGAAAACTGTCGTTGCGACACCACCGCGCACCAGCACTGG
GTAGGCCAGTGACGGTGAGTCGATAGGTAAGCCCTCCCTCCCCTCTATTTTTTTCTTTTT
CTTCTTCCCCTGCTGATATTTTTTACATTCTTTTGGCTATTCAAAATCGATTTGGCCAGA
ATCAATCGAGACACAAAGGATTGAATTTTCTTATGAGATCTTTGAATTTGGGTGAGTTTT
TCCTTCCTTATGAATTCTTATCATATATATATATATATATATATATATATATAATATATA
TATATATATATATATATATATATATATATATATATATGTGTGTGTGTGTGTGTGTGTGTG
TGTGTGTGTGTGTATGTATGTATATATATGTATATATATATATATATGTATATATATATA
TATATATATATATATATATATATATATATAATATATATATATATATATATATATATATAT
ATATATGTGTATATATATATATATATTATATATACACACATATATTATATACATATATAT
ATATATCATATATATATATATATATATATACATATATATAGATATATATACATATATATA
ATATATATATATATATATATATATTATATATATATATATATATATATATATATATATATA
TATATATATATATATATATATATATATATATATATATATATATATAATATATAGTCTTAT
ATATATGATTGTATATATAAGAATCTGATTTTTAATAGACCTCCTATGGGATTGAACATG
ATGGTATAACTATATTTTAACTTCTAAAACCAAAGAGGGTTTTGAAATTTAGGACATTTC
CAACTGCACTATATTCTGATTTTTATATATTTGTAACCTTTTATTTTAACTATATATAAT
ATATATATATATAGATATATATATATATATATATATATATATATATATATATATATATAT
ATATATATATATATATATATATATATATATATATGTATATATATATATATATTATATATA
TATATATATGTATATATATATATATATATATATATATATATATATTATATATATATATAT
ATATATATATATATATATATATATATTATATATATATATATATATATATATATATATATA
TATATATATATCATACTTATTAATCTACATTTTCAGGTATATATATAATGTACATATAGA
TATACCCTTAATAACCTTTATAACATTTCTATACATACAACTTTCATTTATAATATACTG
AACTTATACTCTCGTGTTGTACTTATTATTTATAATGAGCTGCTCCATAAAAATATAAAA
ATGACTAGGATCTAGAATGGCCCTATTCTAACAATAGTCGTAATTTTAGATTCAAGGAAA
AAAAACCTAGGGCTGCAGAACAATGTTAGCTCGACCACAAATATCAATTTGTTTTTGTTT
GTAAGTATCCCTCCCCTCCTACATTTGGTGTCATGCATTATATGTTCTACATCATTCCTG
CTTTATTTGTATGTTCCTTTGTTTAATATATTTATTATTTATTGCTACATAAATATTTTT
TAATAATATATATATATATATACATACATATATATATATATATATATATATATATATATA
TATATATATATATATATATATTATATATATATATATATATATATATATATATATATATAT
ATATATATATATATATATATATATATATATATTATATTCACTTAGTGGATTTTTATTCAT
CGACATATATGATACTCCTATTGTCATGAATCAACTCAAATGTGTCAGTGTTCTATAGTC
GGGAATCAACCTAGACATATGAGTGTCCTATAGTCGTGAATCTACCTAGACTTAAAATCA
TAAGGTTATCATATGTTTCGGTAAATTCACGACCATATGGGTATTGTATGTCTGTGTATG
ATGTTTTTATTAAATTTACAATACCCTTATGGTCATATGTCTGGGTACGTATATATACAT
ACATATAATATATATATATATATATATATATATATATATATATATATATATATATATATA
TATATATATATATATATATATATATATATATATATATATATATATATATATATATATATA
TATATATATATATATATATATGTATATATATATATATATATATATATATGTATGTATGTA
TGTATGTATATATTATATATATATATATATATATATATATATATATATATATTATATATA
TATATATATATATATATATATATATATATATATATTATATATATATATATATATATGTGT
GTGTGTGTGTGTGTGTGTGTGTGTGTGTGTGTGTGTGTGTGTGTGTATATATATATATAT
CTATGTGTGTGTATATATATATATATATATATATATTATTATATATATATATATATATAT
ATATATATATATATATATATATATTTAAAAAGAAAAAACTTAAAAATTAAAAAGGGGAAG
TACAGGCCGCTTCCCAATAGCTTTTACAATATATCTGAAAATCAGAATGAAAAATAATAA
TTCTAAATAGGATAAATCCATAACCAACAATAATGAAGCCATCACTTCATTCTCGGTCGA
GCAGTTGGAACTGAAAGCCTCCAGTCAACCTCCCCCCGAAAGCCTCCTAAAGTCAGCCGC
AAACCACAAACTCCAGAGAAGTGTCGACGGCCACAACTTCAAAAAAATCCAAGTGGAGGA
TGGTAAAAGCCTCTGTGAATCTGGTGAAGCCAGATAAGCGAACACTATAAAAAGTAATCG
GGAAAAATTTAAAGAGATTGGCTAGCCAGAATAATGAAAATCCAAACAAGGCGAGACCTC
AACTCAGGAAATCTTGCAACCACACCGGGCAGAGAGATAAAAACAAGCATTAGGAAGAAA
ACTCAACCGCCATAGGAAGCCAAAGAAGTGCCTTGAAAGACAACAACAGAGACTCCAACT
AACCCAAACACCTCTGGAAAATTGTTAGAAACCAAAAGTTCTGCTTAACTGAAAAGATCC
CACAACCCAAAAAACTAGAAGTCCCAAACCTAGGTCCTAAGTACTACCCAACATAAGACC
CAGAAAAGAAGATAAATAACATAAAGAATATAAATTCGAACCCCTGACAAAGACGATAAG
CACAATGGCTGGCAAGACCAGAAAAAAAAAATAGAGTGGGACTAGGAAATATAAACTGTC
ACTGAAGGTCACAGGAACTAAATAGAAAAATAAAGCAAAATGGACTAAAAAACAACCAAT
AAGAATGAGAGGTAAACTATTATGAAACATGACCAGAAAACTGGAATTAAAAACATTGAT
CTAAAATCCATTCAAATTTCCTTAGATGAGGCCAACACCCAATCCTCTGTTAAGAAATGG
AACCCAAGTCACCTCAATTAACATCGTAACCAGAACTAAATTGGATGTATAGTCATGCCG
ACTCTTGGCCAAAAGGCTAAGAAGAGGATGGCAAGAGCCTCTGTAATCTGTGGAAAGAAC
GGGAAGAAAAGAAAAAGAGAGCAACTAGGATGACTTTAGGAAATCTAAATCAAAATTGGA
ACTTAGAGAAACTGACTGCAAAAAACAATATGGAGCAAATTGAATTTGAAAAGATTAATA
AAAATTATATCCTAAAAAGTGGGAAAAGAGCTAACTGCAACCCAGTATGGATAGAATAAA
CTAGAAAGTACTAGACTTATTGAAGCTAACATGAAGAACATGAATAAACTCACCAAAATG
GACCAGCAACACGATTGGCGAGCACACTGCATAAGCTGGAAAGGCTCGCAACCAACTATC
ACACGAAAACGATCGACCGACTAGGATAAACCATTACCATTACAAGAAACGATGGTGATG
AAGATCTGATGAACCAGCCTTGGGAAAATACACCGAGGAAAATGAGATGAAACTCGTTGA
ATCTGAACCAACTGAATCGACGACAATCCAGCTGAATCACCAAATGATCACCCAGTTGGA
AGATGATCGGACATGACCATAGAACTCCTGAGACGAGAAACTAGGAGTGGGCGATAGGGA
GAGAGAGAGAGAGGAGAGAGAGAGAGAGAGAGAGAGAGAGAGAGAGAGAGGAGAGAGAGA
GAGAGAGAGAGAGAGAGAGAGAGAGAGAGAGAGAGAGAGAGAGAGAGAGAGAGAGAGAGA
GAGAGTAGACAGAGAGAGAGAGAGACAGAGAGAGAGAGAGAGACAGAGAGAGAGAGAGAG
ACAGAGAGAGAGAGAGAGAGAGAGAGAGAGAGAGAGAGAGAGAGAGAGAGAGAGAGAGAG
AGAGAGAGAGAGAGAGAGAGAGAGAGAGAGAGAGAGAGAGAGAGAGAGAGAGAGAGAGAG
AGAGAGAGAGAGAGAGAGAGAGAGAGAGAGAGAGAGAGAGAGAGAGAGAGAGAGAGAGAG
AGAGAGAGAGAGAGAGAGAGAGAGAGAGAGAGAGAGAGAGAGAGAGAGAGAGAGAGAGAG
AGAGAGAGAGAGAGAGAGAGAGAGAGAGAGAGAGAGAGAGAGAGAGAGAGAGAGAGAGAG
AGAGAGAGAGAGAGAGAGAGAGAGAGAGAGAGAGAGAGAGAGAGAGAGAGAGAGAGAGAG
AGAGAGAGAGAGAGAGAGAGAGAGAGAGAGAGAGAGAGAGAGAGAGAGAGAGAGAGAGAG
AGAGAGAGAGAGAGAGAGAGAGAGAGAGAGAGAGAGAGAGAGAGAGAGAGAGAGAGAGAG
AGAGAGAGAGAGAGAGAGAGAGAGAGAGAGAGAGAGAGAGAGAGAGAGAGAGAGAGAGAG
AGAGAGAGAGAGAGAGAGAGAGAGAGAGAGAGAGAGAGAGAGAGAGAGGCATATATATAT
ATATACATATATATATTATATACATATATATATATATATACTATATATATATATATACAT
ATATATATATATTATATATATATATATATATATGTATATATATAACATATATATATATAT
ACTATATATATATATACATATATATATATATTATATTATATATATATATATATATAATAT
ATATATATATATATTATATTATATATATATATATACATATTATATATATATAATATATAT
ATATATATTATATATAATATATATATATATATATATATATATATATATATATATATATAT
ATATTATAATATATATATATATATATATATATAGATATATATATATATATTATATATATA
TATATATATATATGTATATATATATATACATATTATATATATATTATATTATATATACAT
ATTATATATATAATATATATATTATATATACATATATTATATATATATCTTATATATATA
GTATGTAGTTATGTATATATATACAATATATCTATAATCTCTATCTCATCTATATCTATA
TGTATCTATATTCTGTTATATATATAATGTATATGTAGTCTATTATATTATATATACATA
TATTATATATACATATTATATATATATACTATATATATATATACATATATATATATACAT
ATATATATATTATATTATATATACATATTATATATATATTATATATACATATATTATATA
TATATACTATATATATATATATTATATATATATACATATATATATAATTATATATATATA
TGTATATATATATATACATATATTATATATATATACTATATATATATATATACATATATT
ATATATACATATTATATATATATACTATATATATATATATACTATATATATATATATGTA
TATATATATATGTATATATATATATCTATATATATATATTAATATATATATATAGATATA
TATATATACATATATATATATACATATATATATATAATATATATATATAGATATATATAT
ATACATATATATATATACATATATATATATAGATATATATATATAGATATATATATATAC
ATATATATATATAGATATATATATATAAATATATATATATAGTATATATATATATATATA
TATACTATATATATATATATAATTATATATTATATATATATATATATATATATATATATA
TATATATATATATATATATATATATATATATATATATAATATATATATATGTATTATATA
TATATGTATATATATATATATGTATATATATATATATTATATATATATGTATATATATAT
ATATATATATATATATATATATATATATATATATATATATATATATATATAATATATATA
TATATATATATATATATATATATATATATATATATATATATATATATATATATATATATA
ACTGTTGTGCATACATTCTATTCATATATTGTTGCTTGCATCGTAGACACGAGGTTTAGT
GGGTGGTTGGTCACTCACACCAGCATAGTTATATGCTGACCCAAATTATTTTCACGTAAC
TCGTGTGTGGATTTTACATTTGGGGTCCGCAATTAAGCCTCGTGTTGTGTAGGATGTAGA
TCCCGCACCAGACAGAGGAGCAGCTTGAAGCAGGATTATAGGCAATAGCCAGACAATCTC
TAAATGTAGTTCTTATACTTTTGTGAGTACAGTTACTTTGGTATATAGTGATACTTGTAT
CTTTTAATTTTCTCTTTTGTTGGAGAGTTACTCTTTATAAGAGTAGTCCCTTGTCTTGTA
CCAAACCAGGTTATACATTTATAAAAGTGTACTTTATTCCTGATGTATATACTTTCTATA
CTTACATTGTTCTCTTGAGTAATTTATATTTTGTCCAACCTGATAATTCATGATTATATA
TTATCATTTATTATCGCACATTCACGGCTTGGGTCTTGGGATAATTCGAAAGAGTTATTT
TTAAAATTCAAGTCATGACATGAAAAATATGGCATATTACATTAATAATATGCACCATAT
ACTCCACAACAAAATGGCTTAGTTAAAAGAAAAAATAGGACTCTCACTGATATGGTTAAC
TCTATGCTTATTAATGCTAAATTATCCAATAATATGTGGGGTGAAGCACTTCTCATAACA
CACCATCTACACAATAGATTTCCATCTGGGAAAATAATTGTTTCACCTTATGAAGTTTGG
AAAGGTAGAAAACCAAATTTAGAATATCTTAGAGTGTGGGAGTTCTTAGCATTCTATAGA
GTTCATGACCCAAAAGATACCAAATTGAGTCCATGAGGAATCAAAAGTATCTTTGTAGGA
TATGCTGAAACCTCCAAGAATATAGATTGTTGGATCTTAAATCTAATGTTATAATAGAAA
ATAGAGATGTTAAATTTGTTGAGAATAAATTCTATATAGACTCTTATTTTGAGTCTATAA
ATGATTCCCATGGAACACCCACCACGGAAATACCCAACACTGAAACACCAAACGTTGGAC
CAACCTAACACTGAATTAAATATTTATCCATCTTTTAACAAAAAGAGAAAACATGAAGAA
ATACCATTTGAACCTAGGAAAAGTTCATAATCTAGAAAAGAAAGGGCAATATGCCCATAT
TTTATTTCATCTCAAGCTATTACTTTTTTAGTAGAAGTAGATAGAAATAATAACATTCTT
AATAAAATACCCATTTATCTTAATACAGAAGATGATCCCAAAACATATAATTAAGCAATG
GCTTCAAGAGATATAACTTTCTGGAAAGAATCTATAAATGATGAAATGGACTCAATTTTT
TCAAATCAAACTTGGGCACTAGTGGATTTACCACCAGGATCTAAATTAATTAGTTATAAA
TGGGTATTTAGCAGAAAATATAATACAGTTGTGTATATTCAAACATTTAATGCAAGGTTG
TTAGCAAAGGGTTTTAAACAATAAAAGGAAATTAATTATTTTGATACATATGCATCCGTG
GCTACAATCACATCTATTAGATGATAACGACTTTGGCATCAACTTGATTGTTATGTATAT
CAAATGGATAATTGGTTATTGGATATAAAATCGTGGACAAAGCGATGACATCAATTTTCT
TATGCCGTGATAGTGAAGATACATTTTCAAGAGCATGAAGCAATATATACCATGGAAAGT
CTAGACACATTAGCTTAATACATGAGTATGTTAGGCAATTAATAAGCAATTAATAAAAGA
TGGTATTATTAATATTACTTTTGTTAAGTCAAGTAAGAACTTGACAAATCCTTTAATAAA
AGGGCTCTCAATAGATTTGATAAAAAATATATCTAATGGAATGGGATTAAAACCTTTTTC
ATCAAAAATCACTAGTAATGAGAACCTAACTATTGTACTAAAACTACCACTAGTCCAAAG
TTTAATGGATAATAACAAGTTATTGATAAGTGATTGGTAGGCACTGGAAAAAATTACTAT
AATGCCCTTCCTAGGATGATTCAATGTGGTATGCTACGTAATAGGATGAGCAATATAACT
CTTAATAAAGTTCAAATATATTTTCGGTGGTGTCTTAAGTAGTAAAGACACAAGATGGAA
CTTCATCTATATGAACATAAGAGGTGGTGTAGCCTCTAGCAAAATATAGGTTTTACTCTT
GTAAATGTTCTTGAAGCCAAGATCGATCACAAGGCCATAATAGAGCTATAACAAAATTTT
GAATATCTAGTAGAAACTGAGATAACTCATGTGTGTAATATTTTTGGTTTTAACACATAG
AAGACTTATTTTAAGTCGAGGCCACCAACGTCTTCATTAAAGCATTAAAATATTTTTATT
AAAGGAAAATTTTATTCGAAAGGAACTTTCTTTTATGCATTAACATATCACATGATTATG
TATAATATTACAATCTAGTGAGGGGATTATTAGTAGATTGTAACATAAAGAGAGAAGGTT
ATCCCACATCGGCAAATTAAGAAAGTTTGCTTTCATTTTATGCGGGAATAAAATAGCAAG
GGTAAAATAACTGAACAAATGGGTTGTGTATCTTCACGGGTTCTAGTGGTTGCCTAGCAC
TAGCACTAGCATGCACACACACACACACGATATGAACATGGCGCAATGTACCACTTTGAT
GGCGGACTTATGCACAGACACAATCGCGATCGGACAATGAGATTATTTTTTATCGCTGTC
GCACTACACTAGATTATTTTTTATTTCAGACATAAAACTGCTTTACGATATGATTATTTG
TGGTCGCGATCGCACTTACACTGGATTATATTTATTTCAGACATATAACTGTTTTCAGTA
ATTTGTTATGTTTGTTAAATGATGCCTGCCCATATGCCTAACTGCGAAGTAACTTCCAAC
ACTGAAAAGTTGTAGCTTTTCAATGATGTAATTTTGAACTCTATAAATAGAGTCAGAATC
AATTCATTTTACTTACTTAAATTTCTTCCTCTATCTATACATATTCATATCAGTTTCTCT
ATAGTATTCATGTCGAATTCTTAAGATTTTAATTTCTGTAGAATCCTCTCGTTTGTTGTA
TCTTTTGGGTATTTTCCTAACAACCAATAAACAAACTCTAAAACACGTGAGGACCACCTA
AAGAAAAGTGATCTAATCACGCCTCAAACCATCATCTATTTCTTATATATATATATATAT
ATATATATATATATATATATATATATATATATATATATATATATATATATATATATATAT
ATACACACTATTTGCCTCAACACACTCACAATTGCTTTCCTCATTTTATTTTAATACCAT
GTATGACTAGTTTTGGTGCAAGTGATCCCAAAATGCACGTGAAAATTAGAAGCACAAAGT
TTTCTGAGTTTCTGCACTAAAACTGGAAATGACTGGTATTTGGATTTGGTTAAATATGAT
GACTAATGTGATCACTTAAGAGACTTGACCTTGTTATATCAAGATATGTGCAGCCTTATC
AAACAATGCACAAGTGGAAGAATGTTAGATATTTTAGACTAAGATTGATAAGGAACATTA
GCATAGAAGATATGTTGAGTCAGATTCCTCATCAATTAAATCAACTAATCACTATAAGAT
AAAACTAAGTGTCCTGTGAATTGGAGATAAGTGTGTTCAGTTTAAAGTGATACCAAGAAT
GCCTCTTCTCCCTTAAAATATACGAGGGATTTCATCTGAGCTATGTATCATTATGTTGAT
TACAGGTCCCTACTGTCAAGATTCACGTTCAATTCACAAACATATGCCTATTCATTAGTT
TATACTCGGCCAACTTAGAGAGTAGAATCACTGTTCTTATGGCTTCTTCAGTTAACTTCT
CTCGATCTCATATATATATATATATATATATATATATATATATATATATATATATATATA
TATATATATATATATATATATATATATAGTGATTCTAATCATAATAGCAACTTAAAAAAA
TTAATCTTACATGAATAAATTGATAAGGAAACTATTCTGAATATTATTTCAGTAGTTGAT
TTAATTAGGGTCCAACGATCAAGAGGCAGTTTGTTCTTCACAAACCTCATAATAAGTAAA
AAAGTCGAAAAAACATCATTGCAGGCAAAACCCTAATATTGAAGCAACAACAACAGTTAA
TATTGATTACAGAATCAAAGAAAGAAAGTTATTCAGTGGTAGTAGAAAACTAATGTGTAT
TTGTATAGGCATATCAAACATTAGTGATAATTACTTGGAGGGATTTGTGTCTGCGTGTTC
TTGGATAGGATTCCACTCCCAGAGTCTGTCGGAGAATGTGGCTGGGTCGAGTGACGGTTG
TGTCTGAGGACTGAAAGAAGAAGCGTGTTGATAGTTAACTAGTCTATGGAGATCATCGTC
AGCAGCAGCATTCACGGGCACAGGAGAAGAGCCTATAAAGAGGGTGGTGCAGGTGGGGAC
AATAGAGCAGCAAACTTGCTTTTGTTGTTGCAGCTGGAACAGCCCATCTTCAGCCAATCC
TCCATTATAGGAGGAGGGATTGGGATTATCATCCTCATCCTGACGAGCAGTACTAGTGCT
TCCTCCATCCGCTCGGTTCTGCAGGAATATTATTTGCTGCCCAAAACTAGTCTGCTGCGA
GTCATTCCGTCCAAAACTAGTCTCCTTTCTAATTTCCTCTAATTCGGTATTCCCTCTGGA
GGAGGATGCCCTTGAACTTGATCGTGGCACCGATGGATGATCTTCTACTCCGGCTCTCTT
GTACACACGACATAGCGAAATTTCTGCCTGCACTCCAATATATATGGAAACAACAAAGTG
AAACCAATTTCAGATTCAGAGACAATAGAATAGAATATACCTTCTGGTAGCGTTCGGTGT
CATGGTGCGGGAGACGGTACTCATTCATGATCCAACTTGTCCGGATGCCTTTTGGAGCTT
TTCCTGAGTAGAAGACGAGGGTCTTTTTAAGACCAATTGACCTAGAGTTCTCAGACCTAA
TATTACGGTCTGCTCCGGTTGCCTTCCAATAACCAGATGTCGTAACACGGTTTTGGGTCG
ATCGCCGTTGCGGTACTTGCGGTCTCTAGGTACATAGAAGAACCATTCCTTCTCTCCGAT
TGCAGCCAAGGCTTAAACATGTCAACCAACATTTCAGCAATTATGGGTTGGAAAAAATAA
ATAAGACCTAACACCTATTATTTTGAAAAAAAAGGAAACCGGAATATATTTGTTTAAAAA
AAGACGTGGTTTTTGTCGAATTGTATGAAGGATAAGCAAGAAGGGCATACCAGGAAGCTC
CCACGGGTCATAGCGGTAAAGATCAAGAAAAGTAATGAGTTCAACATTGAAACGTTTGCC
CTCCACCTTACGGCGGAGGTAGAACTCAACTAATTCTTCTTCTGTTGGATGGAAGCGAAA
GCCTGGCATCACCATGTCATGTTGGTGATCGTCCGCCTTGTTGTCACTTTCGCCATGGTT
CATGGTTGCACCAATTAATCACGCTTATC
>PoNAC13 Chr02 2248995167 2078046299 2078049114
CTATAATAACGTAGATTTTCTCGTCTCTCACCCAGCCTTGATTCTCTGTGTACGTACTGA
GGAGAGTAGTGCCAAATTGAGGAATGAAGTTGGAGGAGTTGGAGTATGGAATATTGAATT
TTCTTCCGCCTGGGTTTCATTTTAGTCCGAAAGATGAAGAGCTGGTTCTGAGGTACTTGA
ACCGGATGGTCATGAACATGCCTTTACCCGTCAACAGGATCAGAAAAATTAACGTCTATG
ACTATAGCCCTCTACAACTCTCTGGTTCGTCTTCACTTTTTTATTTCTTTTTTTTCTTTT
TCTTTCCTTCTTCTCGTAAAGATTAAATTTCTCAAATATTTTATTTCTTAGACATTTATG
ATGAAGAAAGCGGTTCTCTTCCACGGTATTTAAAATATTTTAGTTAGAGATGACGATGGT
TCTCTTATAATAACAGTCAGGATCATAACCGTTAAGAATAATGGTCTCTAAAATTGAATT
AAAAGTGAACAATAATTATTAAAAAAAATTCACTTTATAGTTTATTATTGTTATTTTTTT
AAATAATTTTTAAAAATATAATAATTTCAATCATTGTAAATATTTTTATATAATTATAAA
ATATGTTCATGTCAGGACTTCTCCAACCATAATACACTTATTCAGTGGCGATCATTAAAA
CAAGCATTTCTTAGAATACTAAAAAGTCAAACAAATTGTGTTTATAAAAGACAGTATTTT
TTGGACAAAGTGATAATTTGAAAAAAAAAAAAAATTTAAAATCCATTTTAAAGATAAATT
TAAAATAGAGGCCAATTTTATATGAATTCAGGTATGATGATCCGGCTAATCCATTCCGAA
TATGATTCAGTTGATTTATTCTTCGATTTATTTGTTAATCTGTTCCAACAATTCTTCAAA
TTCACATTTTCTTTATATTGGTACTCTATTATAACTAAAAGTGAATATCTTTTATAACGG
TAAATTTTGGGTTAACAATTATGGTTATAAAATTTTAGAAATTAGTTGTTTATATTTTTT
TTATTTTTAATATAAGCAAATATATATATATATATATATATATATATATATATATATATA
TATATATATATATATATATATATATATATATATATATATATATATATATATATAATTTTT
TAAAATTTATAAAAGTTACCTATTTTGGATAAGATTTATATTTTTGAATATTTTTAGAAG
AAAAAACCAAAAGAGAACGGATTACCAGCCACCACACTAAAAATTAATTTATGTCACCTC
ATAACCATGTTTTGTTTTTTTTTTCTTTTTCAAATTTGATTATTATATATTTGATTTGTT
CTTTGTTAATGTATTGTCCTAGTTTTTCTTCCATGTTTTGTTTTTGTTTCTGTTTTTTTT
TCAAATTTGATTATATATATTTGATTTGTTCTTTTTTAATGTATTGTCCTAGTTTTTCTT
CCATAACTCTAAGCGAAATAATAACATTGTTTCAATGGCTTATGAATCAGAGAAGTTTGA
CTCGTTCGAAGAGAAATCTTGGTATTTCTTCACACCAAGAGATCGAAAGTATCCCAAAGG
AAGTAGACCAAATCGAGGAACTGGTAATGGATATTGGAAGGCCAGTGGAGCAGAAAAGCG
TATTGCTAAACATGGCAAACATGTGGGATTCAAGCAGACACTAGTTTATTACGAAGGGAA
GCCAAAAATAGGAGTTAAGACAAGCTGGATCATGCATGAATATAGATCAACTTTTCAGAA
GAGTGACCCTGGTTCAACTAAGGCTCTCAATGACATGAAGGTATGTAGTTATTTGCTTTA
CCATATTGACTATGATTGCTAATTGATGAATGAATGCGAGCTTATGTTAGTCGTCATACT
ATCACCTTGAGCTTTTGGGTATCAGTGGTTTTTGGAGGGTTTGCGTTTTAGCCTTATCCT
TCACCTGTTCATCCGAAATCCTTTTGTTTATCAGTTTGTCTCTTCATGTGCCAGATTTAT
ATGTCTCTCCACGTGTGCACTAGTGGTCTACATCCTATCAACTTAAGCTTTTGGGATCAT
ATTATATATATATATATATATATATATATATATATATATATATATATATATATATATATA
TATATATATATATAAATAATTGTTACCGGAGCTAATATCAAACGATCTAACTTAAAACAT
ATTTTTGCAGCTAGATGATTGTGTCTTGTGTAGGATATACAACAATGCTTCGAAAAGTGA
GAAGAAACTAGAAAAGGACAACGCCATGACCGCACCCGCTATGGTCACTAAACAAGAGTT
TCCAAATGACGTTCAGATGCAGCAACCACCCTTAAATCGAGTTCATATGCTCCATAGCAG
CTATCAACAGGAGATGAACGTTCAAAACGGTAATGCAATGGTGGGGATGTTCTCTTCCAA
TGAAATACAGGTTCCAAACGCAGTTCAAGGAGTTTCAAATGCAGCTTGGATGGTGCAACC
GAATCTGGTTGGATTCAATTATAATGATTGCTCAGATTCGTCGGTGTATAGTGGCCCAGT
TAACACGAATTGTTATGATGATTATAGGTATGAAGACGATGGGTTGTCGTCTTTGGCAAG
TTGTTTTGAGACTGAAGATAATCTTGGATTTTTGGCGGATCAGATTTCTTCAGACGTTGC
ATTGCCACAATTGCCAGAAGTGGTGGATTTCCCTCCATCATTTCATTATCCCATGCCAGA
AGAATTACACAAGGAGGAACCCGGTTTTGAAAACCAAAGTTCATAGTGGTCAAATGTTAG
TTTTTAAGCTTTTCAAACAGTTTAGTCTCAAATCTCCGTCTTAAGCATAGTTTAGT
>PoNAC14 Chr05 2432486241 320673623 320680295
TCAGTAGAGACTTATCTCCATTTTCTTCTTGTTAGCACATAACTCCTGGACTATGAAAAT
GTTATCTTCATTTTCATCAACATCATCAGAGCGTTTATTGCCTTCCTGCAACCAAAGAAA
ACAAAATTACTAAATGAATTAATGCATGAAAAGTAATGCAACCAATAAAACCCCACACAA
GCAGAGCACACACATCTAACCAGAGCACAGCTCACTGCCAACTCTTACGCTTCCAAATTG
TCCAGATAATCATCACAAGAAATGTACGCTTTAGAAATAATATGGTTGAATCTACCACTG
AAAAACCAGAAAATTTTGTATTTTCTTAATATTTAAATAGAAAAATGAGAGGAGAGGAAA
CAAACCGGCACTCTCTAAAAAACTACTTTCAGAAAACAGAGAAAGCAGAACACTTTTTCT
TTTACCTGAGTCATAATTGTCCATTGCAAATCTGGGGGAAGTTTGACAAAATCATCGAAT
TTGGTCCCAATCAGAAGAGGAATAGCTGTCTATAAAACAAACAAAATGCAAAAATTAAAG
TTAGATACAAATTCAGGCATACCCATATGAAGATATTGATCTAAAACAGAGCATTTCCCC
AACACTAATATGCTTATCTACCTTGTTCCATTTTATTGCTTGATTATACCATCCAATTAC
ACTGCAATGGTGTGTCCCCCTAACAAACATATCACATAACTTAATATTTGTTTCACATGT
GTTTAGAAAGCAAACTGCTTTCTAAAAACAATCTTTGAACAAAACAGCCACTAGTATTAA
GGTTTAATTACCTTATAGAATTACAAGGTCCTTTACACTCAAACCCTTTGAGGTAAATGA
TGCCTTGAGTTGAGTTATATTGAAAAAGGAAGGTGGCAGATTTGTTAAGGCCTCTGAGGC
AAGTGACACTCTTCCATCTCTTCGTCCCGTGGGCACTTCCCAGAATGGTCCATTAATCTG
AAACAAAACTTATGTTAATCATCACAAAGGAAAAAAAAAATCTCATTAAAGCCAATATCT
TACCAATGAAACTGCATCTCTAGCTACCAAGGCTAAGATATCGGCAGGAAAGGGGGTTGG
CGAAGAGCAAGAAAGACGAGACAGAGACTTTCTACGTAATTCTAAAACCGGTCTGGTACT
AGAGCTATAGGCTTCAAAGCTATAACAATGGAGGTTGGGAATGACTATTTGTTACTCACC
TTGGGGCCACGCCAGGACACGTCTTTTCCAAAGCAGATTTTGCAGCATCAACAACTTGGA
ATCCTCTTAAGCTTAGGTTTAGAAATGCAATTTTTTCAGCTTGATTGTTTCTGGTACTGT
TCAATAGCACAGAACCATCACATCCCTGCATGCAAATACTTTTAATTAACTGCATGTTAC
AGCCTTAACCAAATAAGATCAATGCTTTATTAAATAGAAACCTACTCTAACAAAACAGTC
ATGAAAATGCATTCTTAGTAAACATAATCATGATAGATTAGAGCTGAGCTTACTTATTAA
GTGTACATCTGCTAGTAAGATCAGACATAAACAAAATTGCGACTGCATCTTTACTAGCAA
TTGGAACATGATCAAGCGATCCATGGTCACCTGCATCAACATAATCATGAAAAATTACCA
TTAAATTTTGATAATTTTACAAATTAACAATTAATGATCTTATTACCCAAAGATAGAAAT
TTACCTCCTACATCCCATATACTACAAGCAATACGAACACCTTAAACAAATAAAGTTTTG
TCCATCAGATTTAATCCTGCCATCTCCAAATATTTTTTTTCCTGCTCATCTCCTATATAC
TTAATCTTTAATCAGAACAGAAAGAAATTGATTAATACCCATCAAATCTTGCATCATTTT
TTATATGATAGGAAAATATAACTCACCACAAAACTTGTTTTAAGAGAGAGACCTGGGAGT
TTTTCTGGATGAGTGTAACAGATCCCATCTTCACCTTCAATTGTGGGGATGAACTCATCG
ATAAAAGGGTGAGATTTGAAGTCCTTAGATTCTACCTTAGCTTCTAGGTGTTCTATCAGT
TCTTGGTCTGTGGGGTCAAATTTCACTCCTACTGGTAGACCTAACCAGTCCTGCAATGCA
TTCAATTCAGAGCATTGCAAGAGAAACCAGAGAAAATTTTGTATTTTCTTAACCTTTAAA
TAGAAAAATGGGAGGAGAGGAAACAAACCGACAATCTCTAAAAAACTACTTTCAGAAAAC
AGAGAAAGCGGAACACTTTTTCTTTTACCTGAGTCATAACTTTCCACTGCAAATCTGGGG
GAAGTTTGACAAAATCATCGAATTTGGTCCCAATCAGTATAGGAATAGCTGTCTACAAAA
CAAACAAAATGCAAAAACGATAGTTAGATACAAATTCAGACATACCAATATGAAGATATT
GATCTAAAACAGAGCATTTCCCCAACACTAATATGCTTATCTACCTTGTTCCATTTTCTT
GCTTAATTATACCATCCAATTACACTGCAAATTTACGCAAATAATCACATTTAGTTCTCC
TAATTTAATAAATTAAAGATAAATCATGATATATTAGAGCTGAGCTTACTTATTAAGTGT
GTAGTAATTATCAAACATAAACAAAATTGCGACTGCATCTTTACAAGCAATTGGAACATG
ATCAAGCGATCCATGGTCACCTGCATCAAACATAATCATGAAAAATTACCATTAAATTTT
GATAATTTTACAAATAACAATTATGATCTTATTACCCAAGATAGAAATTTACCTCCTACA
TCCCATATACTACAAGCAATACGAACACCTTAAACAAATAAAGTTTTGTCCATCAGATTT
AATCCTGCCATCTCCAAATATTTTTTTTCCTGCTCATCTCCTATATACTTAATCTTTAAT
CAGAACAGAAAGAAATTGATTAATACCCATCAAATCTTGCATCATTTTTTTATATGATAG
GAAAATATAACTCACCACAAAACTTGTTTTAAGAGAGAGACCTGGGAGTTTTTCTGGATG
AGTGTAACAGATCCCATCTTCACCTTCAATTGTGGGGATGAACTCATCGATAAAAGGGTG
AGATTTGAAGTCCTTAGATTCTACCTTAGCTTCTAGGTGTTCTATCAGTTCTTGGTCTGT
GGGGTCAAATTTCACTCCTACTGGTAGACCTAACCAGTCCTGCAATGCATTCAATTCAGA
GCATTGCAAGAGAAACCAGAGAAAATTTTGTATTTTCTTAACCTTTAAATAGAAAAATGG
GAGGAGAGGAAACAAACCGACAATCTCTAAAAAACTACTTTCAGAAAACAGAGAAAGCGG
AACACTTTTTCTTTTACCTGAGTCATAACTTTCCACTGCAAATCTGGGGGAAGTTTGACA
AAATCATCGAATTTGGTCCCAATCAGTATAGGAATAGCTGTCTACAAAACAAACAAATGC
AAAAACGATAGTTAGATACAAATTCAGACATACCAATATGAAGATATTGATCTAAAACAG
AGCATTTCCCCAACACTAATATGCTTATCTACCTTGTTCCATTTTCTTGCTTAATTATAC
CATCCAATTACACTGCAAATTTACGCAAATAATCACATTTAGTTCTCCTAATTTAATAAA
TTAAAGATAAATCATGATATATTAGAGCTGAGCTTACTTATTAAGTGTGTAAGATCAAAC
ATAAACAAAATTGCTACTGCATCTTTACAAGCAATTGGAACATGATCAAGCGATCCAAAG
TATGTGAGGATCGGTGAGAGCACTCTTTTTGAAGTTCAAGTGATTGTATGAGCAAGCAAA
TATGCTTACACATAACCATAATGCAAACGATAACTCAAAGAAATCACCAATTCACTGCCT
TTAGGCCATCTGCAAATTACAAACACAATAGTACAGTCACATTATAAAGCCATGTCGTGT
ATGGACATGCTAACATATAAACTATCTTGATTGAATAACATGCACAAATGAACATACTCA
AAGGTATTTTACCTAATGCAAGCTTTATTACAATGCTAGTGCCTATTCCTGCAAGAGAAT
ATAAAGAGCAGTGGGAGTTAGATTAAAAAGATTAAATATGAACAGAGATAGTGTTGAGAT
TAATGGCACATACCTATATTGTGAACCCATAATAACATCCAATTTTGAGAATTGCAAGAG
AGATCGAGCAAAGGTACTTCATCAGTACCCAAAGAAATGAGTAATACTTCGAGTAGCATA
ACTTACAAATACCATCCAATCAATCCCTTGATGAATGACCAAACTGAAATCTAAATAGAA
ATGAAGAAGACTTATCTCCAGATGGAACTCAAAAACCAAACTGAAATCTAAAAAGAGGGA
ATTGAGCTAAAGCAATAAAGAGCAAAAAAATAAAGCGCCTAATCAACCTATCCTCTTCAA
TATTTTTAAGTAGATACTTATCTTCAAAGAGTCACAAAAAAAGGTTAAGTAGATACTTAT
CTTCAAAGAGTCACAAAAAAAGGTTAAGTAGATACTTATCTCCATTTTCTTCTTGTTCGC
ACACAACTCCTGAACTACTTGAGAGTTACGGTTCCAATTGCCAATCACTAGCTCGAACAC
CATACGAAGTGAGTTACAGCAGCACGTATAGCATCTGCAAGATGAGAGACCGTCCGAGTG
TTAAGACCTGCCATGCTAATCCTCTTGCACATAAGAAAGTTGAGAGAATCAATTAAGCCC
TCGTATAAAATTCAAGTTTATTAACATGCAGTCCAGACTCACTGCCAACTCGTAAGCTTC
TAAACTGTAAGCATAACAATCCACTAATTACTTATAATTCATATACTATTACTATGCTAC
CTAAGACATGCATAAAAAACTAATGAAATAATCTTGGATAATACAAACTGGCATGTCTTC
TCTCAAACCAGGCACTATAAGGCACACTTGTGTTCAGTCCCAACTCCTTTTCCAATCCAT
TCACAGAGATCTTCAATCCACCGATGTTGCTCCCTCTTTTGTAATAAAGAACATTTACAA
CTGATCCAAAGTAGCGTTGATAGTATATAAACATCAAAATAAATTAAGAAAATGAAAACA
AGATATTATTATCGCTAGTTAGCTAATAACAGATCTTTTGACCTCTTCTATGAGTAGATG
ATGAAGCAGTGTTTCTAGGCCATCCAACTCCTAAAGCTTGGATTCAAGAAATCCGAGTAG
AGTTCCTTGAATGAGTGAATACATTAAAACTAGTAATGGAACCAGAATATATATCAAAAG
AGTGAATACATTAAAACTAAACCACTTCATCAATCATTCTTTACAAAATATGGATGAAGA
AGAGAAGTAAATTACACAAAAAAGATGAGAAAAAGTAGCAACGAAACCAACATATATATC
AAATTGACCAAAAAAAAAAATTGACTCTTCACAGTCGGTTTCATCCCACCAAATCCACCA
CACCAAAATATCTTCAAAGACCCCGTTCAACCATTAATAATTTCTTCTTGACGTCGAATA
TAATATTGTTTGAGGAGAGGTTCCAATTGACTTGTGTCTATCAACATTATTCTCTCATCT
TCTCTCTTTTGTTCAAGTTGTTGCTTCACTTCATATAGCTTGGCTCTCTTTTGTTCAAGT
TGCTGCTTCTCTTTATCTAGCTTGACTCTCTCTGCGATAAGCTCCAGTTTTCTAGCATTA
TCCGCAAATCTCCTTTTCCATAAGTTCATTTCTAACTTTCTCCTTCTTAGCATTTGCAAC
CTTGTTATCTTCTCTTATTCCTTCTAGGATCTCCACAACGGGCACATCAGCATTTTGCTC
CCTCTTCATTTGCTTCTCAGATTTCCTCCCCAATGGTCTTTCTAAGTCTATAAAACTAGG
TTTGGAGACCTCATCTACCTCAGGATCCTCAAGGTCTATAGGAATGTCGGGTGGTGTCGA
AGGATTCTTACGCTTTTGACTCTTTGTTTGATTTTTCTGTTCGTATTCATTCAACCACTT
CGGTTGAAACCTTAAAATCAACCAACAATGTTCAAATGCAAAAGGCTTGCCTTTTTTTGG
TACATCATTTTGGCATCCATAACCTGAAAAATAATTAAAAAAATAGTTACGTTCAAGAAA
TTAATTATAAATCAACAACTATACTTCTTGTGAATACCTCGGTGTTCTCATTCGATCCAC
TTCTATGATTAATTTGTGAAATAATTCCAACAAACATTCCAACTTCTTTGTTTATCTTTC
CCCAACGTTGGGAGAGAGAACTATTAATCCTTGGCTCACTTGTAAACTGCTTGTACTTAT
ACAGGTAAGACGACACACGTGTCCAAAAGGTCTCTTTTTTTTGTTCATTTCCAGCAACTG
CATCAAGACTAGTCTTAAGCCACGCATTGCAAAGGTGGTTATCTTCTTCAATGGAGAAAC
ATCCACATCTCTTCTTTTTTGTCTTTTTATTACTTGGTGTATCGGCAGGTATAGAGAGTT
GAGGAGTAGAAGGTTGAGTAGGGAATTGGGGTGTATCGATCGGAATATGGAGTTGAGGAG
TGCATGGTTGAGTAGGGAATTGGGGTGTATCAACTGGTATAGGGAGTTGAGAAGCACAAG
GTTGATTAGAGAATTGGGGTAGGCCTACATTGGGATATTGGGATTGAAATTGGCTACTAA
CATTAGAGAGTTGATTATGAAAATGAGCAGGTGAATTTGCAAATTGATATCGGAATTGAA
AGGCTTGATTCAT
>PoNAC15 Chr04 2465308516 133934814 133939190
AAAAAAATAACACCATCCGATAATTCTAACAGTGAATAAAGCGAGGGAGTCTAAAAATAA
CACCTTAAGTAAGGAGACGTAACTGATATTTTTACAAAAAATGGGGTAATTGATATTGTG
GTCCAACCGAGGAAGTGTAGATGAAAAAAATCGCTAAATAAAATTTATTTTGAGGACTAC
AAAAAAAACTTGCAATCAAGGGCAACTGCAGATAAACTCGAACCATATTAACATTCAGTT
CAAGAATCCTTATACAGAAGAGGCACAACTAATGATCTTCACTTGTGGCAATCCTCCAAA
CAAACACAGAATCATAAGTAACAAAGTAAGGCTAACAAAAACTACAACCATGACAACCCA
ACAGCTTAGTTTCCCGGACTGCTTTGACTCTGAAATTTTAAGTTCTTCTTTAGAATCATA
CCGCTGCTTCTTCAATTTAATTCTTCGGTGTGCTGTTCCCTGGACAGGAACCATTGGCTG
ATTACTTTTTCTCTCAACTTCAGAGGTGTTGGTAACTGTAGGCTGGAGACGATGACTAAT
ACTAGGCGTCGAAAATTCATCAAGCTTTATGATATCATCCTTCAGTATCTCAGCATAAAA
ATCCTTATCATCGTCACAATTCTGAGATTTATAAATGACATGAATCAGAATTCATATATA
TATATATATATATATATATATATATGAACAAAAATAAATAACAAGAATATTACATTTACA
CAATTACATCCATCTGTGGTTTGTACCTAAATTGCACTTACTACACTGCGATTTGAACAA
TGACATTTACACCTCAGTTGACCCAAACACAAACACGACTCATTAACAGGTTGTGAAGTG
TTGACCCATTTTGACATAAACCATTAAAATCCAACCCAAACAGCTTTTATCATGTAGGAA
TATGTTTGTGCGGACTTAACAGGTCATGCTAAAATTTGCTAGGAATATGTTGTGCATTTC
GTTTCTTGTCATGCCATATTCTTGTTATGTTAATATTTGTTAACCCACACACACAACCCG
TAACAAATGGGCTGTTAAAATGTTGACCTCATTCTAGCCCGAACCGTAAAAATCCACCCA
CATGTTTTTCTCATGTTGAGCTTGTGTGGGTATCCAGTCTAATATATGGTGAATTCATGG
TTGAGAACAGCCCGATTGCAAGTGCTTTAAATAAAGGGAGAGGATAGTAAGAGCTATTTT
GGCAAACCACAAGGAGTGTAATTTTTATTTTCCAAACAAAAAGGAGAAGGAAAAAAAAAA
GGAGAAAAATAGAGGCAAACCTGATGACTAGAACAGCCGGGCTTAGAAACCTCATTTGAT
AATTTAGCATTAGATTCAGTTGCAGATTCGATTTGCTCAATAGAATGAGAATCATTACTG
CTAATACACCGCTTTGAAGAGCATTCAGCTGCCCTGTCTCCTTCAGAAATACCCAATGCT
CCTTCAGAAACACCTGTCTGGTTAATACCAACTTCAGAAGAACTACTATTATTATTCATA
GCTGATAAACGCTTCCGGCTCCTGGAGGCTGGGTTAAGAGTGTCATTGAGATGAAAATCA
CTGTTTTTCCGAAGTCGACAAACAACAAGGGAGTCCTGAACATACGAACACATTTCAAAT
AATATAAACTAAGTGTACCAACTATGACAAAAGCACAAATTACCTGAGAATTTCCATTCA
AACAATACTCGTGCATTATCCATTCTGTCCTTTCTCCTTTTGGTGCACGTCCTATGTGGA
ATACAAGGGTTCTCTTTGTACCAATCACATTAGAACCTGATTTTACGTTACGCTCTTTTC
CTGTGGCTTTCCAATAACCAAGTTCAGTTGCTCTCTTACTCTGTGAGCCATTTGGATACT
TCCTTCCCCGAGGTGAAAAGAAGAACCACTCATTATCCGACTGAACCACAGATTTGGCTA
TCATATAGAAACCAGCAATTGTCAGTCTTCAAACCAAGAAAAAACTTGAGGCATGCTTGA
ACAGCCCATAGAAATTGAATTGATTCAATTAAAAAAAAAATTAAAGTGTGCCAGCTATCA
TCTATAAAAATCCGTCACTTTATGCTCATTATTCAGTTTATTTCAAGCCATGATAATGAA
CGGAGAAAGTAGGGTGATGACAGTATTCCAAACTGTGTCCAAGGCAGTCTTTCACAACAT
TCCACGGATCTCAAAGTTATCCTATTCATTTCATGCAACTGATTCTGGAATGTGAAACCG
AAACAGAAAAAGAGCAACCTACCTACCAATATGAGGATACTTAGTTCTGTGATGTATTTT
CTCTATCCCTTTCTTTGAATAAAACTATTGTTTCTTATAAAAAAAAATTGAGACACACAC
TGTATTAACGAATCGATTTTCAACTTCTCATAATGGATCACTCCAAAAGGATAGATTGCC
TTTTCATATGTAAAAAAAATCATCTGATCCTTCAATTTTATGGTAACCATCCTAAATTTT
ATACTTGAACCCATTATAGGATCCCCTAATTCAAGATTCACCTGAGCTTTGTAACTAACG
AAAGCACCAGCCATGGGAAATCAATATAAAAAACAAAACGAAACTGTTCCTGTTTCCCCC
AAGTGGCATACGCTAATAAAATGAAGAAATGGGGAGAGGATAAAGCACTTGTCCATAGAA
TTACTCAATGACCAAATTGAAATATAAAAATTTACATTTGTAAATTGCTTGTGTATGAGC
AAAAACAACTAGCATTAAGCAGTACTAATTGCATGCAAGAGACAATTGATTAGTTATGAG
TTCATACTTTATATCTTAGTTTCTGGCTAATGGGTACCTTTCCTCTCCTTCACTGACTCA
TGCAAGAAATGTTTTCATTTAAAACATCAAATAATCCAGTTGGATACCATTTTTGCTTTG
CTTAACTTAAATTATATGCAACCAATTTCACTGTTAAATCACAAGTGTGAAAATATAAAT
AAAAAACTCACATTTAGTACACTATCAAAGTAAAACCCCATATGACCCAGTGGCTCAAGC
ACAAAATGTACAATGACTTCAGAGTTCCTATCAGTTTATAATATTTCATTGTCCAACAAC
CCAAGAGGCTTTTGGCTAACACTATTTTAACGAGTTTTTAAAAGAAAGTACGGTAGAAGA
AATCATTAGTTATGAGAGAGGAGAGGAGAGAAAAAGAAAGGAAAATGTATCTTGCTTACT
GTGTTACATATTTTACTAAGGGAAAAGAAACAAAAGGATTCTATCTTTTTAGCTTTACTA
TTATACCCTCTTTATTTATAAAGCTATCTATGGTTGAATCATAATAAAAAGAGAGGGGTA
ACTTTGAAATAATGATTATTTTATAAACAGATGCTTTTCTCTTCCTCCATTTCCGTCCAT
TTTGGGAGGAAAGCAAAATTGAGGTGGAAGAGAAACAAAAGCCTCTCCTCTCTCTCTCTC
TCTGTTTTCTTTCATTAACAGTTTAACACAATAACATCTAATATTCCTCGATTTAATTCC
CAAAAAAACTTTATACAGAATCTCTAGTAATATCCAAAGAAAAGAATCTGGTTTCACATC
AATTTTGCCAGAAAAATCGTAGTAAAAAAGAAAGAAAAAGAACCAGAAATTTTCTTGAAA
ATTAAATTTAATTACATCTCGATTTCATTGCCAAACATGCATATGGTAATTTCCACCCAT
TTCAATTCATTTTTAAACCATTTACGGCGAGGAAAGATGACACTTGTGCAGTATATAAAT
CAGTCTCTCTAAAATCATCTAACCTGGTAAGTCCCAAGGCTCGTATTTCCAAATCTCTAT
CATTGAAATAATTTCGACGCCCTTCTCCGAGCCTTCCATCTTCTTCTTCAAATAATACGA
TATCAATTCCTCATCAGTCGGAGAAAACCTAAACCCAGGAAATATTGTTGACGCTTCGAC
GATTGTCATCTTTGTCTTTCCCGTAACCCCAGTTATCGTCATATCCACGAGTTCCTCTCT
CTAGATCCTTCTCTCTACATACACAGAGTACATATTGGGGTTTCTGAGCCCTAATACTTC
CCTCGAAAGAATGGAATCAGCAGAAAGAGTCTTCGCTGCTTGGGTTATTCCCTGTCTCTC
TCTACTTTCTCACTCCTTCTCTTCTACTTTCATTCGATTGCTTGTACATGCAAAGCAATG
AAAGATTTGAGACTCTGCTTTATCTTTCCTTTCTTTTGCTTGTGGACTGGTGTCTAGGGA
ACAAGAAGGTGCGAACGGCACGCTTACCGTTGGTGCGGATCGTGAAGTTCACGTGGCACG
CCTACGTTGCGTGTCGTCGTGTTTGAGAGAGAGCACCTGAGAGCATCTTCAGTGATTGAT
GCAAATGGGAGAGGCAAACTTGATGTGCCAGTTTGACAAGATAGTTAAGGTTTTTTT
>PoNAC16 Chr01 2562065589 2246748244 2246750532
AAGTGTAACCGATTACCAACCCGTTCCCATCCTTCTCTCCTTGGCCTAATCTCCTTTCCA
CGTCGTGACAAAATTGCTTCTACCATAAAACCTCTTGCCATCTCCTCTTCCCAAAAATTT
TAATCCTCTTCCTCTCTCTCTTTCTGATAGATATTTAGTAAGATTATCCTCTCTTCTCAT
AACATTATGAAGAACCCAGAATCAACCCTCCCACCTGGCTTCAGGTTCCACCCAACAGAC
GAAGAGCTCATTCTTCATTACTTGAGAAAGAAGATGACCTCTCCTCTGTTTTCTGTTTCC
ATCATCGCAGATGTTGATATTTACAAGTTTGATCCTTGGGAGCTTCCAGGTTCTGCTTCT
TTTTCTAATAAGCTGATTATCTATTTACAAATTACAAGTATGTTTTGTGTAATAATTATT
ATCGTCTATGATCAGCTAAAGCTGCTTTTGGTGAGAAAGAGTGGTACTTTTTCAGTCCTA
GAGACAGGAAGTATCCCAACGGTGCTAGGCCAAACAGAGCAGCTGCCTCTGGGTATTGGA
AGGCAACTGGGACAGATAAAGCTATAGTGGCATCAAATATGGCCGCCTGCGCAGGAGGGC
AGGGTAATATTAATATTGGTGTGAAGAAGGCTCTTGTGTTTTACAAGGGAAGGCCTCCAA
AGGGAATCAAGACTAATTGGATCATGCATGAATACCGCCTTTCAGATGCGTCCAACTATT
ACAACTGCAACCGAAATATCACAATCGTTAACAATAAGCCCATGAAGCTTAAAGATACTT
CTATGAGGGTGAGTCCTTTTTAAAAAGTTTGTTACATATCCTCTGTTTTTTATTTTCTTC
CTTTTTTCTTATTCAAGGAGTTAGGGTTTAGGCCAGGGCCAGGGGAGATTTTGTTCTAAA
ATTGCTTTTTGAGGTTTGTATCACTTTTGCAACCCTTTTGGCATTAGCATCCAAAAATGA
GTGTAATCACAGAGGAAGTGATTCTTCAAAGAAGTCATCTTCTAATATATATGTGGTTTA
TTTGTTATGTCCCATGTTCTAATATAATATAGGGCTTATTTGTGATGTCCCACGCTGAGA
TTTGAATTATTCAAGTGTGTTTTTAAAAAAAATATTTTATAATGAATGTTAATTAGTCAT
GAATGGGACCGTTACCCACTTAGGTTTGATTTATCAAGGAAAATTTTGACATGTAATCAA
GTAGTAGTTTAATCACTCGTGCATCATGTGTTTGTTTTCTCAGTTAGACGATTGGGTTCT
CTGCCGGATATACAGGAAGTCAAATGCTCTTGCTCCAACAATTTCTGCTGTTAGTGATCA
AGAACAAGAACAAGAAAAAGAAGAAGAAGATTATTCTGGGCAGGATTTTGTCTTCTCAGG
CTTGAAAACTCTCCCCAACCAACGCACTCTAAACTCTCAGAGATCTTGTTCCTTCTCCAA
CTTATTGGATGCCACCGACTACTCGTTGCTTAGTAGTTTATTATCCGAAGGCCACAATGA
CTCGACCGGATTTGAATTTTCTACCGGTGGGAGTGTAGACCAACCTTTCCTCATTAACAG
CACTATCAACAACAGCAACAACTTTCTTCAAAAATTGCCTCAAAACCAGCTCAAGCGTGA
GCACTCTAATTCAAATATACATGAAGACATATTATATCCATCAAAGAAAGTCATGGTTAG
TTCTTGCAACATCACCAATTCCATCAATCAAGTGTCTGACATTAATCCTCAGATCAACTT
TCTAAACCAGCCATTCTTGAATCAGAAATTGTTTTTGAGTGGTACTCATCATCATCAGCG
CCAGTTTCAAGGATAGAACAAGGTCTTAAGAAAGAAAAAAAAAAAAAGGTGAAAGTATAA
CCAGAGGTTTGAGCTCACCAACTTGTGTTATTAAAAAAGATGTGGATAAAAATGTATTTG
TGGTATGCCGGTAAGGACAAATGGTATTTGAGAAGTCAAAAAGATTGTAGAAGAAATTGT
GTATGAAAATTGGACATGCATGATTCTTGTAGACAAAATTTTATTCTATACATGATTGAA
AGGACCAGTCAAGTTATGAAGGTTTTGCTTTTCTTTGTTGTAAGACACTTAAAATGGCAT
GACGGAAGGAAAATAAAATAATTTAAACTTAATGCGGAAGGAGGACTTGGAGCTATACCA
AGTTGGGATGAAAAAACTTCGATGAACCAAATGACCTTTAGCTACTTTGTGGCATGGAAA
CGTATCTTAAAAAAATAGAAGTATACTAGTATGGGAACTCATGGATTGTTGGTACTAAAA
GTATTATTA
>PoNAC17 Chr05 2432486241 1087175035 1087175651
CTATGATTGTGTTGGAATGCTTGCCTGTGTAGTTCCATTTTCTTCTGTTTCAAGCCTGTA
CTCATGCATAATCCAGTCTGACTTTTGTCCATTCGGGGCTCTACCTTTATAAAATACCAA
GGTCTTTCTCATTCCAACCAAGTCATGCTTAGAGTAAATAGCCTTATCTCTTCCTGTTGC
TTTCCAAAACCCAGCTGCTGTAGCTCTATTTGTCCGAGTTCCAGTTGGATACTTCTTATC
TTTATGGCTGAAAAAGTACCATTCGTTTTGCTCTTCTGTTCCTATTCTGCACAACTCTGT
CCAAAATCAACAAACAAACAAACAAACAAAAAATTCATTTATGATTGCAATATAACAAAT
TGTTTGAACGGGTCAATCCAATTGAATGGTTATAAGAATGTGGAACTACATATACCTTGA
AGATCCCATGGCTCAATTTTATAGAGATCAACATCTTTAATGATATCTAGGTCAATTCTT
CTTGAAGTAACTTTTTTCCTGAGGTAGTAATCAACTAATTCTTCATCAGTAGGATGGAAC
CGAAAACCAGGAGGAACATGTGTAAAAGTATTCATGTTCTCCCACTTACGAGTCAAGTCC
TGACATTCACATCGCAT
>PoNAC18 Chr03 1784695063 656404487 656406191
CAAAAAACACAGAAAATTACGTGGTTCGGTCACAATGTGTGACCTACGTCCACGGCCGGA
GGAAACATTCCACTATACTTTTGGAGAAAAGATTACAAGCTCATACTTTTGGAGGCTCAC
AGCAAAACAATTACATGTCGGTGTCTTCTAGTAGAAGATAGGATGCAAACTCCATGTAGT
TGTCGTCTTGCGGAGGGGAAACTTGTTGGACATTGTAGATAGACATGCAGCTGTTGCTGC
TGGCATAATTTTCTGCAGATTGGGCCTCCGGCGTGAATGATGTTGGCATATCATTAAGAA
TCTGGTCGTCAGATGGTTGAAAAAAAGGAGCAAGAATGGTGTCAAAGTCTAGTTCAAGTT
CAAGGGAAAGTTGATCCTCAGGGATGATTGGGATGGCTTCCTGGTGAGAGTTGCTGGTGC
CGTTTTCTGGAGTGGTTTGGATGGGAATACGTTGGCCCTCCGGCGTTGACACATGAATCT
CATCTGGGTATGCGTGATAAAAGATGGCAAAGTCTCTATCGAATTCATCTTCAAGGGCAA
GTTGTTTTTGCTCATCATGATTGTTTGGAATTGCAACTCCATTATGCTCCTGGTGAGGTA
GTGTGTAGTGATTGCTGGTTTCAGTGGGAATAGATTGGCCCTCTGGCGTTGGCGCATGAA
TCTCACCCTGGTGGGGGGGAGTTGTGAAGAACGCATTCAAATCATCCTGAAGCCCAAGTT
GATGTTGATGTTGCTGTTGGTTGATTACTCCCTGTCCCTGTCCCTGTCCCTGTCCCTGGT
GGTGGTGGTCCACTGCCATTGACAAGTAGTAGCTAATAAGGTCGTTGCTATCAACGGAGT
GGTGGTGTTCTTCCTCTATGATGCCATTTGGTTTACCGTTATACTTGATGCGGCAAAGAA
CCCATTCTTGGAATATTGTTTTGGACGGGAGCCTATACTCGTGCATAATCCAGTTAGTTT
TCGTACTATCTTTGCGGTCTCGCCTTTGAGTATTGTAGCTGTAGAAAGTAAGCGTCTGCA
AGCAACCAAGAAGGCGACCCTGGTGGTCTTTGACATGCTTATCTCCGGCGTTTGCCTTCC
AAAATCCTCCTTGAAAATCCCCAACCATGCGATTGGGTCTTACTCCATTCCCTGATGTTG
ATTTGGCTTTCTTTTCTCGTCTCACGAAGTAGTACCTTTCCAAGCAGGTCATCCAACAAG
CTTTCACGCTCCCTGCATCCACCACAACCAACCATGACTCTTTTCTATTAGGGCATGGAA
TGGAAAGATGGTGTGTACGTAAAAAAAACAAAACAAGAAAGCGATCGAAAAAGGAAACTA
AAGAATGATAGTGTTATCTCGGAAAATATATTTTAGAGCATCCAAATACAATACGTACGT
ACAACTCCATGAAAGGAAAGAAAACAAAAAATAGTGTGTACGTACAAGAAAATGAACAAG
AAAGCGATCGAAAAGGGAAATCAAAGACTTACAGTTGTCGAGAAGCCAAGGCTCATGCGC
ATACACATCCTTCTCCACGATAACATGGTCTCCCATGTTTAACCCATGTATCTTCCTATA
CAAGAAATCTCTTACCAGCTCCTCGTCTCTCGGACAAAACCTAAACCCGAGTGGCAGCCC
CATCTCTCTCTCTCTCTCACTCTCACACGTGCGCAGCTTTCTTTCTCACTCGCTCAGAAA
TAAATTGATCACGATTTTTTTACTA
>PoNAC19 Chr02 2248995167 1931711049 1931714033
ACTCAACCAATAAAAACACTCTGATGATCTCGATACCAGTTCAAACTAATATGGCATTCA
TACTCCTCACCACTATAAGATCCTAATCCTTAAAGCTTCAAGGCTACGCTTCTTAACTTC
TCCTCTACAAAAAGGTTCACAATCTCTCTTCACTCTCTTCCTGCTCGTCCGCTCTGAAGA
AACGCCTGCCATGAATGATGGGAGACCCTCAAAACCCTAAATCGTCTCTGTCCCTCCCTC
CCGGTTGCCGATTCTACCCATCTGAAGAACAAATCGTCTGCTATTATCTTGCTCACAAGA
ACGCCCCTAATACCCCTAACGACGATCATAATCTATTTGGCTTCGATGTGATCAAAGAGG
TTAATATATATAATTACGATCCTTTCGACTTGCCGGAAACTACTTGTTTTCCGTACGGGT
ATAAGGGAAGGAAGCGGCACTGGTATTGTTATACGTCGAGAGTAGGGAAGAAGAGGGAAG
AGAGGAGGGGTGCTGGTAGTGGGTTTTGGAAGAGGAAGGGAAAAGGGAGGGATTTGGTTG
GTATAGAAGGGCATGTGGTATTGGGAAGGAAGACAAGTTTTGTGTTTTATTTAGGGAATT
CGCCCAAAACTGCAGTGAGGACGAATTGGTTCATGGACGAGTATGCCCTAATTGATAATC
TGAAGGTACTTGTGATAAATTGAGTTCTTTTCATATTCTTTAATGGGTTATAAGAATGTG
GGATGGTTGCATTACATTAAAATTGACCGTATAGTCCTTTATACATGTCCCTGAGTTAGT
ATGGTGCTTTATACATGTCCCTGAGTTTTATTGGATTTTTTGATATTTTTTTTTGGAAGT
TAAGAAACGAAGTGTTATTCTTTCTTCATTGTTTTAGTGGCGAAGTCCATTGTTTGAGTG
GTGAAGTATGAGTATGTGATTTGAATATCTGCAATTTCTTGTTTTCTCATGAATTTTGGA
CATGATAAACAACCCAATTTGAATTGAAGCATGTGATTTGAAGGCTTGAGAATCTCATTA
ATTGTTTGATATTATTTTCTCTTAGAGTCATCAAATTAATTGAGCCTTTTGATGGAAACT
AGATAATAATCATTCCCATTGTTTTGACATGGTAGTTCTGGAAAAAGAAATATAAATTCC
AGAAATACTTTTGTAGTAGCTATCAGTTCTTGGCAGAATAAATTCCAGAAATACTTCTGT
AGTTGCTATCAGTTCTTGGCAAGTGTCAATTTACATAGGTTTTCTTCTATAGTAGTCATC
AGTTCTTGGCAAGTGTCAATTCCAGAATAAATTCCAGCTATCGACTATTTTTAATAATTA
CACAGGCTTTCTTCAAGTGTCAATTTATAGGTTATGTTGTACATTTTTGTCTTGTTATGC
TGATTTCTATTAACTGCTTTATTTCGAGTTTGATATATTCATTTTGGGGATTTGTATTTG
TTTGTTTCCCATCTCTGGAACTGATGTCACAGTTCTTTGCACTCTCTGCGTTGAATTTGG
TGCTCACTGTAACATGTCCAAGTGCTATGCTTGTGTTTGGACAATATTTATTATTCCATT
GACCTGCTTATGTAGAAGATAATGGGCTATTTTACATTTCGTGACCATGCCGATGATAGT
TCATTATTCCAGTCAAGGAACCCTGTAATATCCTTTCGAGACCATTATGAAATGTCTGGA
TTGTTAGCATGTCTTCTGAGTGGTGTTTCGTTCTATTTATATGTATATGTCACTGTATAT
GAGCGTATATAGCCATTGCGATATCTTAAAGTTTGTCCCACATGGTGTTTTGTTCTATTT
ATGTGTATCTCTCTGTATATGAGTGTATATAGCCATTGCGATATCTTAAAGTTTGTCCCT
TGTATAGGATATTGTTTTATGCCGAGTATTTGTCAAATCTCACTGCGGGAATAACATATC
AGATCACAGACTAGGTTCATGTGGTGAAGAAAGTATTTTAGCAGTACGTCACATTGGTAT
CCAGCATGATGGAACACTTGTATCCGACACCCACAAAGATAAAACACATGATGACAAATG
TATTGACAAGAAGAAAGAATTTTCATATTCTCCCATGGGACTGGATGATCTAGTTAAAAC
TGGGCCTCTTTCTGATGATCTGGTAAGTCTTAATTTTTTCTGTTGTACTTCTTTAGTCAG
GAACTATTAGTTATTCATTTTTGCATTTGTTTGTTTATGAGGTTAGCTATGCTACTTACC
ATATCATGGTGAGTGGTGTGCAGGTGAAGATGGCCGGGTTTATTAATGCGACAACGCCTC
AGCAATTGATAACCATTCTGGAGGAGGAGGATTACATAGAGTTGGACGATTTTATTGGTC
CAATTAACGGTGTTGATTAATTGCGTTAATTAATATAAGATTATGGTAAAGCCAATTGGA
TGATCTTGATGATGACTTATAAGCCTGATTGATGGTTGGGTAAATTTATAGCCTGAAAAA
TTTGTATTGAGAAAAGGGGTTTCGGAAAACCTTGTAAAAATCGTTTAATGAAGGTTAAAT
ACTTTTCAGTTCTGATTTATGAGACAGATGGGGCGGGATTGCATCACATTTAAAGGTGAT
AATTATTTTTTATTGGTTCCTATTCCTTTCAAGTTTTAAGGTAGCATTTTCTAATTTTTC
ATTTGCTTTTGGATGCAGAATTGAGAGTGGAGAATGGATTTACCGGATGGTGCTTAATCC
AACATGGAGACTGACGAATCAATATTCAATTTTCCCTTAATGGTTATTAACCATTTTAAT
ACCTATTTTATTCGTATCGAAACATGTATTCTGCAGCTTGTTTTGGTTTCCTGTTTTCTG
TTTCTGGGTTTTATTTTTATGGATTGAAATTTTATGGGCTTTGCCCAGTTAGATCTTATA
TCTATTTTATTCGTATTGAGACTGATGAATCCTGTACTCGTGGCAAAGCCCACAATGGGC
TGAATTAGCAAAGTACACTAAGAGTTTTTTTTTTTTTTTTTTTTT
>PoNAC20 Chr01 2562065589 2389677541 2389690288
TTACATGCATCTAGGATTATAGATGGGTTTATCTTTATATTTAGGTATATTCTTTCCTAT
AAAATATTATATTATTCTAACTTGTTATGACCACATGTGTTTACCTACTACATGGTACCT
ATGGGTACTATGCCAAGTAAGTTATGGATGTGATCCTACCATGGTTATAATACTATAATG
CCTTATGGAAATATAGTTTCATCAACTTCACTCTCGGGACATAATCTCCCTACATTATTT
CATCTTTTGTAAATATTTACACATACGGTATACTACTAGTGTATACACGATGTTAAAATA
TACCATATTGATTTTCATGCATTTCCATGCATAGTTGCCTTGAATCAGATTCTATTTCAT
TCCAGTCTTTTCTCATTTCAGTCTTGATTAGGATTCCTGTCTAGTACTCTGGACTATCTA
CTTGTCAGACAGTCTATTCCCTTGATTTTACCATATTTATTTTATTTGATTTATTTGAGG
GTAGACTGACCTTGTTTTCTCTTATTAGGTGATCGTGCTACAGGAGTTCGTCTTCGACCT
CATTCGAAGTCTTTACTTGATATTTAGGTGGGGGATTAAAACTGTTTTCTCCAATTTCAG
GATTATGTTTTTCTTAAAAACAACGTGGTTCACATGGCTTTGTCTTGGGGGACCCAATCC
CTCCGGATACCCACGTACATCTCACCTATCTTTTTCATAAACTATAAAATTGACTTATAT
AAAATTGCGGGCATAAAACAAGGGAGTTAAAATCAACAAGTACATATTTCGACTTAGTGC
ACTATGATCGACCAGGAGTGTTTGAAGTTTAGGCCAAATCTCTAGGAGAAGTTTCTTGCA
CAGTAGGCATAGCTTCTCGGGGAAGGATTCTGCACGATAGGCATAGCTTCCCATACGTAT
AGTTGATATGTTATACTATTGTGACATGCCCACATTGTTATATGATTGTTTTATAGTTGT
CTATTTCTCCCCTTGATCTTTTCACTGATGATTGCAAAGATGTACCTATATTATATATAT
GTTCAAACTCCACCACGAGTATGGCAGATGATACTCACCCCATGCATGCTATTTTTCTGT
TTTTGCATGTACGGGACCCACAGGTTATGCCGCACCCGAGGACTATGTATCTTATGATCT
CTGAGTGCCAGCTTGGAGATTCTTGTATATTTTTTTGTAGTCATTTTGAACTCTAGACTT
ATACCCAGGCTGCGACCTGTGGATTTTATTTTATTTTCTTTTTGGATGTATCTTTACTTT
TTGGGTTGTAAAAACTATGTATGATGACGATCTGGATATATATATTATTCACAAACTCGA
TTTCCCTATTATTCAGAGTGGACTGAATAGTTAGGAAATCGGGGGCGTGACAACTGTCGA
AGACCATACAATGAACGATGGAGTCGGCAAACATGATGTGGAAAATTAGGATTCACAAAC
CCTCATGGTTGGCGCATGAAGACTTCTTCAGTAACAACTCCATGAAGAAACGCATTTTGG
ACATTTAATTGCTTAATCGTCAAACCAAAATTAACTACTAATGTAAGTATAATACGGATC
GTTGTATGTTTGATGATGGGACTGAATGTCTCTTGAAAATTGACTCCACTTTGTTGATAA
AAACCGTTGGCAACGAGGCGTGCCTTATACCGCTCAATAGATCCGTCAAATTTTCTCTTG
ATACGAAAAACCCATTTGCACGGAAGAATATTCATGGAGGGAGTTGGGGGAACCAAACTC
CATGTTCCCGAGTGCTGAAGCGCATCAAATTCAGAACCCATAGCCTGTCGCCATTGGGGA
GATTTAGCAGCCTGTGAAAATGATGTTAGTTCCGATTCAGTTGCAAAGGAAGAAATTTGA
GTATGCATCGCATATTTAGGGTTTGGTTTATGAATTCCACGTTGGGATCGGGTGATAATT
TTCCTCTCAGGATCAAAAGGTGGTAATTGGAGAGGTACGAAAGAGGAGGAAGAAACAGGC
GACGAAGAAGGGATGGAATACGATGTAGAGGAGACGGGAGATAACGGAGGAACTGGGACA
CTATAGGAGACACAAGGCTGAGGAAGAGGAGATAGACTCGAAGACTTGGAGTCAAGGTTA
GATGACATGGTAGGGGTGACGTGGTGAGAAGGAGGACACGTGGCCTTGGATGTGTAAGGT
AAGTTACAATTCTGGTGCGTGTGAGAGTTATTAACGAACGCGTTATTTAAAGGTAAATTG
ACGCGTGAGTTTAAGACGGGTAGTTGATCAAGATACACTGTATCTAGACAAGAAACATTA
GTTGGTTGAGATGAAAACTAGATATTTAGGTCAGAGTCGATATACTCGAGATCTTTTTGT
AAAGTAAAATTTGTAACAGAAATGGGAAAATTGGCGGATTTGGTGGAAGACTGTTTGAAG
GGAAATTGATTTTCATCGAAGATGACATGTTTGGACAGATAAATACGGTCAGTGGAGGGA
TCCAGACAACGATAGCCATGGTGATTCAAGGAGTATCCCATAAAAATGCATAGTTTAGAA
CGGAATTGAAGCTTGTGAGAGTTGTACTGTCGAAGACATGGGAAACACACACAACCAAAG
GTACGTAGAAAGTCAAAATTTGGTGAGTTTGTGAACAATTTTGTGAATGGAATTTCAAAA
TGAAGAATTTTTGATGGTAATCGATTTATCAGGTAGACTGCTGTGTTGAAGGCATCACCC
CAAAATTTAATTGGAAGATGGGAGTGAGCGAGCATGGTAAGTCCCATGTCGATAATATGT
CGATGTTTTCTCTCAGCCAACCCATTTTGTTCCGGGTGACCGGGACAAGAAGACCTAAAT
TGAATACCATTTTGAAATAAAAATGTTTGAAATGCTTTCTTGGTATACTCTTCTCCACCA
TCCGACTGGAATGATTGAATTTTTGTGGAAAATTTATTTTCTACCAAATTTGTAAATTCT
TGAAATATTTTGAATACTTCAGATTTAAATTTCATAGGAAACAACCAGTTATATCGGGAA
TAATTATCGACAAATAAAACATAGTATTTCATTCCAGTAGTTGATAGAATCGGATTACAC
CAAACATCGGAGTGAATAAGCTCCAATGGTTTATTGGAAATTGAAATAATTGATGAAAAA
AACAATTTGGTGCTTTTGCCAAGTTGACATGAATTACAAAAAGATAACTTCTTATTGCTA
GTTACTTTCAAATTTTTATTGCTTTGCAGGTGAGATAGCACTGACACAGAAGGATGGCCT
AATCTTGCATACCAGGTGGAGATATCCGTCCAAACTCCGACCAAAGCCAAAGGACCAGGG
ATAGAGGAAGAATGACCACCAACGACTTGAACAGGATACAGACCATCAACACAAGCGCCC
TTAAAAAGCGTCTTCTTGGACTTGAGATCCTTGATATAGAAGCAAGATGGAAAGAAGACA
AAGAAACAGTTATTGTCAGAGGCAAATCGATGAAAAGATAACATGTTTGTTAAAGATTTT
GGGCAATGAAGAACTTGATTTAATTGAAATTTGGAATTAGAAATTACAACTTTATTTGAA
CCAACATGTTTTATTGACAAACCTGAACCGTTCCCAATGGCGACTTTGTATGACCCATTA
TATTCTTCTTGTATTGCAAGGTTGGCAAGGTCTGTTGTGACATGTTGAGATGTTCTAGAA
TCAGTGTACCATGTAGAGGAACTAGCGTTATTGGCTGTAGGAGAAGCAACCATTGCGACT
AATTTCTTGGTCGGAACTATTCCTTCGAAGGCAGTGTTCATCCTGTCATAGCAATCTATA
GCTATGTGGCCAACTCGATCCCAAATTTGGCACTTTGGACGAGGTTGAGCAGGGGTTTGT
TGACCTCTATAGTTTCCACGACCACGGTTAGTTTGGCCACCTCTATTTGATGAAAATGAC
CCACGACCTCTATTGGAAGTATTTTTCCTAAAGAATCTATTTTGACCATTGTGAGATTTA
GGTGCAAATAAGGAAACTAGAGACTCATTTTCAATGGCAGAATTCATTCTTTGCTCTTCT
TGCAAGAGCAAGGCTACAAGATCATCATAGCCTATAGGATTTTCTCTTGCTTGTGCAGAA
GAGATGGTAATTTCAAACTTAGATCCTATATTTTACATGATTATCATGACTAATTAAGAA
TCTAACACAGGTTGACCAGCAAGGGAAAGTTGATCAGCCACTTGATTGAGTTTTTCTAGA
AACTCGGAGACACTAGACTCACCACGGGTGGTCTGGTAAAGTGAGGCTAACAATTGTTGA
ATATGGTGTGGGGACGATGACGCAAAGCGTTTTTCAAGGGCTACCCAAGCTTCAGCAGAC
GTGAGCTTTCTGGCTATAGTGCTCAAGACCGGGGAGGTGACTGAGTTGTTAATGGTCAAC
AAAATCATTTGATCTTGTTGGGTCCATAACAAATGTTCAGGATTGGGATTGTTTATGGGG
TTTCCTTCAGTATCTAACAAGAATGCTGGAGGACAAGGTTTTGTTCCATCAACAAAACCC
ATGAGATTTTTTGTTTTTAGCCACGAAAGAATTTGAGCCAACCATAACACATAGTTGTTT
TGGGTAAGTTTCTCGGTAACAGTACCAGAGAACGTAGGCATGAGCACAATGTTTTGGGAT
GCAGGATTTGACTCGGTTTCCTGTTGTGCAGCCATGGATGACACAGATGATGAACTAAGA
GAAGAAGGACTAGAAGATATGGTCGTGTGATTTTCTTTATTGCTCTGATACCATGTAAGA
TTTAGTGGTGATGGTAAAACGCTTACCTTTGCTGTTGCTTTTCATTGTATTTATAATATA
TGATAGTTCCTAAATGGTAGGAACAGATTACAAGATATAGATAAATATAAGTGTTTAAAT
AACAACAAAATACAATACATGCTAAGATCATGACAAATCACGAAGAGGACTCTGTAGAGA
TAGTGGCATGCACGTTTGGTTTATATATATATATATATATATATATATATATATATATAT
ATATATATATATATATATATATATATATATATATATGCTCAAAATTATATTAATTTCATC
CATGCATTTTACGCAAAAAAAAATGAGTGTTTTTGCCATTGAATGTTATGTTGGGATGAA
CCAAAACTAATAAAAGAGTAACTCAAAAAGTTCTTTGGAACTAGGCTTCTCATCAGTGGA
GAGCTGAATAAGAAGTTTCCTAATTTGATTTGAAAATCTCAAGGCAACTTAATCTCTGCC
TTCCTCCACTATCTTTTTACCTTCTGTCTCCCATCTGAAGATATGGTGTAATTATCCTTG
TTTTTAATAGTAATAATTTTTTTCTCAAAAACATATTAAGTGTATTTAATCTATTTCATG
TGGATGGCAGAAATTACAAAAGAAAGTCTTATCTGATAGGACGAAAAATCAAATCTCTCG
AAAACCCTGATAACATCAAGTGTCATAAAATACTCAAAGAACTACTCTGCAAGAGAAGAA
AAGGAGTATAATATAAACAGTTTTTCAGTTTTGAATTTGTGACAAGAATTTGGCTCAGTC
ACAACCAAAAGTATCAGAAAATTTAGTACCTTTTCTTTTCTTTTTCTTTTTTCTTTTCAC
TATTGCACATGTACTACCTGCACTTGCCATGGCTTATTAATGAAGTTGCCTCCCACACGT
TTACTCATGAAATAAAAGAAGGCCCTTCATGGACTCCAAAATTAGAAATTAGCTGACCAC
GGCTTGCTCTACTTTGGCCTCCTTGATCAAATGATATGGAAGAATAATTATAGTACTCAA
GAGGAGAAGGATTTGTTAGATTAGGACCCTTTAGTTTGGTGGGAAGCTTCGAATCCTTCA
TGAAAGAACCACATTGTCTGGGTTGCGTTTGGTAAAAAACCTTTGAAACAACAAGTTCTC
CTTCTTTCTCTTCTTCAATATTGCCAAGGTGGTACTGGTGCATCACCCAGTTTGTTTTCT
CAGGCTTCCTTTGCTTTTGGTAGTTGGTGTAGAGCACAAGTATCTTCTTATAGCCTGTCA
CCTTCCCATTAACAAAAACTGGTCTAGTCTTTCCTGTCTTATGCCACCGGGTCTCGCTTC
CCTCTGTGTCTGTGTGAACCTTTCTTCTTTTCCTTGTTCCTGTTGTGTATGCTTTTGAAG
GTCGGTGGAAGAAATGGCGAATTAGGCCATCTTTGCTTACTCCTGAATGGCAATTTAACA
AAGGTCATCAAATCTTTCTGTTGTTAAACTAAGACCAATCATGCTAATTAACTACAACAA
AGAGACATCTGCCTACTCTATTAGGGTTATGCTTGAAATGACCTTAGAGGTTTGTTTGAA
ATTGCTTAAACCATTTCAAAAAATTATATTTAAGTTAATATACAATTCTCTCCGGAGAAA
CTGCATCGAAGGTCTTTATCTATTTATCTGTAATGCTTCTTTCGAATCATGTGAGCGTAA
GGCCGCGTACAACGACCCTCTCCAAACCCAGACCCCGCAATAAAGAAAGTCTCGTGCACT
TATAGCAAGCAATTTTTAACTCCAAAGAAATATTATACATAAATAGAGAAGACCTCTTTA
TAGATCTCAACACAGCTACACTAGAAAATCTGGGGTCCTTGTAGCTTACCTGGTAACTTC
TCCGGATGGGTATAGCAAATTCCATTCTCTCCTTCAAGTGTAAGGATGAACTCATCTACA
AGAGGATGAAGCTTATAATGTGCATCAGGCCGCACCTTCGCCTCCAAATGTTCAAGAAGC
TCTTGATCGGTTGGATCAAACTTCACTCCAGCAGGTAAACCCGGCAGATCATGAATTCTA
GCAGCCTGTTCTTGTAGTTTTTTTAGCAACACCAAAAGAGAAAAGCACATAAAAATCGAG
TATAATGAAAAAAATAATGATTAATACAAGATTTTCCATATATTGGTACCTGTTCTCTGC
ATTCGAATTGATAGCCACATGAAGGGCAAATTCTAATTCCATTATTACCATTGCAGCAGG
TCATCATCTCCTTTCCTTTGTTTTCTTTTCCTCTTATCCCATCCAACTCTAGATCTTCTT
TTCGTGTTTCTTGTGTTACTACTACAAAATAAGCCAGGTACTAGAAGAATGAGAAAGGGT
TAAAGAAAAAAGCAATAAAAGCAACTTGTCTCTTTCAAAGCATGTTTTTCCTAAACAGGC
TAGGTACGTCTTCTTCTTGCCAGTTGTGAAGGAATTCAATTCTTCTTCACTTTTTTAATC
TTTTGTGTATGATTGAACCCACCTCCGTGCTCCTACTTAAAAATTGGTTCACAGAGAGAG
AGAGAGAGAGAGAGAAAGAAGCTTGTTGAATTATATAAGTTGGGAAAGAAAGGGAAATTA
TTGCTTAGATCTCAAGTTTGGTTGTTCTTTTTGTTTGTATTTAAGAAGACTCTTGTGGAA
GAATAAAGAGTGCAGCTTTGAAATGTTAAGAACTGATCTGAGACTAAAATTTTGTAAAAT
CAATCAAAGATTAAAAATGGTTGAGTAGAGATGGGGCAACCTTATATATGAAAAACTGTT
TCACCATCTTATAGATATTTCTGTTCCAGTGTCACCCTAGAGTGTACATAAAGCTAAGTA
TAAAGTATAAACAACAGAATAAAGAAATAAGGAAAGGTAAAACAAAAAACCTAGTAGTAA
CAGCCAACCATAATTCTATTTCTTCACGTAGACTTCTCATGTAAAGCAAGAAACCCTATC
TCTCTCACACACACATGTGCCTCTTGGGATTTGCAAAAGCTTCAGAAAAAAGAGTCGCTA
AATAATCTAAACACTGACTGATACTTCCAAGAATCTAAGTTCCTGGCATTCATGTGATTC
CATCTAATTTCTTTTATCAGAAGTTCAGACCCTTGCTTTGCCGGCGATGGGCAGCTTACG
TAGGCCCATTGGGCCGGGCTAAATATCTCACTTCATTTGATTTTTGGACTAATCTTACAC
CTTAATTAGGATAATGTTTAAGAACATCATCAATGGGTAAGGCAAATTTAGTAGGCAAAT
GTAAGTTTGAAGGTTGATGTGGTACTTTGACTAATCGATTTTATGATTATATTTTAGTGG
AATAGGCAAAGTGAATATGCAAATTTTATAGGTCCACCTATATATATATATATATATATA
TATATATATATATATATATATATATATATATATATATATATATATATATATATATATATA
TATATATATATATATATATATATATATATATATATATATATATATATATATATATATATA
TATATATATATATATATATATATATATATATATATATATATATATATAAAAGTTGAAAAA
AAGTGGGCTTTTGTATAATTTTCAACCTGTCCATTGACCTATGCTCAAGTTGCTCGGTGT
GATTTTTTTCTTCAAACATCCACCTGGCAGGTATCGACTGCTAATGCTTTGGATATAGCC
GCATCATTCATCTTTCACATCATTACGTTGGTTAATGTGAAAATGGGGAAAAATTAATTA
TTAAAAGGTAATTAAGATGTGAGATCGCTGACTAGGATGGCTTTGGTGAGGCCATGTCCA
CCCCGATCAACGGCTTCACGTGAGGTGGAGAAGTCATGTCATATATGTAAGAATTTTATT
CCAAATTGGGCTTCTTTTATTCCAAATTGGGCTTCATTTTAATAAATACAGGAGAACACC
ACAGCCAAATGATTTTTTACAGGTTAAAGCCAAATATATTGATCCAATTGGTTTTAACAT
GTGCCTTAATTTAGATGAGTTATGACTCAATTTTAATGTGGACCAAATTCAAGTTCAAGA
TGGATGTACTTAATTAATGAATGAAATTTAGATAGTCTCCTTCCCTATCTATGATAACAT
GTGTTTTCCATAAGATATATAGAGATAAAGAACAATTGATAGAGAAGAGAAGGAAGGTTA
AATCCAATCTAATTTGTTATGGCAACACAGGGGCTTCCCATATCCGTTAATCAAGATACA
CATATTCTAACTTCTATCAGAATATTTTTGTCTTACATTTGATATCATAGACTATCTGTG
TAGAGTTAGAATCACATGTGTAAACAAAATTTAAGTTTCTACTATGATTTTTGTTTTCCT
CCAGATTTTATACTCATGTGTATAAACATCTAATTTCATTCAATTTGTTTTTAAGAGTAC
AAGAACATTTTCTGTAACAATATCCAAACCGAACCATTGAACCCCAAAATTACATCGATG
GCATAGTTGAGTTGTTTCATCGTCATCCTGTATTACCTGCTTTGTTGCAAAAGATTAGGG
AACATATTTGACAGGTTCATTAGTTTCACATGATTTATTGCTGATGATATTTCACATGGT
TTGAATATTTACTTTGATATGCGTTGTCTAGAGCCTTCTCCAGAATCCTCACATTTTCAC
ATGCTTTATTGTTGTTTTGAACTTTATGTTTTATATGTAACTTAGCAGTGAATCTGGAAC
TAATTTTGGGCCTGAAAATTCGGGCCTAGACAATTTAGGCTAGGTAGTTGGGCCTGGTTG
GACAATTGGGCATGGACAGTTTGAGCTGGACATTGGGTTTGGACAGTTTTGGCTTGTTTT
GGGTTCGGACCAGGCTTTGGCTTATTCTTTTGGGCTAGATTCCAAAAGAACAAAAAACAA
AAAAATTCATATTATATACATTTATTTGAAGTTAAAAGGATGTATTCCTTGGTTAGGGAG
ATATTTTTGTTGGATGCTTATTAACAAATTAGACACATCCTTCTAATTTTTTAATATTTC
CCTTTTTAAAGTTATAAGGAATAATTACGTCTTTTAGTGTTGTTATTTTAATAACCAAAA
AAAAAAGAGTGTTGTTGAATATAATAACTTAAAAGACGGATTAAGGTAATTTGACGGGTT
ACACTGACCTTGAATAATTTTCGTCTACCCAAAGGTGTTGAAATTATCAAGGACTAATGT
GATTTTGTCTGTTAGCCTTATTAAAGTTTGAGAGTTACATTATTACATATTACCACTACT
GCCCAAAGTGTTTTGGTAATGCTGTGCCAAGGAGTCTTTATGAACCCATATAAGAACTGG
AGAGATAACATCGATCTTGTTCTTGTATCGAACAACATCAATTTTGTTATTGATACTGAA
AGACCTGCATCTATTACGACTTCTAGCACTCCTAATCAGGTGGCCACTTTTGAAAAATGG
GATAAAGTAAATAAAATTGCGTTGAGAATCATGAAGAAAAATATATCTCCTAATCTTCTA
GGTGATATTGGTGAAAGAAAATCAGTGAAAGAATTTCTTGATTTCGTTACTGCCAGATTC
AAGGAAATTGGCAAATGTACTGCTTTAGCTTTCGTTTGCTTTGAATATAATATGTTAGAT
GTTCCTCATGATTCTTGGTGGACTGATACTAGTTCGTCTGTCCATGTGTCTCATTCCTTA
CAAGGGTTCAAAATCAAATAGAGACCAAACCAAACTGAGGCATACCTATGTGTTGCTAAT
GGTAAAAGTTTAAGTCGAGTTTGTTGGTTCAGTTTCTTTGTAATTCGAGAATAAAGTCCG
TTTGGTATTAGAAAATGTTCTTTTTGTCCCTTTCATTAAATGCAATTTTTTTTTTTATCC
TTATTGGACAAATCTGGTTATTCCTTCCAATCAAGTAATGAAAAATTTCAGTTATCTCTT
GATTCTCTTGTGGTTTGTGAAAGGCTTATCTCCAATGGGTTATACTGTTCGAATGCTCAT
TATTTTTCACACTCTTTTCACATTGATTCTGTTGGCATCAAGAGAACTCTTACTAAAAAT
TCTTATGATCTTTGGCATAAGCGTCTTGGTCATATCTCTAAAGAGAGAATTCAACGCTTA
GTTAAAGATTGTATTCTACCTGTTCTTGATGATTTTGATTGTGCTTGCATTGATTGCATT
CGAGGCAAAATGTCTAAGTCCAAAAAATTCGGTTCCACTCGTAGTACCCAACTTATTGAA
ATTATTCATAATGATATTAGTGGTCCTTTAGATTCTACCATTTGTGGAAACAAATATTTT
ATCATCTTCATAGATGATTACTCCCATTATGGTTTTCTCGACCTCATTAAAGAAAAATGA
GTTGCTTCGGATGTTTTCAAAGTCTTTAAGTTAGAAGTTAAAAAACAATGTGAAAAGGTG
ATCAAAATTGTAAGGGCTGGTCGGGGGGGGGGGGGGGGGGGGGGGGGGGGGTAGAGTATT
ATGGGAAATATGGCCAGTCCGGTCAAAATAAAGGACATTTTGCCAAATTCCTTGAAGAAA
ATGGTATTATTGCTAAATAAACTTGTCTGGTACTCCCGATCAGAATGGTGTGGCTGAAAG
GCATAACTGTACTCTTAAGGACATGGTTAGAAGTATGATGATCAGAGTCGACCTACCTCA
GTTTTTATAGGGGAAAGCCTTAAAATGTGCCTTATACATACTTAATTGTGTTCCCGACAA
ATCAATAAGTAAAACCCTTTATGAACTTTGTACTGGACGTAAATCGAGTCTTTCTCATTT
TTGTATATGGGGGTGTCAAGCTTAGATAAAGATCTAAAACCCGTTTGAAAAGAAGTTGGA
TCCAAAGACTACACCTGGTTATTTTATTGGCTATCCTGAAAGGCCGAAAGGATATAGTTT
CTATTCTCCTTCTCGTGGTACCAAAATTGTGGAGTCAAATAATGCTAAATTTCTGGAAGT
TATCATAGAAGATCGACACGTTATTATGCCAATTTCTATTGTAGAAGAGCAGATTGTTGA
TCAGCCTATTCCAAAGATTAACCATCCCATTGAGGAAGGTCATGATGAACCGATACAAGA
TCCACATGCTTTGGAGGAACCTCAAATTCCTCAAGAGGAACATCAACCTGTTATAGAAAA
AAATAAATGTTTAGTCAAATGTTTGTAGATCAACGAGAGTAAGAAGGTCTTCAATTCCTA
ATGATTATATCACTTACCTCCTTGACACTGATTTTGATATTATACACCAAGTTGATACTT
TTTTTCTTCTATGAGGCATTGGCTAGTTCTCATTCCTCATATTGGGTGGGAGCTATGGAG
GAAGAGCTGCGCTCTATGGAGTATAATAAAGTGTGGGAGCTTGTGGACCTTCCAAATGGT
TATAAACCTATCAGATGCAAGTGGGTATTTAAAACCAAGCTTGATTTAAGAGGAAATGTT
GAACGACAAAAGGCTATATTAGTTGCGAAGGGTTTTACCTGGAAAGAAGACATGATTATA
ATTACACATTCTCACATGTTTCGACAAAGGATTCTTTCAGAATCATCATGACATTTGTAG
CTCACTATAATTTGGATCTACACCAGATGGAGTTCCAAACTGATTTTCTTAATGGTGATC
TTAGTGAGGATATTTATGTGAGTTAACCTGAAGGTTTTGTCACTGTTGGACAAAAGTATC
TTATATGCAAATTGAAGAAGTCCATGTCACGCCCCCAATTTTTGGACTATTTAGAATAAG
CCGAATAATGCGAAAACCGGGGTTGTGAATGGAAAATAAATAAATAATCCAGACTGATAA
CAAAAACAATGATAAATAATAATGATATTCAATAAATGAGAAAAATGTATACATCAATTG
TAATCAAGGCCGTAGCCAGTACAACATAAATGGAAAATACATACATCAAGTGCAACAATA
ATAAATAAACTTCAATGCTCCTCAACTGTAACTCTCCGATCACGACTAGCTCCAAATCAC
AACTATACCTGTCACCTGTTGGGGTGGGTTCCCCATACAAATAAAACAGAAAGGTATGCA
CGGGGTGAGTATCATCTACCATACTCAT
>PoNAC21 Chr04 2465308516 82829405 82843663
TGTGTAAATGAAGTTGTGTGATGGAGATTGTGGGGGAAGCTTCTGTCCAATAGAAGCCAA
CACATTAGCGAGCGTGCACCTTCACTCCACTCCATCTCTCTTCATATATAAGATAAACAC
CAACTCAGTTAAGCCCTATTTTTTGCCTGTTTTCTCTTCCTCTGTACTCCTATCTCCTCG
GTTCTTTAACTTCCGGTAAGATAATTAGATTTCGGATAATCAGATTTTGGTTGTTTTCTC
TTTGTTTGTTTTATGTTTTACGCTCTTCTGTTTATTGTTTTATGCTCTTCATGCCATGTT
GTGATTTAGGTTTTATCCCTTTTCGCATTTTTCATTTAGGTTTTAATTTTAGCTCTGTTC
GTAATTTTATTTGGGGCTGCTTTCTTGTTTTTGATTTCGTTTTCTATATAGTGTGATCTG
CTGGGTTTGCATTCCTTCTATGAAAGCTTGATGCTTTTGTTTGTTTTCGTTTAAATTTGA
AGTATTTGTTTTGGGTATTTTGCTGGGTCTGCTAATTATGTTGAAAACAGGGTATCTCTT
CTACACCAGATGTCTTTTGATCTCAGCAAGATACACTCGTTTCTTCAGTTCGATTTCTGT
TTCATGAACCGGGGTTGGCTGTGGTGTTCAAGAAGAAAATTGTTTCGACATTTGACTTGA
CAGATTTTTGTGGGTATTTTTTTATACGCTATTCTTCTTCGTTTGTTCAAAATACATTCT
TATTGTTTGCGGGGGGAAGATTTTGGTTATTTGCTAGTCAAGACACAAGAGACCGCAAGG
TCTTTTTCTTTACTGTAGTTAGCATTTATAATTTAATCAATAGCGAGGCATTTCTTGGGT
TTTTTCAATGGCAAAAACAGCTCTCCCTCCTGGTTTTCGGTTTCACCCTTCTGATATTGA
ATTGGTTAAGTACCACCTAAAGAGGAAAGTGATGGGAAAGCCAGTTCGTGTTGAAGTCAT
ATCAGAGATAGACATATACAAGTTTTCTCCTTGGGATCTTCCAGGTACATAAAAGACATC
CCTTTTTTAGAAATATTATTTTATTCTTATTCTATCTTGTTTCCAATTGTGTTTGCTTAT
TCTATTTTGTTTCCAATTGTGTTTGCTAATGGTATGTGGGTGGTATTTTGAATTAGTTTT
AGGGTCCGATTGGTATGAGAGTAAGGGAGGGGTAGACAAGCCATGGCTTACCCCATGGAT
TGTGTGTTTGTTATGCGGTTAAGTGGGGTGTAGGATTAAACAGTTCTTGTTCCTACACCT
CATTTAAGAGTAGACTCTAACCCACATAACTAAGTGGGTTAGGAAAATATATGGGGTAAC
CCCTTGTTTGAGGGATAGCAAAAAAATTATTTATGGACAAAAATAATCTCATTTTAAGAA
AACTTGTCCGAATATACCCTTTGTTCAATTCATAACCAATATTTTTTTTTATTTTAACGT
ACTATTTTATAAGATATATGGTCGATATGCAATTTATATAACTTTATATTATATTTTTCT
ATGAAAGTTTTTCAAAACATATTTTCCATTACATCAAAAATTAGTGATACAACTACCCCG
TGGATTAGACATGACTGCCAATCATTATTTTTATTATTTCGACAGAATTAAGAAATCCCC
ATGGTTAGATAGAATATACCAATCATTATTTTGATTGTATTAGGAGTAAGCCTACTCTAT
AGAATAAGCCGCGGGTTAAGCCATGGCTTACCCCATAGTCTACCTAATATCTACTCTTAA
ACCAATCGACGCCTTAGTATATATTAATCTTGGTCATAGAGTAACCTGCAGTTTTGTTTC
TTATGCTTTGTCTATGGCATGAGTTTTGGTAGTGCCCCCTGCTTTCTTCCTTTGTTTTCT
CACTGGATGCATTTTTGTACTTCAGATAAGTCTTGCTTGAGAAGTAGAGATCTGGAGTGG
TACTTCTTTTGTCCAAGACAGAAGAAATATGGGAGTGGTGGTAGAACTAATCGTGCTACT
GAATCTGGATATTGGAAAAGCACTGGAAAAGATAGACCTGTTCAATCTGCAGGGATGATT
AAAACTTTGGTTTTTCACCTAGGCAAGGCTCCAAAAGGGGAAAGAACAAATTGGGTCATG
CATGAGTATAGACTTGAAGACAAGGATCTTGCTAGCACAGGAGTCATTCAGGTATTATGG
TAGTCTATAACCTGACATAGATATTGTGATTTACATCTTTGTTTGAGGACCTTTTTAACT
AATGGTCGGTATGCGTGTGGATAGTGTGTGGTCTTACTGTTTTGTGAATTTCTGTCTTAC
CCATATATGTGAATCTCTATTTCACCCATATATGATACTGGATGTGTGTTTAGTGTGTAT
GTTTCTGGACTTTTTGTTCGTCTTCTCATCAAAGTCTATGTGCATATTCTCGGGTAGACA
GGTGAACAATATCTGTTATTTGAGTACATTACAAGGTATTTTGGTCTGGGTCATAATTTA
AAGAAGTTTGGTTAGGCTTTGACTACCGCCCGTGTAAGGTTTTAATGTTATTTTCTATAT
ATTCTATAGATATGATTTTTTTTTTATGAAAGTAATATATAAAAAGGGCCAAAGGCCAGG
TATACGAAAGGTATACTCAATTACATTTCAGCAAATTAAAAAATTCAAAAAAATTGACTT
AATTAGAATCAATCCCATGAGGACTTGTTGAACAAACGATTTTGAATTTTTTTCAACAGC
TTAGGAACCTCTTTCCCTTCCCGCTCAAAGATTCTTGAATTTCGCTCTTTCCATAAGACC
CGAAAAATTACTTGCGGCACCATCCAGAGATAAGCTCAACGACTGAAAGAGCAAAAATCC
ATTCCACCCCAAACCAACTTAGAGAATGGACCCAGGTGGTGTAGGCCACACTGCAGTGAA
TAAAAAGGTGATCGACCGACTCAACTTTGCACATAACACACTTATCAGGAACCTCTATAT
CCCGTTTAGCTAAGTTGTCTGCTGTCAAACAATTATTCTGAGTATAGTTGTCTGCTGTCA
AACAATTATTATGAGTTTAGCTAAGTTTGCTGTCAAACAATTATTATGAGCAGCCACCCA
AGTTAAAAAGGAAACCTTTGTGGGAATTGACGGCAACCAAACTCTTTAAGAGGGGAAAGA
GTGACTATTGTCTGTTTAACTTTTCATACAAAGCTTTCACCGAGAACAATTTATTCTTCC
TCCTCTTCCACACCAACTTATCCTCAACTTCTCTCTTAACGCACGACAAATAAAGTCTCC
CAAAAAAATCTAGTGAAAAGTTTCACTTCTCACTCATGAGCGTCTCTCACAAAATGAACA
CACCCCACAGGTTCTCCTCCACGCCACAAGATGCACTGAGCTATGGAAGCAAGCTTGTTG
ACTGCCATATCGGATAAGCAAGGTACAAATATTTTAAAGTATTGTCACCACACCAAATGT
CTGACCAAAATCTTGTCTTACCCCCGTTCCCAATCTGCATATCACATCATTTCTTAACCT
GCCCACATTCTCCCATAATGGCTTTCCAAACTCCTACTCCATGAGTCCCTTTCACTTCCT
GAAACCACCAATTTCCCCATTCGTACCCGTATTTAACGCCAACCACCTCTCTCCACAAGT
TGTCACCTTCAACTGCAAAACGCCATAGTCACTTAGCCAAAAGAGCTCTATTCATCAAAG
TTAAACTCTCAAATCCCAATTCACCTGCCTCTTTTGAGCGACATAATCTCCCAATTAACC
AAATGATTTTTTTTTTTCTCATCTCCAATGCCTGCCCATAGATCGGATTATTACTTTCTT
TTATTAGTTTATGTCCTTTTTTCTATTTACGTTACGTTTGGTATAGTTGATAGGATAAGA
GATTTCACAAAAAGAATAAACTTGAAAATCCTTGGGACTCCTCACAAGAATGATAGAAAT
AGAAGTATCACCTTCAACCCATCCTCTTGATCCCACAAAAAGAATAAGAGATTTCTCTCT
TGAATCCCCTCGAAAGTTAAGAGTCAGCCCACTCTTATGGCTTCTGATTCCATGGAGAGT
AAACTTGAAAATCCTTGGGACTCCTCACAAGAATGATAGAAATAGAAGTATCACCTTCAA
CCCATCCTCTTGATCCCACAAAAAGAATAAGAGATTTCTCTCTTGAATCCCCTCGAAAGT
TAAGAGTCAGCCCACTCTTATGGCTTCTGATTCCATGGAGAGTAAACTTGAAAATCCTTG
GGACTCCTCACAAGAATGATAGAAATAGAAGTATCACTAATCCTATTCTAATAAGGAATA
TAAAATATAAACAACATAAAATAGAAATATTATTTATTTATTTAGAGTTGTCTCTCAAGT
TAATCGTAGATATAGAAATATTACTAATTCTAATCTAATAAGGAATAGAAAATAGAAACA
ACATAAAATAGAAACTAACAAAATTAGAAACTAATGAAAGTATAAATTATTAAACCTAAG
GACTCAACATTAGAATCTTCTAATTTTGTCCCGTGTCAGGTTCTACCTTTCCTTCAGAAA
ATTTGTCCTCAAATTTCGAAAAGTTGTAGTAATCTTCTTGACTTTCTGTTGATCACTTCC
TCCTAACATCCTCCCTCTCATGGCCATCTCTAGCATGTTGAATTCTGCCTTTCCGTAGGA
TAAATACTTGGAATGTTTTGAAACTTTCAGCCCCTTCTTCTTTCTATTCTTCCGCACAAC
TTGTTCCTTCATATACTTAATTGTATGCTTCATCACTTCATGTTTGTAAGATATTACAAC
ATTAGATAATGGTTGTATTCCAATGAAATCTGCATGAAGATGTTTTTGTAACAAAATCTG
CTTTGTTGGTTTTGTATGATCAATGTCTTAGTACTTCCATGTGATGCTTTTCTTTCTTCC
CAAGTTGCTGAATTTGTAAGTTTGCCGCATGCAACTTCAATTTTGCCTTCGTCCATTGGA
TTTGTAGTTGCGTTTTCTTTTGCTGGCTGCCTGGGTCATACTGACACAACATGTCATCCC
TCAATTCCCTAGCTTGATATAGAGAAATCTTATTGTTCTTTATCTTTCCTTCCCGTGTTG
ATGATTGCGGTTGTTCAACCTTGTCAATTTCTTGGCCATCTTTAATGTTATCAACTTCTA
GAGACTCTTCCCATTCTATGTCGATTGGCTCCTCTTTGCATTATTCTATCCTTCCATCAA
ATTTAGGTTGTATACATTTTTCACAAAGAATTTCTTCATGTACCTCCTGTTGTAAATTAG
TTAATGTCTGTTTCTTTACAACTGGTTTGCTCTCCCCATCATTTGTTTCTTCTTTGAAAG
ATTTGAGATGTAAGACTCCATAGGCATCCTTTTCGGTTGGCACTCCTATAGGAGGAATCA
TGGTAGATTCCCTGGATGTGTCTCCTTGCATAGTCTTCATCCACTATTTTCCATCTTCTT
TTGGTATTATCATTTTGTATGTTACCTTCCCTCAACAAGTCTTCATCACACTGTGTGGAG
TCTTCTTGCTCGTCTTGCTGCTGCATATTGGCTCTCTCTTGTGGCTTCTCTTATTCTCTT
GATTTGTAGCAACAATGTTTAAAAAAATTGGATCTTTTCTCATATAAGCTTGTTAATTAT
TAATCTCTTGAGTCCATATCTGTCCCACACATTTCTTATCCTTGTGTACCTGCAAATTAA
CATCAGAAACAATCTGTACTTCTTGCATAGAAAATTCATAGAAAATTCCTGCACAAACTG
TTGGGATTCTTCATGTGTTTCTGACTTTTTATAAGACTCCATTGCAGTTCGTTTTGACTA
CTGCTTGATTAATGCATCTTGAAGTTTTTTTGTTTTTTCATGATGAGCAAACATAGGACC
CTATAGGAAGCTTTCCTTTGTTATACATACTTCTATCGACCCATATGTATCTGCATGTTT
CTTCATGTTTGCTGGTTGTTGATGCTGACCCACAAAATTTTCTATTGATGGTGTCAATTC
AATCTTCAAATAACAATCATTGGAATCTCAAGTAGTTGTTTTTCTTGTATTGGTACCCTG
CTCATTCTTTTGAACATTTTCTGTACAACATACTGGTTCCTCTTCCACTTTTAGAGCCAA
ATAAAGTTTTTGCAACATCGATGTAACTTTTCCTCTCTCCAAAACTTACGAATCTGCATA
GAACAATTCTCCATTTCTGAACTTTGGTCTTCTTCTCTTTGATTCACTGCAATCTTAGTT
CTAGTTGGACATTGATTTGAAATATGACCATAACTTTGCATCTATAGCACTTCTCTGGTT
GTTGCCTAGCATAAGGATCCTCCTTTCTCTTCTTTGCAGCTGGTCTAGTAGCCTCCGAGA
TAGTAGCTTTTTCGCTGTCTTTTCAGTTTGCTTGCTGAGTTATTTTTTTTTTCTCTTCGT
TTGTTTGTATTTCTATATGATGACTTGTAGCTACTTTGACCTCCGGAAGAGTTAAGATTA
GCTTCCGCCTTGTTGGCTAAACTCATAGCATCTGAAAGACTGTAAATAACACGTATGTTC
AGCTCTCTCTTAAGCTCGAGCTCGAGACCTTTAATAAATCTAATAATTTGTTGGTCTTCT
GTCTCCCTACTGTCATTTATGGCTCGAAGCTTCAACCACTCAGCAATGTATTCGGCAACC
TTCTTTGAATCGTGTGCATATCTGAAACACTTTGGATAGTGTTTGAGCATAGCCCCTTTG
TGGAAATCTTGAGGACAACCCACTCTTCATTTTAGCCCATGTTCTAATAGGGTCTTTGTA
CTGTTCAACCCTATCGTTTTTGCACTCTTTTCAAGGGGTGGAGCCAGGAATTGAAATAAC
CCCGGGCTGGTAATAAGAAACACTAATAGGGGTAAAAATTGACATCAAAATCATATATGA
AAAAATTAATATAAATAAAAAGTTGACAGAACACAACTTTTTTGTCTGTGCCTCTATGGC
TGGAGTCATTATGTCTGTGCCTCTGTAGCTTTGCAAAGAATTGACGAGCACGAATAAATG
GAATACAATTCTTTATTCTTAGCTTTTGGAATCTTAATTTGTTTGGGTTTTGAAATTAGT
GGGCTGCAAAGTTTTGGATCATAAAAATATATGGCTAAGGGGTAACGTTGGGGTATGCCA
CCTAATTAATATTATTTCATTTGGGCTGACCTCGGGATAGATCTTGTTTAGTCGTGTGCT
AGTTTTTTTTTTTTTTTTGAAAGTAATATATATTAAAAAAAGAAACCTAAAGGCCAGGTA
TACTAAAAGTATACTTAATTACAACTCAAGGAATTAAAAAAATATAAAAAAAAATCTACA
TGATTATAGGGAGCTCCCTGGGTACTCCAGCTGAAGAGATTGTTTCGCACTATGTATAGG
AGCTTAGATAACTCTCTCTTCTCGATCAAAGATTATGGAGTTTCGCTCTTTCCATAAGAC
CTAAAAAACTATATGCCTTGGTTGTTCGGGTGTTGAAGAAAAGAGCCCACCAACTTGCTA
GATCCGCCCCTGCACTTTTTCAATAAGCTTAAGATGAATACATATCATGGCTTTGTCATT
GAGTTTGTTCTTTTTAGGGTTTCTATTCCGCACAAAGCATGTAAATAAGATCCAATTTGA
ATGAGGAGTTGAAAAGGGGTCTTACTATGAGGCATGAAAAATATGACTTGGGGTATTGGT
TAATAAAGATAAGCTGCAGTGATGATGATAAAATGCCAATATGGATTTAGGAACATTCAT
GCCCCTAAAAAGGCATCGGACAATGCCCATAAGACTACTATTCTTCCTTTCAACAACTCC
GAATATAAGGACACATAAGATGATGAAGAATGCCGAGTTTTTTAAGATTGGATGCAGTCA
TTAGAAACATATTCTTTAGCATCGTCCAATTGAATTCTCCGCACGAAAATTTGAAATTGA
GTCTTAATAAGTTGAAAGTTTTGAAATGTTGAAGGCCTTCTGATTTCCGTTTAGAACATA
AACCACCCAAGTGTGTCTAGTAGTATCTGCCCCAGTTAAAGCATCCGGGAAGGCCCCCAC
ACATCAAAATGAATGAGATGAAACATGGTAGGAGATCAATGAATGCGTGAAATAAACTGG
GAGTATATGTACGAGTCCCATTAGATGCAAATGCCACATGCTCAACTGGATGACTGATTT
CCACAGATTTTGGAACAAGCTTATCTCTATCATGGCATATGCTGTCTTCATTAGAGGAAG
TGGTGTAGTGGTCAAAATCTGGCTTCTAAGGGCATGAATCTCAGGACGCAACCCCATAAG
AAACTGGCACACATGATGCTCCTCTTCTCTGCTATTGAGCGAGTGTCCGCAAAGCGAAGA
ACATTCACTTGGTGAATGAAGTGGGTTAACCTATTTTTGGTTTCAGCCTAACACTTTTTT
CTAGTTGGTTGAGCTTTCTACCAAAAGCAATGCGAGAACGTATTCTCTTATCTAAGCTTC
TTCCCTGTGCATTCGCTTCCCCATCGTAGATGGTTCAGCCACGCCTGGAGCTACAGAATG
ATTGAGAACTACGACGGGGTCGAAATGAATGTTGTTTTTTGTATTCAGTATGTATTGCAT
GATCGAATAATTCAAGGTGGGGCACACTGCAGCAGTAAAAAGCCCTGGTATCTCAGATAG
TGGCTCAAGTTGTTCGAGTTCATCCCATCTGACTTTCAAGTAGCCAAAAAAGGTCCAAAC
TCTGCTGAGCCCTAGTTTTGTTCCATGAATGTGCAAAGAAACTGGTCAAATCTGTCCACG
ACTCATTTTCACTCTTCTAATCCGCAAACTCCTTGCTATTAGGTGCTGTTTTTTTAATCA
TGCCATTAAGCCAACCAAGTTTTGAATGTCAACTCATCCAAGTCTTTACAGATTGTGCCC
AACTTGCAAAATTTTGTCCATTTATAGGGACAGTGGTTATCCACTGATTGCCTGGGGTGT
ACAGGGCCAACTGAACAGTGGGGTAGAATCTGATCTCCCACTGTTCAGTTGGCCCAGTGG
GAGATCAGATTCTACCCCACTGTACAGGGCCAACTGAACAGGGGGGTAGAATCTGATCTC
CCACTGTGTCAGTAAAAACAAAAATAGCAGCAAAGAACACAAAAATTATGGAAAATCCGG
CCTATATGACCCAGAAAAATCTGGACAGCTGCTGATTTGAAAATAAAGAATTTTAATGAA
AAATTCTTAGATCATCTAGCCTTGGAAGGGTTTTCTGGTGGATGAAGCAGCAATGAGGAT
GCAGCAATCAAAATTCTGGATCACGAAGTCATGTCAATTTTATCTGGCTTGAGGGAAAAT
AAATTCTGAGAATTGATTAAAAAAACTGAAGCGAAGGGATGAGCTCCTACATACAGGAGA
TGCTCCTTCTGTGGGATATGCCTATGGCCTAGGCTACAGGGAAGGGGTAAATCCCTTTTT
TGGTGCGCCCGAGCCAGCGATAGAGAATGATTCGAACAAACAAGAAAAAGGATGGTGGTC
GACGGTGTTTGTAGAAGAAGAGGACCGAACCGTGGCTTGTGGAGCAGGGAACACAACTGT
GAGCTTGCGATCCTCTTTTTTTTTTTTTTTTTTTAACTTGTGCACTCAGGTACCAAATTT
AAGCGTAATGTCTTATCCTAAATTGAGACAGACAACTTATTTATATTATTTTAATAAAGA
GATGGATTACAAAAAATACCCCTTGAGGGTTAAATGACAATAAAGATAAGAATACATAAC
TGAAAAAGAAGATTAAAGCGCCTATGAAATTGCGGTGACAAATCCGATCTTCCAACATTT
TGCAAAGCTACAAATATATTTCCATTGACAGGATCTAGCGATCTCCAATGCAAGGATCGG
GTTCTTGGTGAGGTACAAGTGGCTGGTGCATGGTGGATTTCTTTTTGCTTGGAGGTTGAG
GTTGGCTTTTAGGCTAATTTAATTTGTAATAAACTCATTGGACTCCTGCAGTTGTACACT
TGATGGCTTGGGCTATTTAGTTTGTATGTAATTAACTCAAAGGACACTGACTACACTTAT
TACTTCAAATTTAGTGTCAGCTTTGGAAATTAGATCTATAATGTGTCAGTATTATACAAT
GCAAAGAGATCCTAAAGTAGTTCTATTGAAGTCTCAGTACTGGCAGGTCTGCATGCAGAA
AATTGATAAACCCGTGAAAAGATTTGTTACCCCTCAATAATGTGAAAACAAGTTTTTTTC
GCTACTTCAACATATTGTTTTGTCTGAAATATGATGGTTTCTCATGACATATTCATTTGA
TTGCTTTCTAATACGTGTATGATTTAACACAATGATGTTACAACTAACATGGTGTTCCAT
TATTTAGAGCACTCTTTTCCCTTACGTCCCGTTTGGTTCTTGGATTATTTTGGATGAAAT
ATTATTGCTGGGAATAATAATGTTCCCAACAATAATATTCTACCAAAACTGTTTGGTTCG
TGGGTTATTTTTTCGTGATTTAAAAGCTGGTTCTTGGTTGGTGGATGGAATTTGAGAGTT
GGAATATGACATAATACACTATTTACCCTTGAATTTTAGATAGTGTATATGTTATAATAA
TGTTATATATATATATATATATATATATATATATATAGAGAGAGAGAGAGAGAGAGAGAG
AGAGAGAGAGAGAGAGAGAGAGAGAGAAGAGAGAGAGAGAGAGAGGTGTTATAGAAAAGT
CCCATGTCATCATCTTTTTATTGACACACAGGATTTTCTTTAAAAGTGGGTAGTTATTTT
TAGTTGGGATGAGACCTAATCACGCGTGGTACAAGTGTATTGGTTTAAAAAGTCCACATG
TCAAAAAATATGCCACATTAGGACTATCCATAACACACACACACACACACACACACAGAT
ATATATATATATATATATATATTATAATACATTATATATTTATTTGCCAAATGCTTAAGC
ACTCCACCACGTTCTCCACCCTCACGTCTTCTTGAGTTACAGAGCTTGAACCATCTTATC
TCTGCTGAGTTGTTGTCTTCCTTTGATGAGCTGGCATTAAGCAAGACTTCATCCACCCAA
TGACTCATCTTTTTCATTCGGTCCTTTATCTTCCTCGACCTCAATGAATTAGGGGTTTCT
TCCTTTATCGAATTTACTTGAACCTGACCCCCAACATCCATTTCCTTCGAACTAGAGGAA
CCAGAAAGAGACGTCGGCGGCTGAAAGACATAAAGATCCAACACCAAACGACAAAACATT
GGAGGCAGAGATGGCAGCGAAGCCGACGAAGTCACCCTTGCCGGCAACGAGACAATCACA
TTCTTATTGATTTTCCCATAAACATTCGGAGACCGAGGGTTGGTGAAAGAACAAGACCTA
GCTAATGAATATGATGGCTGAGTTGTCGGAGCTCCGATATTTTTGGAAGTTCCGGGGGAG
CTGTATGGATTAGAAGAGCAACGGCGCACAGGATAGGATGGTATGGAGGGTCCATTTGAG
AATGAATAAGTAGGTAGGGAAATCTTGGTGAACCCATGAAGGAGGTGATCATCTTCAACC
ATGATCTTCTTGGGTTTCCGTTTTGATCGAGTCACTGGTGGTGGATGGGTCATGGAGAAA
CGACGAATAGGGTGATCGTTTCTTGCCATAGTACATGGGACATTGGTCGGTGGTGGTGGG
ATAAGTTTCGAGGTTGATGAAGGTAAAACTGTTGATGGGGTCGAGAAAGAAAGTTAAGAA
TTTTGGAACTCCGACTTAATCATCTGCAGTTCTTGATCAGCCATATTTTCCATTGTTTCT
CTCTGGAGTTTGGTTTGGATGAAAAGTGTTCAGCATTCAAGAGTACATGTATTATTATAT
CTAATATAATATAATATGATATAATATAATGGTACAGGCGTCTTTAACTTTTTTAAGGGT
AATAATGGTATTTAATTTTATTTGGATGGATTATTCAGAATGGAAAAAGAAAATTACCTC
TCGTATTGGTATTAATAATCCATCCTATTTTACCATCCTGGTGGATTAATAATCCACTTG
GTCCTACAAATGACATCCATAATCTATGAACCAAACATTGGATTATTTAAAATACTATCT
AGAATCAGGGCGAATTATTATTCCTAACGAGAATACCACAAACCAAACGAGGCGTTAAAA
ACAATTATAATAGCTACATCTTCAATTATACTTTTAATATCTATTTGCCTATTTGGTCAT
TGATAATGCACATGCACCAGACTTTTGACCACACTATTATTGGTTTTGTTACCCTCTTTT
ATATTTATAAGCTATGGTGACTGTATTTTTAATTGATCCTTTTGATTGGTTAAACATTTT
GCTGTGCAGGATGCGTATGTACTATGTAAAATCTTCCAGAAGAGTGGTCTAGGTCCGCAG
AATGGTGCACAATATGGGGCACCATTTAATGAGGAAGAGTGGGATGATGATGTGGATGTT
GATTATGTAGTCCCTTTCCTTTCTGCGGGCCCGTCTACTGCTGCAACTGCTACAGCGCTG
CCCAATAACCCAAACAATCTTCTTGTAACATGCACCAATGTTCCCGTAAGTACATCCGCA
GGGTCTTCATCTGAAGCAGGTCCTTCTGTAACTGTGCACTCTCCTGACAAGATGCTTCCA
ACAATACTAGAGGCTTCAATGTTGGAGGTTCATCAACCCCCCAGTAATGATGATTTGCTC
TCATTGTTAGATATCTTTACTGAGGATGATGCTATGCTTTCAAACAACAATGATAAGAAT
GAGGTTAGTAATCTTCTCCTTTTTGGGCAAATATATTGGCATGGAATTTTTTTGTTTGTT
TGTGATATACCACACGAAATTATGATAGTTATTAGAAATTTGTACAGTAGATTTATGAGC
ATCAAACTCAAAGATGATTTATCACGTTTTTTTTTTTTTTTTTTAAATTATATCTTTTGA
CAAGCCATTTTTATATTCTATCTTTACTTTTCAGATGCTTTAAATTGCAGTTCTTGTTTA
TCAAAAAAGGTTTGTAACATTTCAACTGTAGTTTGTGGTACTGCTGATTCAGCAATCTGT
CTGATATTTTACTTGAGACTGGTCAGATTTGAAGCCAAAACAGACAATAATTGATTTTCT
TTATTTATTTTTATAGCTTTCTTGCTCTGTAATACATTTGTTTTCTTATGGTATTATGTT
CAAATATGAAAGTGTATTATGAATTCTAATCTCTTGACTCATTATTGGATTTTAAGTGGA
ACCATATTTTTACCTTGATGCCCTTTTTTGTGTAAAAATACTTGAAGAGTTGATGTTATA
GTTTCTTTGCATTCTTTTAAATGCTAGTGACCTTCGTTAATGTTAAAAATCTTTGGGTTC
TCTACAGAAGCTAGATAATATCAGTATGGTTGAAATTGCCAAAGCTGGATATCCTTTGGA
TGGCAACAATATATATAATGACCTGGGGGACCTTGGCGAGTTGGCAAAACTAAGTGGAAA
TGGGTTGAATCTTTCCAACAGTCATGAAGCCGAGTTTATTGGTGGTAATGGGAAGTTTTT
GGAGTTGGTTGATCTTGAATCCCCATTGAATGGCTTCCCTGAAGTAAATGGTGCTGAACT
CATCCCAACCGAGGGCTTATCTGTGAACTACAACTGTTTTGATAATACAGAATTCGAGTT
CCCAGTTAATCCTTTTGGTAATGTTCAGCATGTTCCATTGTTAAATCAGTCTCAACTGCC
ACATGAGTATAATGGATTTGATAATAATCAACTAGTAGATGTGTTTCCGAAGGTAAATAT
ATACACATATATTTCAGTGCTTTTTATTTTCCATTTTCAACCTTATTTAATTTTCAAAAA
CTTCAGGCGAGAGGGGTTGAAGAATATGCAAGTCATGGTTCAAACATTGGGGAGCGTGAC
GATACTTTCTGCAAGCAATTGGAATTGGGAAGTAGACATGTGCCACCGGTCTATTCTGAT
GTAATTTCAGGCAATGCAAGTTTTATTTTGCACGAACAATCAGAAGCAGGAACTAGATTT
GATCCAGAGGTCCAGACGAGGTAGATTTCATTCTCCTCTTCAGAGCCATTCCGGTTGTTG
GAACCAGTATCCATGATCCATCTTCTGATTCTTTTATGAAGAAATTTTTGAAGATTGGAA
TTTTGAGTGGATCCAGAGGTTCCCTGAAGAGGTGAAATATGCACGTCATGGCAATGTGAA
ATTTTTTTGGGTATGCTTTTTTTAGGCCTACTATGTATTTTTGTCTAGATTCTTTCAAGC
GAGACACCGGTGATTTTTTTTTTTTTTTTATTACTGTTGATTGGTGATTTTCATTTTTTA
CTGTTGATTTTCAAATGTCAATATTAAGGTAGAATTGTG
>PONAC22 Chr03 1784695063 1356100838 1356101920
AAGAACAGAGAGAGAGGGCGATGGAGCGAGATGGTGAAGATAAAATGAAGGCTGTGCTTC
AATCACCCACAGGGTTCAGGTTTCATCCAACAGACGAAGAGCTAGTCACCCGCTACTTGT
GCCGAAAATGCTCGTCGAGGCCCATCCCAGTCCCAATTATAGCCGAAGTCGATTTGTACA
AATATGATCCATGGCAACTTCCTGGTACCTTTAATCTTTGTTATTTGTTTTCTTCTTCTT
TCAAACTTCTTTCTTTGATATTTGGTGCTTTCCTTGATGTTGCAATTTTGGTGGTGGAGT
TTACAGAAATGGCTTTGTATGGAGAGGAAGAATGGTACTTTTTTTCACCTAGGTACCGGA
AATATCCGAAATGTTGCAGGCCCAGCCGGACTGCCGGGACCGGATTCTGGAAGGCTACGG
GACGAAATAAGGCGATTGGGCCGGTGGGAAGAAAGACGATTTTGGTGTTTTACTCAGGAA
AATTGCCGAAAGCAGAGAAAACCAATTGGGTCATGCATGAATACAGTCTAGTGGATGTAG
AAACATCTAACCGCAACCAGAACAACTCCATGGTCATATTAATCTCTTCCTCTTCTTCTC
ATTTCAAGTTTTGTTGGTCGTGGCCGCTTGTATCAGCCCAGTATTTGATTACTACTATTC
TAGGGTTTCAAAATAAAAGACGGGTCTTGGTAATTGGTTTTGATATTTATTTTTCAGCTG
GACGATTGGGTGCTATGCCGTATCCACAAGAAAACAGGCGCCGTAAGTAACAAGCGCAAA
ACAACCTCTTCGGGCCTCCTGCGGGAAAGCGGCGCACAACCACAAGCGTCGTGGGCATCT
CTGGCGAAAGTGAACGATCGCGTGTACTTGGGGCCGTCAGGTTCGGTGCCGAAACTCCTC
ACCGACTCGAGCTACTCAGAACAGGTGGTGTTGCCGGAGTTCAAGGAAGAGGAAAGCTAC
CTCGATTCGAACGGAGAAAAAATAGTTGGTTACCCATTTAATTACATGGGTGCCACTGAG
GCAACGGAGCGCCAGGAGTTGCTCATGTGGCTGGACAACGACTACAAAACATGGATGATT
TAA
>PoNAC23 Chr02 2248995167 343492059 343493630
ATGGAGAGTTTTGACAAAGTTCCACTAGGTTATAGGTTTAAGCCATCAGATGAGGTACTA
ATCACACATTATCTTTTGCGCAAAGTGGCCGGAAGGCCAATGTCGTCAGATCTGGCCATA
ACGGAATGTGATGTCTATGGAAGAGACCAGTTATGGAAGAAAATTTTCGACAAGAGGCCC
AACGCTAAGGCTCTTTATTTCTTCACCCACTTGAAGAAGAAGACGGCAAACGGCAAGAAG
AATATGGACAGGTGTGCAGGGCCAGACACTACTTGGAGAAATCAGACCGAAACCAAGATT
TATCGTCCTGGAGTTGGAGAAACAAAGCTACATGTCGGCTGTGTCACCAAATTTTCTCTC
ATTAACAATGCCTCACGCAAGGCGACCAAAGAATGGGTCATGCATGAGTATCGACTTTCC
GATCACCTTCTCACGGGCACAACTCGCGGTGGGATGCATTTCAAGGATGAATATGCCATC
TGCAAAATTAAAAGGAAGAAGCTTAAAGGGCCTGTGGCACCAAGTGAATCAACTTTGTCA
GGGTCAGGGTCACGAGATGATTATCAAACCCTGGTTAGCCTGCTTCTCTCTTCCTCACCT
CTACCCACTTGCCCAAACAACACCAGTCTCCCTTCCGTGGCACCAACTTCAGGATATGAT
TATCAAACCCTGCATCTCCCTTCCTCACCTGTACCCACTTGGCCAAACAACAATACTTGC
CACACCACTTTCCCTTCTTACTCTTCTTCATCTGCTACAAGTGCACAAAGCCAGCTAGGA
TCAGTAGATGATTATCAAAGCACACATCTCTCTTCCTCACCTGTACCCACTTGGCCAAAC
AACAATACTTGCCACACCAGTTTCCCTTCTTACTCTTCTTCTTCATCTGCTACAAGTGCA
CAAAGACAGCTAGGATCAGGAGATGATTATCAAAGCACGCATCTCTCTTCCTCACCTGTA
CCCACCTGGCCAAACAACAATACTTGCCACACCAGTTTCCCTTCTTACTCTTCTTCTTCA
TCTGCTACAAGTGCACAAAGCCAGCTAGGATCAGTAGATGATTGTCAAAGCACGCATCTC
TCTTCCTCACCTGTACCCACTTGGCCAAACAACAATACATGGCACACCACTCCCCTTTCT
TACTCCTCTTCTTCTGCTACAAGTGCACAAACCCAGCTGCATCTTTATTATTCATCACCC
GATCCTTTCTCTTTGCCAAACAACAATAATACTTGCCTGCAATATGATGATTCTTTTACT
AACTTCACCACCTATCCTACTCTTGCCAACCAGACCTCCAATACCACCTCCTTTAACCAT
GACAGCCTCGCTCCTCACCTCACCATTCACCCACTATCCGTCTCTCCTCTTCCCTCTATT
AATCATGAGCAACTGCCTGCCGCACCGCAGCCCCCAGCCCAGCAGGACATTACTACCGTA
CACAAGGCTTTGAATGACGAGGAGATGGCGCAGGTGAGGCTGATTGCACAAATGGACTGG
CACCTGCCTGCACCGACACCATATTACCCCTCGCTTGAAGACTATGACTGTGGCGAGATT
TTCACATTTTGA
>PoNAC24 Chr05 2432486241 666990990 666996441
ATGGTTTTAGGGAAGAGATTGTGTTTTGATATAATAGGATTACTTAACATCAATCACCAT
GATGTATGGGACTTTCTAGGTATGTGTATGAATCCATATATAACCATCTCTTTCCATTTT
TTAATATAAAAATGTTATGGTTAATGTGAGAGTATTAATAATACAGGACTGGCCAAGATT
GCTAAAAGAGAATGGTATTTTTTTGTGCCAAGAGACGGGAAGAAAGGAAGTGGAGGAAGG
CCAAACATGACTACTGAAAATGGCTTTTGGAAAGCTACTGGTTCTGATCGAAAGATTTTT
AGTCTTTCTGACCCCCAAAAAAGTATTGGGTTGAGGAAGACTCTTCTTTTCTACAAGGGA
AGATCACCTCGTGGTGGCAAAACTAATCAGATCATTAACGAGTATGGTCTACCTGACTCA
TGCTCTGTTCCTAAGGTATAATACTCAGCAAACTAAAAATTTAAAAAGAAAGCTAGCTCA
ATGATTATATCAATTAATGTTCATGTTTTGTTATGTGTAATTGCAGAATATAGTCTTGTG
TAAGATATATAGGAAAGCGACACTAGTGAAGGTTTTGGAACAGAATGCAGTAATGGAAGA
AGAAGAGATGAAAGTCAAATATGTTGTAACACCCACATCGCCAAGCTCGACAACACGCGA
AAGCGGTCTTGTTTTGCTAAATGATATTTTAATAAATATTTTAATAATATTATAGAAGAT
CTATTAAGTTTTTAAAATTATAAAAATAACCCCATCATGTGGGATGTACAATATCAAAAA
TTCAGGAGTAATTGTCGCCCAGTGATTGTGTGATGAGAGTGACAAAGTGGTGGATGCATG
TAACATCACCCTAAAAATACAGGCCCTTCGAATAAGTTTCAAGGGCTATAATAGTATAAA
ATAATGAATCGAATATTTTTGTATTAATCTGACGTAAATTATAAAAACCTAAAGTGGGTA
TAAATAGGACAAACACTAACCTTAATTAACTAAATTACTAAAATACCCAAAGTGGGCTTA
AACCCAAATAAATAAATAAACCCATATTCCAACACTCCCCCTCAAATTGATTGCGGTAAC
ACACCAAAATAAATTTGCCAATGTAGATACACTCCCCCTTAACTTAAATGTGGTTCCTCA
AATAATCTTGAACTTGGGTCATCTTCTCAGGTTCTCTTGAAATTCTAAAGTGAAGTGGGA
AAAACTGCCTCTTAACTAGAGTCTTGAAGGATCCATCCACGTAGGTTCTCAAGGGGATAG
ATCTAGTGCGTTCACATCAATCTCTGAAAGAGGACGCTCAAACATAATCTAAATTGACTA
GAGTCTTGAAGGATTCATACACATAGGTTCTCAATGGGATACGTCTAGTGGGTTCACATT
AATCTCCGCCATTATACAAAATAATTAATTAAACCTGAGAAAAGACAATTATTTTCTTTA
TGTTTAGGAATGCAATCCGCATCTTTGTAGGCCCTATAATTTTTTATCAAAGAACTGCAC
CTAAACTTATAAGCCCACAAACAACCCAAAAATGAGACAAACCCAAAAACCAGCCCAATA
ACACAAGCTGGCCCAAATAGATAATATATCAGAGGAAATCCAACTGGATAAGAGCTTCGT
TAATAACAAGAATAGAACTCTGAACAAAAAAGTCGCCCCCAACAAAGATGAATGAACACA
AAGTCCAACCGAATACGAAGTATAGATCTGTCGCCAGAGATTTATCTCACAATCATCATG
AGACACACCGCAACAAAATCCCTTCCCATAGTTCTCAAGATTAATAAAATTGTAGTCGTC
GTAGAGTTGGGTCTCGGGTGTCCAGAACACGGATAAAGCCAATGATATAATCTGAACGGG
GAGAGGTATTAAGACCGCACAAACAAGAATATAAATCATAACCCTTAAGCCTTTGTTAAT
AACAACCAACACCGCCCTGAAGCAAGACAAAAGAAAGCCTAACGAGTAGGTGACGCCGAA
GGCCTCGAACATGACGGTACTCAGCAACGGGGTTTTACAAACAACTGCCCGGTGAACGTG
GTCGTGACCTTCATACTGCCTTACATTAAATACAGTCTGTTAGAAAAATCTTGGAAACGG
TACCTTGTCCAGCCAGGGCCAAAAGAACAAGAAGAAAAGTTGCAAAGCCACCACTGGGAT
ACACAAGGCGAAGATGAAAGGCACGGCCCACATGTCGTTTGGGTTTTTCTTCTTGATGGA
TACGTTGACAAGGAAGAGAAGGGCCAAAATAAAGGAGAGGGTAACGAGATCGAAGATGGA
GTAGTAGAGGAGAGGTGATGATGAATCAAAGACCAAAACCAAAAAAAAAAAAAGCTGACA
TACGAAAACAGGGATTAAAAGACAGCGGAGAAAAAAGAGGGTCCGCCGGACAGCCAAAGC
CGCCGGCGACAGAAAAAAAATCTTTAGACCTAGCACTGATACCAAGTAGAAAATAATGAA
TCGAATATTTTTGTATTAATCTAACGTAAATTACAAGAACCCAAAGTGGGTATAAATAGG
ACAAACACTAAACCCTAATTAACTAAATTACTAAAATACCCAAAGTGGGCTTAAGCCCAA
ATAAGACCAAATAAATAAACAAATGTTAAATTTAAGTGGGTGTTTATATTTTTAGAGATA
GAATAAGACACTTGGTTTTGGCTGAATTTCTCTTAGGGTTTTACACCCCTAGAGCTCCTC
TTATTTATAGAGAGCATTTGGCTTACATCCCAAGCCAATAGAAGATAACTGGAGATCAAT
TCCAAAATGGTAATATCGGATTGTGAATATCCACATACCTTACATGGAATATCTCAATAT
ATTTAACACTCCCCCTTGGATAATCACAAAACATGTTGCCTCGTTAAAACCTTACTTGGA
AAACTCATGGCCTAGATGGGACAAAACCAAAGCTAAGGAAAAAAGAGTACAACTTTGTGA
ATTCCAATTACAATTATAGACCTTCCTTATTAAAAACCTAGCTAGTAAAAAAACCCAATG
GGAAAAACCTAAACTAAGAAAAAAGAGTACAATCTTCTGATACTTGATTTTCTCCCCCTG
ATGTTGAATCTCCCTTGAAGATGAGATTTATATCATACATACCAACCTCATGTATGAGCT
CCTTCTTGATGATGATTTCTTTTCTTCCTTGGAGTTCTTGGGTGAAGAAAAACTTTGGGG
AATATGCATGTCTCCTTTGATGTATCCATTGTTGATGAACAACGTTGTCTTTAGGAACAA
TAGTTGAAGTGTTCGTAACATCACTCAATTAACAATTGCTTCAAACGTTCTTGATTAATG
ACTTTAGCCAAAAGCACTCAACACTTACTTCAGGAATTGTTTATGATCTCACAAGTGATT
GTTGATGTTTTTCCTTATTGATTGTTATGAAATGAAAGACAAAGATCACTCGTGATTAAT
CTTTGAGTGGATCAGGTACGTAACCTGAATCTGCATAACCAACTAGTTTAAAACTATCAG
AAAAAGGTAAGCAACATGAATCTGCATAATAACTAGTTTGGAACTATCAGGAAAAACACA
ATAAAAACACATTTGCAGTTCTACTAAGATATGGTACTTCAGGACCAAGAACTGGTTGAG
TATATTATTCTAAGTGCACCAATGCCCCAATAGCACTAAGATGTGGCATTTTAAGACCAT
GATCTTTCTTATCAAAACCTGACCAAATGACTTTGTCAGAGGAAGAAGATTTATCACAAC
CAGAGCAAATGCTCCTGGTAAGTAGAAGAACTTCAGGTCTTCTAATTCTTCCATATTCAT
TAGTAGATCTTCTAGTCTACAAATGCTTCCTCAATTTTAAATACATCAAAAGTCTCTTCA
ACTGTACAACTATTGGTTGTCACAATGATTCACTTTAATGAGTACAACTTACTGGCTGTC
TCCATCTTATGAGTATGAGGAAGTTACATTGCATTCTATTTTGCAGGAGAATAATATCAT
TCCATCAAGATAAATTATTAAATCATCCATAAACATAATTATGTATGCAGCATGATATTT
ATGAATATAAAAATCATACTAATGCAAACTACCATGGTTTATTTACATGCATGTTCCAGA
ACTATGAACTCCTCAAAATTTTTGACGTCAATATAGGATATCCTTTATAGTTATAGTATC
ATGATACTTTTGTGGATATTGTTCTTGTGCACCTTGCACTCTTTCACTTGTACTTTTGAG
TACAACAATATCATCTAGATGTATTGAGCTCATATATGCACACTATAGAGCCATTTGCTC
TCATATGTCATTTTCTTTGCACTATAGAGTCATTTCCACTTACATATGTCATACTTGCAC
TATTTCATATCCTCTTAAGATTCTTCGGGACTATAAATAGTGTAATCTAGTATAACGTCA
TTTAATTATGTATTTCACACTTCAAGTTCATTGTCCAATAATTTATCTATGTGTGGAATA
ACCAATCATAATCATCGCCCCTTTTATAGTTAGTAGCTACTATATATATCATTGATGATC
ATCTTCCACAATTCTCTTATATTTCGTACCATTAAACTTAATCAAGGTTTTATATGTATC
ATATTTGCCTCTGTTCAGGGTACTGTCCTCCTCTAGAGGTTTAGATAATTTGGATATATG
TATTACCTCTTCAGGAGCGTAATATCTCACCCCTAGGGCATGATTTTCAGAAAGTACAAA
TCTATCACATACTTGATGTGCCATAGACTCTTTTCAAGCCATGTCGGGACTTTATCTCTT
CTAAGACATTCAGTTTTGGCTTGTCATTTTTCATTATGATTCAATGTCCCTTTCTAATTT
AAGCAATAGGGGGGATTTAGATGAGACAATTTTCTAGAACAGTTTCACGTCGTTCTTCTG
AAATGATTTCCTTATCTGGAACAGTTTCACATCATTCTTCTGAAATGATTTCCTTATCTG
GAACAGTTTCACATCATTCTTCTGAAACGATTTCTTTATTATCGCCCCCTAATAATGGGA
ATATTGTTTCACTAAAAGGAGAACATAAATCACTCGTCTAATAATTTAAATCATAATGAT
TATAATCGTCACGATTTAAGATAATTTCTAATTGTCATTGGGATCCAATCCATTACATCA
GTAGTGATGCGTCATAGACTTATGATTTCTGAATCATATTATTGGCTATTCAATCATTGA
CTATCCTTCTTTTTTATCATGAAGGATTTAGATTCCCCATATTCAATCAACTTATTGTAG
CATTAGGGTCTGTGCTCATGATCATCTGACACATTGTTCTAAAGGAGCTTCCAGCTTCCA
ATATTAGCTAAAATAAATGACAATCTTTGATGAGACATATGTGGTATAAGATAAATTTTC
ATTCGAACAGTCTTATCATATGTTCTACACATTATTTTCTTCACCCCCTCAAGGTGGAAA
GAATGTCTCATCATATGTTTTTCTCCCCCTCAAGGCGAAAATAATGTCTTAA
>PoNAC25 Chr02 2248995167 1601671087 1601678059
ATGTTTTGGGTCCTTACAGAGTCAGAGAGACCAGCTAATCGAGCGCGGTTGAGGGAGGAG
GTATTAAAGATAAAATGACAATTGGGTTATAGATACACCAGGGTTTAGGCTTCACCCAAT
CGATGAGGAGCTAGTGATACACTACTTATGTCATAAATGCGCGTCATAACCAATCAATGC
CCCGATTATTACTGAAATTAATTTGTACAAATATGATCCATGTCAACTTCCAGGTCTCTT
ATTCTTTTTCTTTTTCTTTCTATTTTTTTTTTAGATTTCTTTTAATTTTATATTTCAATT
TGGTGAATTTACAGGGCTGGCCTTGTATGGAGAGAATGAATGGTACTTTTTTTCACCTAG
TGACCGAAAATATTCGAACGGCTTAAGGCTAAATTGGGCTGTGGGTTCAAGTTATTAGAA
GGCTACTGGACCTGACAAGGTAATTGGAAATCCAAAACCAATGAAAATAAAAAAGGCTTT
GGTGTTTTACGTTGGAAAATCTCCAAAGGGAGTGAAAACGAATTGGATCATGCATGAATA
TAGGTTAGGGGATGTGGGTAGATTCGCTTGGAAGAAAAATAGCTTAAGGGTAATTGATTA
TTTATCTATTTATTTGGCTATTAGGTCCTACGTAATTGAATATAATAATTAGTTTATTTT
ATTTTAATCTACCTCGGCTACACTAGGTAGCACTACATATACTCGATCTCTTTATGTTGG
GGCTCATCCCCAAGGAGGTGGATCTAAAAGAGCCAGTATAGGGACCAGAGCCAACTGTGG
TTGCTGCTGTTGAGGGGGTAGAGTAAGTTGTGGAACCTAAACCTACTGTATCAGCTATGC
TCTCTGTATCTGCAGATAATTCTGAACTTGGTGGCTCATATAACCACATGTACAACATCC
AATCTAAACACCCTAATCTTGAGGCTGATCCTCTTGTCTACCATACTGCCTGCCCTAATA
TTGTGTCTTTGAGTGGTGATCTAGACGATGATCTGTTTGTAGGGCTACCCTGTCCCTAAA
ATCTCTGGGTCTACGCTCTCCCTGTCATATCTGGCTACTACCGCTCTGCCATCTCCGGGG
TGGGATCTGTCACTAGAATGTTGGTAAGGATGAAACCTCTAATGTTGTAGCTGGGGTCGA
GAGCCCTAAACATCTGAAATACCACTAGTCCATCCCCACCGTGACCTGTGCTCACTGATA
TATCTAATCCTCTCCTGCTCCTGAACTCTGGCTACTCCAAATAACTGGGCATCGTCTGAT
ATTGAGCATAAATAAAATGGATGCACAGACTCTCTAGTAGCCCGTACTCAAATTATCTAC
ATTGTGCCAGCTCATCCATTGGTGGCACATACCGAAGAATGTCATAGAAATGAGAGAGGT
AGAATGCAACTATCTCATCAGTCCTCTATGATAGACTGTAAAACTCTCTAACCAAGCGCT
ACCTCTCAACCAGAGAAAAATATCATCTGAGGTACCAAGATCTGAACTGCTCCCAAGTAA
GAGTCTCTCTATTATAATCAGACCTAACTGACTCCCACCAGTAATGGGCATTGTTTGCCA
AGTAAAAAATTGCTAGTTTGGCCTTTTCAACCTCGGTATAGTCCATAACCTCAAATGCAT
GCTCCGAGTCTCTAATCTAATGGCCCACCTATATCTGCTCAGTAGCACCTGTGAACTTAT
CGAACTGGCTATCTCTTAGCTGGCGGACAAGTCTCTTCCACCTAGAGCATATGGAAGAGG
AAATAGAAGGATCTGTTGGTGTTGGCACTGTAGAAGAGGAATGGATCAACTGTTGCATCA
TATGCTTCATAAACTAGGAAAACTAAGTAGCCATATTTGTGTCATCAACAAGGGGCACAT
CATTGCCACCAGTGCTACCACTAATAGCATCAGGGCAAAATGGCTCATGAGGTGGATCGC
TCCCAGACATGACCTGCAAAATAACAAACAAAGGTTAGCTTTAAAAATATGTGTGAAGGC
GCAGAGGACTTGTACTCTCTTTCGAGGATCATCTTAGAAAGAGTCTAAGGTTAATCCTAT
GCTCTGATACCAACCTATCACGGCCCAAATTTTAAGAATAACTCTTTTAAATTATTCCAA
AATTTAAGTTGTGAGTGTGCAATAAATAGTAATAAACATCGCTAAGTTGGACAAAATATA
AATTACACAGAGTCATAAATATAAGTACTAAAAAGAAAATATATCTGAAATAAGCATCAT
GTCATAGATAATCAAAATATGAGTTTTTAAGGGAATGGTTACTCTTGAAAAAGAGTAACC
AAAAAAAGAGAATAAAAAAAGATACATGTAAATAACAACTAATATAACATACATTGTATC
CAAAAGTTATATAATAACTGGATGCTCCAAGACTCAATTAGCAATATCAGGTTGCAGCTC
CTCCTGGTGCGGGATCAAGGTCCTGCACAACGCGAGGCTCAACTACAGACCCCAAGAGTT
GAGGTCCATAACTAAGTTACATGGAAATAAATTGGGTCAACATATAACTATGTTGGTGTG
AGTGACCAACCACCCACTAACCCCATCTCCACGATGCAACAATTATACATGCATAGATAT
ACAAAGAGAGCATATAACTAAGATATAATGACAATAGATAAATTGAATAATATGGGTCCA
GTATAAGTGAATAGAGAGAAAGAGTGGTATCATATCACAGTGCATCCAAATACAAGAGGG
GAGTCTCACTGACTCATTCAGTATCAATGGATCATCCATTATCTATGGTATAAACTGGGT
AAGTACCAAATAAAAAAGGGGTAGCCACCTAGATCAGGAACAAAGAATAACTCGTCGTTC
CATACCAAGTCATAATTGAGATGTTAATATATTATCTCTATAGTAATCACATCAGTGTAG
GAATCCATTTCCATCTACAAATTGGGCAATGAGCTGCAACATGGCCTTATTGTAATTACG
GTATCAGATTATGAAATAGCTTCAATAAAAAAGGGTGTCGATTTACCAATGACTCAATAC
TGACCACTAGACTATAACCTTGGCCTTAAAACAGTCTCAACTCTATGACCAACCTGAGAA
GGCTGTTTATGTCGTGTATGACCACTCATCTATATAGGACACCCGTGGCATCCTGTCATC
CACTAGAGAGGTCTCTGACCTGCAAGGATTACCCAATGCTCGCACACACCATACGTATGA
AAAGATAAATTAACATATGAGAGGTAAGAATCCAAACCTACTAACCCGACCGTCATACCA
AATTAAGGGAGAGAATCCATCTCTATCCAATATTTCCAAGTACTAGGGTGTCTGGGCCAC
TCTATTGGACTTACGGTCCCAACTTGCTAAGTCAATGATATACTAAGTCACAATCCCAAG
TAACTCGATCAATTACGATCCCACTTCCTTAAATCACCAATATAAAATGGAATAAGGTCG
ATCGAAGCCCTCGTGGGTTAAATCAATTCTTGAATCAAGCATAAAGGAAACACCCAATAA
TTTCCCTCAGAAAAACATTATGTTCCAAGCTGTCACGCCCCCAATATACGGACTATTTAG
ATTAAATCGAACAGTTCGGTCAACCAGGTTTGTGAAGAGGAAATGTTCCAGATTGATTAC
ATCATAATACGACTAAACTTTAAACACATAATTATTATCATTCAATACTTCCACATCATA
TTAATACAATACAATATCACATACTCATAGGACGTAGCCCAGAGTCCAAACAATAAAATA
AAATAAAAATACAATGATGGGGGTAGGTTACACAAGATCTTAAAAAGACAAGAGCCGACA
ATCAAAACTTTAGAATACTGAAACACCGTCGACTCATCTTAGGATAAACCTATACAAAGG
AAAGAGTCGAAGGTTCATACTTAATTAATATGGAACATTTCAAGTACCACAATGAAAGGA
TAGTAAAATAAAATGACAGATAGGCTAGCACCCATCTAACATCAAATATCAAATAAATCA
TAGAGACGAACACTGGAGTTGTCCACGGACATATGGATAATTCCTTTAACTCTCTTCAAT
GGTGATGCTGGGGGTTCAAGGTTGCTCTCCATCTATAGAATTCAAATCCATGGCCCAATA
CATATAAAACATGTAAAAAAATGCACGGGGTGAGTATTTATATCATACTGGTGGAAAAAA
AAGTTTTTGAGCATAGCTTATATGTATATTCCGTTGCATAAAAGCATTTTTTAGTAAAGC
ATAGTAGTTAAAATTTGAAAATAAGTTTATAAGAGGAAAATCACTGTGAGTAATTCTTCA
AATAATAACACATAACTTTATGGGCTTATATCTTTTTAATCAATTCTTCACCTCATACCA
TCTATTGGTATCTCCCCGAGCGGAACTTCATCTCGGTGACTTTTACCCAGAGGCACCCCA
TTCACACACCTAGTGACCTGTGAAGGGTTGTCAAAACTTTTGCCTTCTGTGACGGCATCA
ACACTAGTGCAGTATGTTAATAAGTTATCCCGTTTATGCCTCGCCTTATGGAATTAAATC
CATTTGAGGTTTCATCACATTAACAAAATACTTGCCCAACAATTTATGTATTCAATTTTC
ATTAAAGCAAGCTAATACGAATAATATATTTTCTGTAAAAATCATTTATATTATTCACCA
ATACTTATTTTGAAAGCATATATATATATATATATATATATATATATATATAATATATAT
ATATATATATATATATATATATATATATATATATATATATATATATATATATATATATAT
ATATATATATATATATATATATATATATATATATATATATATATATATATATATATATAT
ATATATATATATATATATATATATATATATATATATATATATATATATATAACCTCCACC
TTATGAGTAGCCAAGTGTTTGTAAGACCTTTGGCAGGAATCGCCAATTGATTCAAGATTC
AGATTCAAGAACCTACATCAGATATATGTTAGTAGAGAATCCGATGATAGTAGAAATAAC
TAACTCTTGAGAACCAGGATGAGAGTAACACCAATTTGATTTTAACTTGAAAATCCATGA
ATGACATAAGACTCCTGAGTATGAATTCAAAATGCACATGCATAGTATATACTTAGTATA
TATAAGTATATAAGTATATAAGCCTCATAACTTTAGTGAATCATTAAGTCTAGTGAATTA
TTAGTGTAGTCCTTCAGTCTAAAATGTCATCTGATCCTTTAGTTCAATATTGTATTAAGT
TTAGTGAGTTTGCATAAAGTAAAGGCAGGACAGTAAATAATAAATGAAAATATGTACGTA
TATGTGTCAGAGTCCTTAAAGGTAACCCACATACATACAATAATTGGAAAGTAAATAAAT
AAAGAAAATATGTTTCTTATGTGCTGTGTCCTTATAGGTTAATCCCCATACATACTACTG
TAAGCAAGAGCAAAGCATGTATATGTTATGTATCCATATAGGTAACCCATTTGAATACAA
TTGACAGAAAGTAAATAAATAAAATATACAAGAACTTATATACCCATGTGTTATATCCAT
ATAGGTCAACCCACACACATACTGTTATAAGCATCGAGAAAGGTATGCATATGTTTTATA
TCCTTATAGGAGAACCCACAAGTATATCGGTTGTGATATATATGTGTATGAGTACCCACA
TATGCATATTTAAACTAAGTTACTGAAAGTAAATTGCATAAAGTAAATAAGTAAAAGAAA
AGAAAAGTAAATTATGCATATCTGTAATAATCCGTATAGGATACCCACATACATACAATA
TCGAATATTAGGTTATTATATTTTAAACTCCGGATCAAGTCAATGTAAGGTAAGTGAAAT
CATTTTAAATTATTTTTAGTCAAGTTGAATTATTAATTTATTTTAAGTCCATATTAATTC
ATTTTAAGAGGCATATATATATATATATATATATATATATATATATATATATATATATAT
ATATATATATATATATATATATATATATATATATATATATATATATATATATATATATAT
ATATATATAAATAAGCATATATATATATATATATATATATATATATATAAATGCATAAAG
ATGAAATAATTTATAAATACATTTATATTACCAATAATGATAATATCCATATATTTATAT
GTGAATTATGAAATAAAAATGAATAATGAATTATTTAAATATTTAAAAATTTATAATATA
TATATATATATATATATATATATATATATATATATATATATATATATATATATATATATA
TATATATATATATATATATATATATATATATATAGTTATACTTATATATATATATAACTT
TAAAAAAAATCTAATAAAATATTTTCTTTAAAACAACAAAGTGTATTTTTACCCCTATAT
ATACACACATATACAAAGTATACATGTAGATAAATTTGGGGAGAAAAATCATGCATTAAA
AGAGGTTTCGGGTAGAAAATGATCATGCAAAGAAAATTACAATTCAAATAATTTCATAAA
TGAAATTGAATGAAACTTGATGGGAGTGTAGGAAAAACTTAACAACTAGAATGGAGTGAT
TTAGTTAAGATTTGAGTGAGATATTAAAGAAAAAATGAGGGTATTAGATTTTTTTGGGCA
GAAGCAAAGGAGTGTAAAGAAAGATCTCTAGAAAATGATTACATAAATAGAATTGAATAA
AATATTATGGGAGTATACCTGGGAGTATTGGGGAGATTTTGCCACTAGTTTGGAATGATT
TGGTTAAGAATTGAGTGAGTTATTAAAGAAATACCAGAGGGGCCCGAGAGGTAGGGAAAA
CAGAGTATAGGTGAAAGAAAAATTCATAGAGAACGATTGGGGATGAATCATCACCTGGGA
TCAGTTGAATATTGAAGAGGGAGTCACTAGAAAGATTTTGGCACTAGTTTGAGGTTCATA
GGTGGCCGGAGTAAGGAGTTATGCTCTGTTGAAGTTAGCTGAATTTGAAAGGAATATATT
GAGAGCTTTATAG
>PoNAC26 Chr02 2248995167 1601551153 1601552804
TCATGATATATCATATTTATCGAGAAGCTAATCGAACAACAGATGTAATCACTAAGTTTA
GTGTCACTAATGTCTATAATAATATTTGACTTAATACATTTCCGGATTAGATCCTACGAC
CTGCATATTCTCATGGTATTTAGTGTTTAAAAAAAAAACAAGAAATATGCATTTTTCATC
AACTTTAAACCAACAATTATTAAGAATGTGGTGAAAACCACTAATTCCACAGTACCCCAA
AACACCTCCCATGTTCATGAACTCATTCACACATAAAATACATGTTTTGGGTAAGATCCA
TCGAGCACCACTACGGTCATCATAATCAACGTTCTCTGTGACCGCACGTGCACAATCATA
GATTCGGTCTCCTGTGACACGTGATAAGTCACAGAAGAACTTTTAGTGATTCTGCAAGAA
CTTGAATATATCCTGCAACGGCGACAGCTGATTATTGCTTTGAAATCGAGGACCAAACGC
GTTTTCCGCTGCGGCATCCACGTAATTATTAAACAGATAATCAATGGGTTTTCCCCACTC
GTTCCATTTGGGCTCGCTTTGTACTTCTCTCTCGCACTTGAACTCCGGCGACACCACCTG
TTCCGAACAGCTCGAATCCGGGTGCAGTCTGGGTATCGATTCTGAAGCGTCCAAGTAGAC
GAGCTCGTTAAACGTCGCCGGCGACTGTGAGAAGGACGGAGATGGCGCCGGAGGTTGTGG
ATAGATATTTCCACCGTGCGTCAGAATTTCCGGTTTTTGTTCGTACGTTTTCTGACTGAC
GGCTTGGATCTTCTCCACGGTGCCTTTTTTGTTGTATATACGACATAGCACCCAATCGTC
CAGCTGAAAAAGATCAAGATCGTCCGATGCGTCAGATTGAAATAAAATGAACCAATCATT
ACATTCACTAAAGTAGGACCTAATAGCCGAATAAATAATCAATTACCCTTAAGCTGTTTT
TCTTACGGGCGGATCTATCCACATCCGCTAACCTATATTCATGCATGATCCAATTCGTTT
TCACTCCCTTTGGAGCTTTTCCGGCGTAAAACACCAAGGCCTTTTTTATTCCCATTGGTT
TTGGATTTCCAATCGCCTTGTCAGCTCCGGTAGCCTTCCAATAGCCCGAACCCGCAGCTC
GATTTGGCCTCGAACCATTCGGATATTTCCGGTCACGGGGTGAAAAAAAGTACCATTCGT
TCTCTCCATACAAGGCCAACCCTGCAAATTCACCAAATTGAAATATAAATTAAAAAAAAA
AAAATCGAAAAAAATAATTAAAAAAAGAAAAAGAATAAAATACCAGGAAGTTGCCATGGA
TCATATTTGTACAAATCGATTTCAGCAATAATCGGAACATTGATTGGCTGTGACGCGCAT
TTAGGACACAAGTAGTGCATCACCAACTCCTCATCGGTTGGGTGAAACCTAAACCCCGGC
GGTAACTGTAACCCAGCAGTCATTTTATCTTTAACACCTCCTCCCTCCATCGCGCTCGAT
CAGCTGGTATCTCTTCTGCTTTTCTGGTATCAACTTAACAGTGAAAGTGAAGAGCTCTTG
AAACTTAAAACGGAAGGAGGCGGCAGCAATATATAGAGAAGGTGGTTTCTAGAAGACACG
AGCGCGATAATATTTCTTCGTTGGAACGTGCG
>PONAC27 Chr05 2432486241 1393118558 1393119565
TTATGCCATTCTCCTTCTTTTGGGATTGGAGATGGATTCTGAGTTGTCCTGCTGTGAAGC
ATGATGTCCCCCCATAAGCTTGCTGACACAATTCACTTTCTTGACACCACCCACCCCCAT
AAGCTCGCTGAAACAATTCACTTTCTTGACACCACCCAACCCCAATGGAACAGAGGAGGA
TGGTTGTGCCCATGAGGAGTTCCCATCAGAAATGGGTGGCTGCTGATAGTTGGTCTCATA
GCATGTGTCCTGTGAGGTGAAGGTGAACGAAAGGTCATTAGGAATGTGCGTGAGGTCAGA
CCCTGGGATATCATCCTCATTGAGAGGGGTTCTTTCGATGAGGAGGTCCTCCCTCAACTG
TAAATCGTCATCTAGGCTGAAACAAAAGTCACCGTGTATGCCATTGAGGTGAGAGTTGGG
GGAGAGACAATGTATGTCAGAGTTGGGGGAGAGGATCACACTTGAAGGGCTTGATGCTTC
AAACAAAGATGAGACCCAATCTTCAATTTCTTCTTCCATTGTATTTTTACCGTTCTTGTC
CCTGAGCATACAGACAACGATTTCATTACAATCCCATTTGGGGAAATTTGCTCTTGCCTT
TTGCTGGAAGTGTCCCCCAAGACTAAATTCATGCATGATCCATCTGTTGTTATTTGAGGA
GTCTTTGAGGAGAGACACATACTTATAGGCCTTGAATAAGCCTATCTCCCTTCCACTAGA
GTCACTGATGGGCTTCTTGGAAATGGTTTCTTTCCACTTTCCCTGTCCAGCTGTCCGAGT
CTTTCTTCTTGAGCTGCTGCCGCTGCCCTTCAGCGTTGTAAAAAAATAAACATCCGATGG
GGAATCTCCGTAAATCTCCCAGGGCTCCTCTCCATAGAGATCCCTTTCCGCAATGGCTTT
TTGGCAAGGCAGCGCTTCCCCCATTACCCTCTTGAAAAGGTAATGGGTTATCAAAACTTC
ATCACTTGGCCTAAACTTATATCCCAATGGGATTTTTCTTTCAGCCAT
>PoNAC28 Chr02 2248995167 2010472041 2010488487
CTATTTTTCTATAGGAAAGATGAAGTGAACAAGTACAATGCACTTGAAACAAAAAAAAAT
AAAAAAAAATAAAAAAAAAAGGCCATTTTGAATAGTAAACGTACCCGGAATGGCTGGACA
CATAACCACCACCTCCTTTGATCTTACATGCGTTGATATACTGAACTTGCAGTCTGCATT
CTTCTGTTGCATGCCTTTAATATCTTCAGCTTCTAAGTCTTGTAACAAGGCTAAAGAATC
AAAGCACTCATCTGATGACATAGATACACGACTTGAATTGTCTGAACTGGAAGAAGGTGA
TCCATGATTAACAAGATCTAGCAGTTCCAAGAAGTCTCCATTGGAAACACAATCAACTTC
AGGTAAGTTTTCAACAGGACGATTCAAAAATCTCTCCATCATTGGTAGAGGCCTGGTTTC
ATCACCCGAACCTTCCACCTAGAAGATATAAAGGTAAATTGAGGTGTGTTTGGTATCCAC
ATTGAACATATAAGTAGATCATTTCAACTTGCAAGTGTTAAGGTGTATTTGGTATACACT
GAACGTGACCAAGATGACAATAAATCGTACTAAACTTCTATTATAGCCTGATTCTACTCG
TGTTGTTTTCTAAATACACTGGACTCTCAAATATTGATGTGAGTGAAATCTTTTAGCGGT
CAAAACCTCAACATCTTGGGGAACAAGTGCTCAATATGTCAAACTCAGAGAATGGCATAT
CATGAGTTAATTCATTGAATCGATCATTAGAACCCGGCTTTGACAAGTCTTAGTTACAAG
ACATGCAAAAACAGTAGCTGCAAGCCCAGAGATGCACTCACACCAGCAAGGAAACACCAA
TAAAGCTTATTGTCCAAGAAATAAATAGAAGGGCATCGCCCGTAAAACATGGGAGTTTTC
CTCTCGGCAAAACAGCAAAACCATACTGTCCCTCCCTGCTCTATCACCTATATTTTTTTT
TCTCATTTATCTCATATCTAAACTGCTATAAACTGGTCCATGAATGATTATGGTAAGGGA
AATATAACCCTAAGTTGCTCATAGACAAAAAATAAAATAAGGGAGAAAAAATAAGTAACA
GAAGGGCAGAAGCCATAAGGCAACCCCTACCTGTAAATCTCCATCAAACCCTAACCAATT
CTCATTTTTTAATACACCCCTAGAAATTATATATCATAATTTAACCAAGCACGAGATCCA
TTTGGGGTTAACATGGTTTATAGTCATGCTATGCAACCAAAGAAGGAATCTAGGATGAAG
CAAAGTCCTACTGATGGTGTCTCATCATGCAAAGGGAAAAACGTTGAAGAAAGGTCCACA
AAGATGGAAAATCAGGCCCAGGATTCTCCAGATACCGTGGATCAGGATAAGGACTTCTAT
CGCTTTCCTCTAATTGGTTACTATTGTAATTATCTAGGAGAGATTTGTTGGAACCGTAGA
TTTTTCCAACGCCATTCTAGTCATTTTAGTATGCATGGTGTTACATGGCATTAATGTGAT
CTCTTCAAAGAGAGGTGCGTAAGCAGCTTGGCATGGAGGTACAACCCCATTTCTTGATAC
AACCTTGTACTCCTCCCTTAAGTGAAAAATATTGTTTTAGAAGCTGTGTGGTGAGGCAAT
GGAGTACCAAAGAAGACACTTGGGTAGAAAACTGGTGTTACAAGGTTATAGAAAGAGTTA
CTATTTTGTAACTCCTAGGATTAGGAGAGTCGCAACTTATAAAAAGGGGCTGGACTAGCT
TATCTCTTACGAATTGTTTTAAAAGCAACTGCCTCCTCTAGAGAGAAGCAAGTAGCTACC
TCGTCAGGCCATTGGCTAATGAATAAATCGAAGAATTCTGTTTGTAAAACAGGGAAGGAA
TATTCTTCCATTCAAAACACCAAAACCATAATCCATCCCTGCTCCATCACCTATATTTAT
ATGTCATCTATCTCATATCTAAACCGCTTTAAACTGGTCTGTGAATGCTCATGGGTAAAG
GGGATACAACTCTTGGTTATCCGTACACACAGAAGAAAGAAAAACAGGGCCAAAGGCATA
CCCTATAGACTGTAGTGCTCTGCTTTTCTCAATTGTACTCCAAATTCTGGAATCATAAAA
CCCAACTCTAAATCTCCATCAATCTCTAATCAATTCTCAGCTTTTATTCCGCCCTTTTTG
TTTCCCTAATTCTTCTATCCTAGAAATTCTGGATCACCGGCCTAGTCTTATAGTAAAAAT
GTTTATATGTGTTATATATGACATTATAGAAAGATTTTTTTGGAAAGAGTTTCATAAGTG
AACATGGAGATCTACTATAGTCATTTGGATAGGACAGTTTACAATCCCAAATACTCTTCA
ATGATATTGGATTATAGAAGAGTTTACTAGTATTTACTAAGGGTTCGTGATATAAGTTCC
ATAATCACAGAGTGCAATTACGATAAGGTAGTAAAGATGTTTGTAATTGATTGGAAAACA
AGGAGTAATGAGGTAACTCAAAAATCCTAAGCCAGTGGGAGCTAGGATTTGGAAACCCTT
GGAATCCCTCCTCTAAGATTGAGAGAGAGACACTAGAGAAGGAAGTTTTTCACAACTCTA
GTGCTTCGTGCACTAGGGTTAAAGTGCACTCACGTCAGTAGGACATGACTGGTGGAAGTA
GCCTGAGTAAACACAAGAAGAGTCAGCTACAACTTTTTTTTTTGATAGTAAGAGTCAGCT
ACAACTGAAGCAAAATGCAGAGCCGACTTACCTGGGGCTTGCTTGTGGAACCTTTTGAAG
CGTTATTGTTTTTGTCAGTGTGTATTGCTGAAGGAGTGTAGTTTCCACCTGCATCTGCAG
GTGCTAGTTTGTGCTGCATTTCATTGTTTGGACTTCGTCTATGACTATGAAAGACTCTGC
ATAGTACACTTAAATCCTGCATATAGTCCAACTAAACCGGCAGTTGACTGGCAGTTGGGA
TTAAGAATGAAAATAGAAGATAAATGTCAGCAAATAAGCATACAGGGATGGCAGGTTCCA
TCAAATACCTTTAGCTTGGTGTTTTCATGCATTCCCATCTGAGTTATTCTGTACTCTTGC
ATCACCCAATCAGTTTTATGATCATGAGGAGCTTGACCTTCGAAGAATTCAAAAGTAGTT
CTCCAACCAGTGATAACAGAATTTGTGAATATCCTACAAGCCGCTCCTTTGGCCTTCCAG
AATCCAACCTCTGCATCTTTTTTCTCCTCTGAGCGGATGAAGTACCAAATGCCATCTGTA
TTTACCAAGTTTTCCTTATCTTGTGTCCTAGGTACATAAATAGGGCAAATAAAGTGCAAC
TTGGTGTATATAAAAGGCATCATAATTCTAAAAATGCAACAAAGAGATCACACGTGCTTG
AACTAAGTATAGAAACACACCAATAAATAATTACTACGCATAGTAAGCGCAAGATGACAT
TTTAGATAATCCCATACTTGTGTAAGGAACATATAAAATATGTCAATTGATTCAAGTGAT
TAACGACAGCAGATTGATTCCATCAGCTCCCAAAATTGATATCAAATTTGTCCCCCTTTT
GTCACGAATTGACAAAGGTAGTATCATCACTTTCTCTAATTTTTTGTTAAGAGTATAAAC
AAGTAAGTGTGGCATACATATTGTGAGAGAATAATAATCAACTAATATTATTCTCGAATG
CATATAATAGGAGTTGCATGGGAGTATATGATGCTAACCAACTTAGTATAAAATTATGAA
GCATACTGGTAGGGATAGACTTGCAAGAGCTTCAAAGATATGATGAAGTGATGATTTTCA
ATGTCATTTTCAATGCCCAAAGCTTCTAATGGGGTTTACATGAAACTGGATGTTTTACAA
TGCCCACATCTGAGAAAGCATTTATCAAGTAATAGAAATCAAGTGGTAATCATATAAAAA
TGTGACATGCTTTCTTTATAGGGAGATCAATCCTTTGGGTACCAAAAATTTATAATTTTT
TGGTAAGTTTTATCCGTTGGGGATTATTTGAGAAAAAATGTTTTGGTACTCTAGGCTGTA
AGAAGTCCCTTAATCTTTCTCCATCACGACTAATTTATGAAGCTTTGCTTTGTAAAGTCA
TCACCATCCATTCTCAATTGTTCATTGGGTGAGCACCTGATGGAGAACCCAAATAAGATT
TTGGTGCTTTATATTATTGGCTCAATGGTAGACCAAATAAACAACCATAAGAATCTACAA
AGGGTGAAGTTGGGAAAATTTTATGAGTATTTATATTTATTTCAATTATGAGTCCTTTAT
GTGTCTTTAAATGAGGGTTTTTAGTGTGATTTAAGAATTTGTTAGTGGGCAGGACTGTTG
CAAGTGTAACTTACAGTCAAACTTCATTAGGGTGTTAATGGACTGTTACATATATTGTTG
TTACTGTCTTCATGTGTGTCATTAAGTGAGTATTACAGCCTTCAATGGACCGTTAAGGAT
TGTTGTGTTTTCAGTCTATAAATACTGCTTGTAAGCTTTGAGAACAAGCAGAAAATGATT
GAGTGAAATAAAAATATAATTTGTGAGTGATTCACAAATTGAGAAGTGTGATGCCTTCTC
CCTTCTAGGTGTGATGCCTAAAACCCTATTGGTGTGATGCTAATAGGTTTATTATCTTTA
TTATTCTGTCTCGTTTTCATTATTTTCACCAAAATTCCAGAATCTGTCCTGATTTTCTCG
TAGCCACATACTTATTTTTAAACACACAGTTTCTTCCATTTCTGTCCTGCATCAATTTGG
TATCAGAGCGAGAGTAGATATCATGTCTACACCACGGTTGGGAAGGACTGAAGACCAGCA
TGATGAGTTGCTATTGAGCAACTCAATGCTCTCAATCGTCGGATGAGCAACTTTGAAGGC
CAAAGATTGTAGCCTACTAATGGTTCAAATTAACCATTCCAATATCAAAGGAAGGCTGAG
CAACGTGATATGGTAAAAGAAGTTACAAAGAATATAACAGATTATTGGTATCTATCTTGT
AAGAAAATGTTGAACAACACACAAGCAGATTTGAATAGATGGGCAATTCAAAACGCACAA
GGCATTGTGAAAACTGCCGTGGAAGTATGGAGGGATGTCATGCAACGTAGTAATGCTAAG
GTCTTAATCAATATGGAAGACGTGAAGCAATCTTCAACAGAGATGGACAAGTCCATTCAT
ATTCCAACTAAAAAGCAATCTGAAGCTGAAAACAAGGAAGATGAGGTTTTTTACTACTGT
AACACAAGAAGTGGAACAACCAGTCCTGAAGCAGCAAATAGACATGCCTAAAGAACCCTC
GAAGTTGTCATCTATTGTTGCTGAAGTTATTTGTGAGAAATCACCGTCGTTTACTATTTT
CAAAGAAGAATTTGAGTTGGCAAGAGCAAATGAAAATATCGAAGAAGAGATCAGGCAATA
AGCGACAAATGACAAAAAGGAACATGAACACATGAATGAGCATGTTTTCTGCGTTTATGC
TCGAAAGCAATTTCAGGATATGGATCCCCACCAAAATGCTCCAAGTATTGATTTCATCAT
ACACGACAAGTTTAATGGTTTGCCTAAAAGCATCAATGATCCAATCTTATTATTCTTGCC
TCCATCAAAAAAGATGAGAAATTTTCAAGGTCAAAACTCTTGTTGCAATCTAAAGAAGTA
CTTTAGAAGTTTAGGAGATTGGATACTGCAATTTTTTAAAACTCGAGGACGAGTTTTCTC
CAACCAAGAGAGAATGATGTGGAAGCCAAACAAGAGTTACATGGGCCATTGGCTGTCAGA
GAAAATCCCAAGAAATCAAGGGAGGACTTTAATCTTTCAATTTTTTATTTGCTCATTGCC
TTTTAACAATTTATGTTTGATGTTTAAGAGTCTTTATAGTGTTGTTTAATGTCTGCTGAT
TGTCAGTGCTTATCAGTCAGATTTATGTGAGTTAGTGGCTTTTATTCAGCTGTAACAAAA
GCCATAGTTTGTGGTGTGTTTTATGTGAGTTAGTGGCTTTTATTCAGCTGTTACAAAAGC
CACAAATAATGAGTCTAAATGGCTTAAGAGGGTATTTAAATATCATGCAAGTTTCCTTTT
AGACAGAACTTTTTTAGGAATAAAATTATATTTTGTGAGTAATTCACAAATTGAGAGGTG
TGGTGCCTTCTCCCTTCTAGGTGTGATGCTTAGAAGTTAGTAGAGTGATTCTAGTATTTT
ATCTTTCTCGTTCAATCTTCTTCTACTTATTTTCATTACTTCCACAAAAATCCCACAACT
TTTTCAACAGTTTTTCGTCAAGACACTTTTACCTAAAATCTTAAGCTTTCCCCTATTACT
GTCCAGCATCAGCACCTGAATTTACTGTTTATGGGGTGAGCACCTAATCACACACTCGGG
GGACTCAGCCCCAAGAACCATGAAACTCAGAGATCAGATAGTTGCATCAGCTGCAAATTT
CCAAAGCATTACTCATGCACCACAAGATAACTCCATGAGAACCATCATTGCAGTTATGTC
AATTGATAAATTTATTAACATGACATACTGGTTCAGTCAGCTCTTATTATTTCTATAACA
AAGTAAGTTTCCATACTTACACGACCATAAGCACTAAAAATGTTGTCTCAAGCAGAAATG
AACTTGTTCTGCTCTTGCAATGTAAAAGAAAAATCTAGTCATCTAACAACTAGAAGCTAT
CTTACAACAAATGGAATTGTGTATTCCTCTCTTTAGCACATCACTTAAATATACAACAAC
TACCAAAACCTTCTCCCAACTGTTAAGAACCGCCAGTCCCAAAATCTTAAGCTGATAGGA
TGTGTACCAACAATGTATATTATGCTAACACTCCCCCTCACATGCGATCCCATTTTCGCA
CATGGAGAGATGGACAAACTGATAAACAGAACAGATTTCAGATACACGTGGAGAGCCAGG
TTTCAGATAAATTGATGGGGGCGAGGCTTGAACCCAAGACTTCCGAGAACCAGAACTCTG
ATACCATGTTAAGAACCACTGGTCCCAAAAGCTTAAGCTGATAGGATGTGGATCAACAAT
ATATATCATGCTAACACCAACTACTTGGGGTCAGCTACATGAATCCTACTTTTCCATTCA
GCTCTATCCGAGGCCATTTCATACGTTAAACCGCAAGTTTTCATGTCCTTTCTTAGTAAC
TCTATCCAAGTTGAATTAGGTCAATCTCTTTCTATAGTATAGCTCTCAATGTGGACTAAA
TCAATTTTCCTAACTAGCGCATTTAGGGATCTTTGTACATGCCCGTACCATCTTAACCTA
ATTTCTCTCATTTTGTGTTCGAGGTGCTACTCCAACCATCCCCCAAATGTGTTCATTTTT
TAGTCCATCATTTCTAGTCTTACCGCACTTCCATCTTAACATTCGCATTTCTGCCACACT
ATCTTTATGTGCATATTGTCTCTTAGAGGCCCAACATTATGTCCCATATAGAATGGCTGG
CCTAATAGCCGTTCTATAAAAACTTCCCTTTCAGTATTTTCGAGACACACCTATCACACA
ATAAGTAAGACGCGCTCTTCCATTTATCCCATTCTGCCTTAATTCTATTATTCATGTAAT
CTCCAATTTCCCCTTCATTATGGATAATGGAGCCCAAATAACAAAAACAATCACATTTTT
GTACATCTTAACTCTCAGTGAGACTCTAGATTTGCGAAAGTTACACTCCATATAATGCGT
TCTATTCTTATTAATTTTAAACCCTTGACCCTACATCACTTAAATATACAACCAAGAAAA
TCTTACACCATTACACATTAACTATAGAACCAAGAAAAATCCTTTATTGCTTGACTTATT
GTGTTTAAAATCATTTAACCGTGAACTTCTGTCTTCTTTATCTCAGAAAAAAAATCCACA
AAATAAGTATGGCATAAAAACCAAGATATATTCACCCTCTTGGTTAGATTGGGACAATAG
AAAAAGAGTAATCATGAAAGTCAAGTCAAAACAATGGAACTCTGTCAGTGTAAAAATAAA
AAACAATTAATGAACATCCAGGTTCTAGACATGATTCTAGTTATCCATGCCTAAATGGTT
GAAGCACCCCACTTATAAATTAAAATCAGTGAATCCATAGGTTTATGCTTACTGAATGAA
TGCCAGTGGAACCTACTGTTCACATGTTAAAACAGAAGTTTAAGGTAATTCTAACAAATA
TAGATTGATACCTACCGGGTAAATTTGAGGGTATAAGTTGGTATGGATTTATATCTGCAA
TCACATTGCCTGGGAGAGGGAATCCGCGTATCATTCTTTCCAAAGACAAACAGAGCTCCT
CATCAGTCCAATATGTGCTGATATCATCAGGTGGAGGAGGAGGTGCAAAAGGACACATGG
TGAACTACTTCAAATAAATTGGAAAAATAAACCTGTCCCAAATCACACCTCAGGATAGTT
CTTGTAAGGGATATCGATTGAGCTGGAAATGGAAGACATAGTCAAATATCAACTTGCAAG
TTGTCTAATAATTTTTAGGAGCAACTGAAAATAATCGTTTTATAGAACTAAGAAATTATG
GTTATACAAAATAAAACTTCATGAAATCTCTGAATTGACATAATCGAGAATATACTACAT
AAAAATCAAATTTAACATTTCTAGCTATTATAATGTTCACTCTTCATATTAAAATTGGGA
TTTATATTTTCATTATTTACCAAATGGCCCCAAATTTTACCACATGTCAAAATGGATATA
GGAGGAATGCCCATGAGGAGTTTTTTCAGAATTTTTGGAGGTGTAAATAAAAATTGATTC
AAGTTTTACAAAAAGACCTATGTTTCAAAAAATTGACATTTGCCCCCCAAAAATCACTTA
AATTCTTGTTTTTTAAACCTTTGTAGCAGTTCGGTCAGACCATGTTTGACAGCCATAAGT
TAGGCCACAGGGTCCCCTCAGCCCGAGCGTCCACTTTTTAGCCAGAGTCCATACTCCCCT
CATACCTCACCAAGCTTGTCCCATCTCCTCGCTCAGCTGGCCCGGTTGTTGAGTTGAGCT
CCCCCAAAAGGGTCGAGATAGACTCCATGGAGAGCAGCTCCCCTGTTTCTGGTGCGAACT
GGGCCTGGTAAAACACCAGTTTCCGGCGAGCTCCGAGGTCCCCTGTTTGAACCGCCACCA
CTTATATATATATATTATATATATATATATATTATATATATATATATATATATATATTAT
ATATATATATTATATATATATATATATTATATATATATATATATTATATATATATATATA
TATATATATATTATATATATATATATATATTATATATATATATTATATATATATATATTA
TATATATATATTATATATATATATTATATATATATATATATTATATATATATATTATATA
TATATATTATATATATATATATATTATATATATATATATATATATATTATATATATATAT
ATATATTATATATATATATTATATATATATATTATATATATATATATATATATATTATAT
ATATATATATTATATATATATATATATTATATATATATATATTATATATATATATATATA
TATTATATATATATATATTATATATATATATATATATTATATATATATATATTATATATA
TATATTATATATATATATATTATATATATATATATATTATATATATATATATATATATAT
ATTATATATATATATTATATATATATATTATATATATATATATATATTATATATATATAT
TATATATATATATATATTATATATATATATTATATATATATATATTATATATATATATAT
TATATAGATAGAGATATATATAGAGATATAGAAGAATATATAGATGATTAAAATATATAG
AGATAGGTGTAGGGTGTGTAGTGTCATGTGGGTGGGTGTGTGTGTGTGTGTGTGTGTGTG
TGTGTGTGTGTGTGTGTGTGTGTGTGTGTGTGTGTGTGTGTGTGTGTGTGTGTGTGTGTG
TGTGTGTGTTATATATATATATTATATATATATATATTATATATATATATATTATATATA
TATATATTATATATATATATTATATATATATATTATATATATATATATATATATATTATA
TATATATATATATATATTATATATATATATTATATATATATATATTATATATATATATTA
TATATATATATATTATATATATATATATTATATATATATATATATATATATATTATATAT
ATATATTATATATATATATATATATTATATATATATATTATATATATATATATTATATAT
ATATATGTGTGTGTGTGTGTGTGTGTGTGTGTGTGTGTGTGTGTGTGTGTGTGTGTGTGT
GTGTGTGTGTGTGTGTGTGTGTGTGTTATATATATATATTATATATATATATTATATATA
TATATATATATTATATATATATATATATTATATATATATATTATATATATATATATATAT
ATTATATATATATATATATTATATATATATATATTATATATATATATTATATATATATAT
TATATATATATATTATATATATATATATTATATATATATATATATATATATATATATATA
TATATATATATATATATATATATATATATATATGTGTGTGTGTGTGTGTGTGTGTGTGTG
TGTGTGTGTGTGTGTGTGTGTGTATATATATATATATATATATATATATATATATATAGT
TATAATTTTTCCTAATTATATATAATGTAATAGTATTATATATGGTATATAAATATATGT
ATATGTACATATATGCTAAAGGTATATTTTATACTTAGTATATATGGTGTATGTATATTT
GTATAATTTATATTATATATATTATGATTATGATATATATATTATATATATATATAATTA
TATATTATACCATATATAGTTATATATATATATATATATATATATATATATATATATATA
TATAATATATATATATATATATATATATATATATATATATATATATATATATATATATAT
ATCTGTGTGTGTGTGTGTGTGTGTGTGTGTGTGTGTGTGTTAAGTGGTATTTAAGAATAT
ATATATACATATAGTGTAATGTATTAATATATATATATATATATATATATATATTATATA
TATATATATATATATATATATATATATAATATATATATATATATATATATATATATATAT
ATATATATATATATATATATATATATATATATATATATATATATATATATATATATATAT
ATATATATATATATATATATATATATATATATATATATATATATATATATATATATATAT
ATATATATATATATATAGATATATATATATATATATATATATATTATATATATATATTTA
TATATATATATTAATATGTATATTATATTATATATATATATATTATGGTATACATACATA
ACTATATATATATATACATAAGGTATGTATATTGATGAGGAAATCATATTATATTATTAT
TTTCCTAAATAGTATTATTTTATGTATTTTGGTGTTGGTATTCTATTATCATGATATGTG
GTAGTGATGTGCATACTATGAATGTGATATCCATAAATATCACTCATGCACATCTTGTGG
AAGTACTATTCACATATTGTGAGAGTATAATACTATGTATTTTTTTAAGTATGATTTTTG
GTGTGCTTATCATATTTTAATATTATAATATGTTTAATTTTACATATATATGGTTTATGT
CCTATGGTATGATTTATAATATGTAGACATGACATATATATGGTTTTACACATATTATGA
TGATACCATATTGTGAGTCTATTTTATATATCATATACATGAGTTTTTGGTGGCATAGTA
TTATGTTAGTGTGGATGTGCATGGTTGCAAGTATGCTTGTACTTGGTGGTAATTTTAATT
ACCATGCTTGTACATATTATTTGTGACTTTTCAACTCCCTTGCTAGTATAATGGTATGTG
TAGGTTTTCCTAAGTGTTGTCCTTATAATATTATATTATTATAAAGGGTGGTGTTTATAC
ATACTAATATACTAGGTGGTATTCCCTCATACCATGCATGTATGTGTTATGTATAAATAG
TCATTATTATAATATTATAATATTATAATATTTTCAAGTTGATTTTCAAAGTATCCTAAT
TTTCCATATAAGTATGTGTATTATGTGGCATGCTTGTATTTTATATATTAAGGATGATAC
TAGTATACTAGTTGACTTTATAAATAATATTTTCAAAGTTTGCTTTGTAAATAGTGAATT
TGACCTTAGGGTTGACTTTTACTATTCACCATTTGACTTTTTGACTTTTATATTGAAGTG
GTTGACTTTTGACCCTCAATGTCAATTAGTGGACCAATGGACTTCCATTTTGGCTTTTGA
TTGTGTTTTTAATTTCTCCATAAAGTATGTGTGATTGTGTATGTATACCTAAGGGTACAT
AGAGATAATTAATGGAAGGTTGTAAGACCTATTCATATAAATGGCTTTATGTACCATTAT
GGAAATACATACATAAATATGTGTATTCATGGAGATATTCATGTTTTAAATGTTTTTGTA
TTGTTCTTTTGATTTCCTAGGAGGTAGTCATACTTCATGTCATCATTTAGGTATATTCTT
TCCTATAAAATATTATATTACTATAATATGTCATAATCACATGTATCTCCTACTACATAG
TACCTATGGGTATTATGATAAGTAAGCTATGCATATGATCCTGACCCAGTTATAGTATTA
TAATACCTTATGGAAATATAGTTTCATCAACTTCACCCTCGGGACATAAGCATGACTCTT
CCCTAAGATGTTGTGATTATCATCCTTGGACATTATTTCATTTGCTATGCATGTTTACAC
ATACGATGTACTCATAATGTACATACGATGTTAAAAATATAGCATAGCTCTTTGCACGTA
GTTTCATGCATTGTGATCTTGAGTCAGTTTCAGTCTCAGTCCAGCCTTGAGTATTCCAGA
TTTGCATAGTCAGTATCATGAGCATATTTATGATTATTTTGTACTCCTTCTGATACGATT
CCCGTACTAGGTTGATCATCTTCCTGGAAGACAGGATTGCTTCTCATGCCGTGCTTTTGG
AGTCCACTGTTTGTATCTCTTGATTTAGGTGGGGGATTTATTTATTTTAAATTCAAGTTC
AGTTTTCATTATATATATAGTGTTTCAAAAGAATGTGTGGTAAACATTTTCTCACGCAAT
GGGGCAAATAAAATCCCATTGTAAGACCATGAACACCCCCTTTTTATTAAACTCTACAAT
TAGGATTATATAAATAGACGGGCAAAATAAAGGATTCGAATATTAGCATGATACCTCAGG
ACTAAGGTCCAACACAGCGAGCTCAAAAGTGTGGGCATTTCGACTTAATGTCACTAGTGA
TCGACGTGGGCTGGAGTACTCCATTATGCACGTGCGACTCCCGATGTATACTCGATGGTT
TGGAGGAGGTATACTGGTTATTATGATGATCGAGTGAGGTGTACAGAGACTCGACATGAT
GGTCGTCATCGATTTGAGTTCTTGCCCACTATAGTATATGATTTATTATTGTAGAGATTT
TTACACTATTGTCATTTCTTTTGGGACTTACACAGTTTTATCTATATATATACATACTTC
CCCCATTATGTTTGAAAACACCCCCACGAGTATGGTAGATGATACTCACCCCATACATAC
ATTTTCTATTTTTACTTTGTACGGGGAACCACCCCACAGGTGACAGGTATAGTTAACTTG
GAGCTGTTTTGATCTAGGAGTGCTTTGGTTGGAGCTTTGGAGAGTATTTATTTATGGTTG
ATCTTGATGTATGTTTATTTCCATTTTAGATTGTACTGGCTACGGCCCTGATTATTGATT
GTTGTATACATTTAAATTTCTCATATATTGAAGATCTTTATTTTATCAATTGCAATGGTA
CAATCTGGATATTTTATTATATTTCCATTCACAACCCTAGGTTCCGCATCGTCCGGTTGA
GTCTAGACAGTCCGGAATTTGGGGGCGTGACAGATTTATGTCAGAGCTCTTGGTTAACAC
TGAGTAGGAGACTCAGTGGATCTTCGGTTGTGAGTATGGGCAAGGTTAGTACCGCTGATA
TTTGGAGATTCTTGATTATACTTGGAGATTCAGTTTGACAAGCGAAGTTAGGATAGAATT
AGAAGATAGATAGCATGATTCCATAGGACTTCGCTTTGACTTGATTATGAGTCCTTCTTG
GTCACTCTCATCTGGATATTGTTCGCTTGTTCAGAGACAAATATCCCCGAGTACATTATA
CTCAGTTATTCAGCATTATGATTTCAGAGCTGTTCGTTCTTAAACATTCCCTCTTAGGAT
GAATCCCCTTGATTATTCCTGAGTCGTGAAATCAAGTCAGGTTGCCAGACTTTATTGGAG
GTTTCTAGAGCCCAAACCAATATAGTCGTTGGATGGTACAGTAGCTAGCTACTACTTGTA
TTGTACGGTGATTGTGATGAGGACATGACCTTATGATTTCACTGAAAGATTCTTTGAGTC
CAACCTGTTTGGTTGCACGCACTCTGATATACCACTTATATGACCATCACTGATATATCT
CCATACATATGTATCTATACAGTAGCCTCACCACATATTACCATATTGTATACCTGACTA
TATACTATCACCACATATTCCAGATATGACCCCCCAGTGTTGGACTGTATCATGCCTGTA
TGATATGAGTCTATCCTAGGTTCTCTGCTTCGACTCCATCTTGGACTCAGTGTAGTACTA
ATTGAATCTTGATTCAATAAGTGCTACAGTTTGATACAGATGTTCTGTTTGTGCTTCAGA
TATTGTTTGTTTGTGCTTGTCCCACCCCAGTTAGTGCTTTTGTTGATTAGTTCCATTGCT
ATTCCAGATGATTTATTTCTCTCTGTGTCTGTTGTTGGTGATTGAAGTGTTGAGGTTGAT
GTAGAGGATGATGTTTTGAGATGTTGATGATGGTGATGCTTTCTTGTGGACACCCTGATT
GGTGAGAGTTTATTTTTAGATGGATTGGTTGAATTTGAGGACCCTTGCTGTTTGAGCCAG
TTCCTTTTGTTGGCATCTTGTCTACTTGTTTCAGTACCACCCTACTTCCTAGAAGTTCTT
AGGATTGCCTGTTCCTCTTAGTGATTCCAGTTATTGTTGTAACCCCTGATTTGTAGGTTG
GAGGAGTTGATAGTAGATGTTGTAATTCACCTCTGAGGAAGATCCTAGTTGTACTATGGG
GATTTAGAGTTGAGACTTTTGCGTGTATTTCCATTGAAGAGCTGTAATTGGGTTTTGAAG
AAAGATTTGAGAATCATATATGGAATTTATCCTGATTTTGTCATTTTCAGAGAGTTCTTG
GTTGCTATGTGAACCCTACGAGGATTGAGGATTGTATCTGTGACCAATCGTAGTAGCCAA
TCAAGTTCTATGTTCTTTTGTTGGATAAGAAAAGTGGAGTAGTTGGTTTCAATTCCTTGA
TGGGTTATGCAAGCATAGGTTCCCTTAGTTGCAGGGATATCAGATGGACTGTAAAGTCAG
ATATGATTTGTCTAGCACATACCGATCATGACGGATGTAGCTTAGTTGGTTATTCTGGTG
CGCTGGAAGCCCAGACAGATTATGTTTGAGTTGAGAGTACTGTATGAGTTTCCCTGACAA
CTACCTATAAAGTATTGCTTGTATGAACCACCGCTACCATTGTCACCAGGGGATTTCCGA
AAGGAAAGTGAGTTGAGCCATATTTGTGTATTTTTGGGTATATATATATATTATAGTGTG
AGTTCCGTCATCTCTTCTGTGAGTTGTACCCTCTTGGGTCAGGGTTTCTGTGAAGTTCAA
CTAAGTTTCCAGTTCAAGATCTTTTACCGTATATTCGTGTTATATAATACATATACAACC
CATTCTGAGACTAGTCGTGCCTCGATAGGCCGTGCTGTTCAGATTGTACCTTGACATCGC
GGAAATCGAAGTGTGCCTGGAATTAGATGGGAAGCATATGCATTATATCTCATTTATATA
TCTGTATTGTTGTGTGTGCACCTTTTTGCTCTACAAAGCACAAGGTAGCACCAGTGATTC
TGTTGGACAAACGATTGTCTCTATATGAGTAGTAGTACCAATTGGCTTTAGACCAATATG
ATATGATGAGAATACAGACTGTTGAGAGTATCATCAGTTGCTAGAAGCTACGAGATAGTC
CGAGCAGTACCATACATTAAGTTGTATGAGGATAATAAGTTAAGAGGTATTATGATGTAT
CATTTACAGAGACAGATAGTGAAGTCCGATTCCTCTGAAATGATGAAAATCCAGATAAAG
TTTGCAGTCTCAGAGTTTCAGTTCTGTGTGTTATCCCAAATCGTAATTCCTTCAGTTAAG
CTCCAGTTGTTCAGTCGTATTGTTTTTGAATTTCGTAGCCGTCATACGTAACCCTTGTGA
TAGACAT
>PoNAC29 Chr03 1784695063 1271221946 1271225627
TCATGCCCCCCTCTTGACACTGTTCCTATAGGGAATCCCATATCCCCCTCCCCCACTCTT
AATTAAGAATCAAACCAAACATAAAGTACAATGTTGCTACAATTGTTTTTCTATTTTTTT
CCAAACTATATACCTTTGAAGAATCAAGAATTAGATCAGGGGAGACCCAGAGGCTTGTAG
GATTGCTCTCCTTTGTAGCTGGATTGAAGTCTGCTGCTAGTGAAATCCCATATGGAGAAT
TGGTGGAGCTTGAATAAATACTCTCATTGTAGAGGTAATTTTCTTGAGACTCAATCTCAT
TAGAGATACTTATGGGTTCATTGGAGACCATGGTTGAATTGAAGTCCCTATTTCTTTAGC
TACTTGCCCTCTTACCTTTTGGTTCTCCCTGCACAATACTCGCCTTCTGCGTTCTCTCAT
TCTTTTTAACAACACGGCACGAAGCAAAAGCTCCATAGAGAAAATTATTGAACCAAATTC
TAATTCAGTCTACATTACTAAACTAAAAAATAAGCTGAACCCATTATAATAAACTGTTGA
ATTTACTTAAAAGCTGGGAGATCCTTGAGAAAATTCATCACATAGGCGATATTCGTGCAT
TACCCAATCGATTCTATCCCTTAAAGGCGCCCATCCACGATAGAAAACTAGGGTTTTATG
ATACCCTGTCACTCCATATTGACAAGCAACTTTCCTGTCTTTTTGTGGCTTTCCAGTAGC
GAGCTTTGGTAGCTCTGTTTATGCGTGAGCCATTTGGGTACTTCATGTCCTTTGGACAAA
AAAATAAAACCATTCCATATCACGTTTTGGAAGGAATGATTTCTCTGCAGTTCAAGGTTT
TGCATATGAGACAGAGGAAAAGAAAAACAACATTAAAATAATGACTTTTACCGTTATAGT
TTATGCTTTCCTTTATAGAAAATGTTGTTTTAAAGTAAAATAAGTCCCAATGAACTGGCT
TTTAGAAGAGAAAAGTTATATGCCCCAGCAGAAAATAATTAGTTGTATGTGGTTTAGCCA
TAAAGAAGAAGAAAATAAATGATATGAATAAACAAGGGAACTAAAAACTACTTTTAATCA
ACAAGAAATTATCGAAAATGATTAGTTTCTTACAATAACTGGCAACTTCCATGGATCAAA
CTTGTATAACTCGATCACAGGGATCACTTCTAGCTCAATTTCAAGTCCATCAACTTTTCT
TTTCAGGTAATAGTCTACCAAGTCATCATCAGTTGGGTGGAAATGAAAGCCAGGGGAGTG
AAGTCCCTCCCATTATTCCACTCTCTTAACTATCTAACCTTTTAAAAAATCAAAGAAAAG
AAAGAGAGAGATGGCAACCAGAGAAGAACCTAAAAATGAAAGGAAAAAACATCTGAAAGC
TTTTTATTAAGTGCCTAAATTGTATCTGGAAGCTTTTTGTTAAGTGTCTAAATTGTAAGT
ACTAAAGATTTGGAAGATCCAAAAGTAAAAACTCTTATCAACACTGATTTTTTTCTCAAG
AATTGAATAAGACTTTTATAGAATGCACCTCTTGTGCAACAAAATCATCCTTATTAAAAA
TCTAATCTTTTCCTCTGTAAATTATCTCCCCCACCAATCCCTTCTTGATACTTTTATTTT
AAGAAAGGTTTAAACTGAAAAAAATTATATTTTCAGTAATACCCAGAAGCTAGAATCAAT
AGAATCTACAAATTTACCTGATAGCATAAACCAAAGAAAAACTCCTTTTATAGAATGCTA
AAAACTGTCAAATGGGAATTTTTTAAATTCCCAGAAGCTAAAAATCATTTATAATAAGTT
AAGAGGAAGAAGAGAGTAAAAATAGATACATATGGGATGGTTATTTATAACATTAGAGAA
GCTAGTAGTCCATAACAAACACCGAAAGACAGGCTTAAAGATTGCTTGTCTGAAGCGAAC
CCAAAATTCCAAAGGTGTGGTCCCTTATAACCCAAACTCAGTTCCCACTTAAACAATTAC
TACAATCCATCCCAAACAATTTTGACTTTGAAATGATTTATATTCAGTTAGCCTTATTGG
GGTGGTTTTATTACTAGCAGAATTTACTTCAATTTCTCTTCCAAATGGCTACTTGTTCTA
TTAATTTTTCTCCTCTAAGATTTCAACATTCTCTAGTAAGCTGATATCCCCCCTCTAGTA
GGTTATTTATTAAAACTTTCAAGGGGGCACAAAGGATGGAAAAAGAATGGGTAAAACTTT
CAAGGTTATACTCCTATATATTAGACTTAATTCAATTTATTTTACTGGGTTTCTTATTTA
GTCAATAAATATTATAAACTCTTTGTGTAGATTTTTCCAAGAGTATAAAGATGGAGCAAG
AATATTTGTTAATACGGTTTAGATGAATGTTAAAAAATCATAGGAGATTCTTTGCTCTTG
TAGTAAATATCAAAACTCAAGCCATCAACATTTTGATGTAGTATATGAGCACGTGAAAAT
GGGAATGAGGTCAAACCAGGTATGACATTCGTATATGTATAATATTTTTTTGGTGTCATA
CGATTTAAACTATGATGATGGAAATGTCATTCTTTTATAGGATCACGCTAATAATAGAGA
ATAAATAATGCATGATCATATATCTTCTTCACAGGTAAATTACATTTTATTAAATGTATG
CACGTTTATTCTTACATCAATAGTTAGATATCCATTTATTAATAATTTGGTGGAAACATG
ATTCTCAACGTGATAATACTGATTTCATTTCAACTGGAAATGATGTAACAAATGAGCATT
GTAAATTATTGAGCTTGATGAGAATGAGCAAGGTAGTTGCAGAAGGTCAAATATTGTTAA
CCAATCCTCATAACCTAGTGCATCATATGGTTCTTGGACCAGATTTTTGGAGAGTTTGAG
TGAATCATGTATTAGTAGATAGAGTGCAGTTGTTGCGACCTACTTCAAACATGTCTTTCC
TTGATGATGCATTGGGAAGTATTGTTGCTTGGCCAAGCAAGTATATAGCATTATCGTAAT
TGTTAGAGGTAAACATCATTATAAACGCTTTCATCTTTTAATCATTTTGATATTTTTTTT
TAATTAAAAATCAAAGGAGGTTGTGTTTGTGCAACCTCATGACTTACAGACTGTATGCAT
CATCATATGCATTCATTCATTAACAATACTCATTAAAGGTATTTAATGAACATCACACCT
CAACCTTGTCACCCAACTCTTATATGTAAACATTCAAGCCACATCTAATTCAAGATATTT
AGTTATCCTTTAATTTACGGATTAGATCATCATGCCTCATCTATACTCTTCATAAGTTAA
TATATCAAAACAATGAGGTCCTCCAAACCTTAGTCATCTAAGAATTAGAGAATGAAACCA
CCAACCATCGACTACTTCTACACAAGACATTACATAATTGGAGACCAGTTTTGAAAGAAG
AGATGACCGGGAGCAATTCTTCACTCTCTTTTTGTTGTTCCTGTTCATAAAGGACCTTCT
CTACGTCTAAACGTTGTTGGTTTAGTAATTTACTCTTCTTCTTTCACCATTAAATTCTTT
ATCACATTCTCATTCCTCCCCCCCCCCTTTCTCTATCTTCTTCTCCCTTAGGTACATCTT
CTGTCTTCTCCCTCTTGGATGTAACCATGTCCTCTTCCTTCTTTTTCTTAGTTATAACAT
CTTCTTTCTTCTGATGAGTCAT
>PoNAC30 Chr04 2465308516 147658804 147660763
TCAAAACCAATATTGCTCTTCCCATTCCCACAGTTGTAGATCATTAACCATCTGAAAAAT
GTCACTCCCTGTTGCAGCGTCTGGGAGAATCAGATCACCATAGTCTCCTTCTGAATATGT
AGTTTCAGGTGAACTGGTGTTCTCCACCACTTGAGGATTCTTCAAATTTGTTGTTGCCTC
TGCACCACCATTATCTAATTGTGGAGTCACCATCCCTGTTTCAGGTGAGCTTGTAATCTG
CAAATTAGTGGCCTCTCCAGCACCATTATCAAATTGTTGTGGTCACCATCTCTCTTTCAG
GTGAGCTTGTATCCTGCAAATTAGTTGCCTCTCCACTACCATTATCTAATTGTGGAGTTA
CCATCTCTCTTGTTATTGCACCTGATGGGCGTCGATCAAAGGCTCGAAGGCTTCCCGATA
CCACATACACCCGGCACAAACTGAATTCATGCCTTGTCTGCATACAAAAGTAGTAAAATG
GTCATAATAAATAAAGCTTGTACAAAATTAATTTGATAATGAACTTCTGTTTTTTCATAG
AATGGCTCAGGTGAATACTGGATTTTGCGCTTCAGCCTCCCATGTAGTTGGATCATCAAC
GAATCTAGCTGAGATTAAACGTGGGCTACGCCCCCGTGTGTCCCTAGCACAAGTTAACTA
GGTCAGTTGGCTAGGGCATGGCCTTCGGGGCAATTTTTTAGAACATAAAACCTCGTGAGG
CAACAAAATAGGGGTGAGCAAAAAACTGGAAAATCCGAACCAAACTGTCCAACTGGACTG
ATTTTAATTAACGGTTCGATTTGGTTTTTTTTTATTTGGTATATAAACCAAACGAGAAAA
TTTGGGAAATAGTTTGGTTCGATTTTTATTTTATCCAAACCATATAAACCAGACCAAACT
GTAATTTTATGAATTTTTTTTTTTTAATCTCGTCGAACATGCACCTAATAACTCGTCTTT
CGTGATGGTAACCGGTGGCGGGTAGGCTTGCAAAGGAAGGAGTTCGGATTGAGCATGTCT
TTCGTGATGGTTTGACAGTGACCAAGAGTTTCCTTAGTGAGATGGTGATTCAGGATGGCC
CTAGGTGAGTATTGACTTTTTTATATAAAAAAAAAACATGCACCTTTGGAATAGGATTAG
CGGAAGTGCCAATGGCTTCCTCTTCTTCAATGGCTCTGTACTCATTCATCTTCCATTTGG
TTTTCCTTCCCGTAGGTGCTTTTCCTCTGTAAAAAACCATAGTCTTCTTCTCTCCAATCA
CTCTATTATCAGAAGAATAAACGTAACCTGTAGAGCCAGTGGCCTTCCAATATCCAGAAG
CTGTGGTACGGGTTGGTCTACCTCCATGAGCTTCCCTTTCTTGTCTAGGCGTAAAGAAAA
ACCACTGCTCACTGTCTCCCTGACACAGCTCTCCCGAAAACTCTGCAACAATATATTACA
AACAATCAAATTGTAATAAAAGTATAAGGACGTACTCCAACACCCATTTTATGTTTAAAT
AAAAAGTCGAGGAAGAGATATGAACTTGGAAGCACTACAAAAAAGAGACTTTTAGAGATG
AAAAATTTTATATAGTCCCTAAAATTCAGTCCCTAAATAACATTATTAGAGACCAAAATT
ATTTATCAGTCACTAAATTTAGAAATTTAAGAAAATTTAGTGTCCAAGAAAATTTCCATC
CCTAAATTAATTTTTTCATCCATAATATCTTAAAATAAATTCCTCCGCCAATATTTTAGA
GGCTTGAGTTTGGCGGGAATATTGTAGAAGTGTCCCTAATTTGTCTCTTTTTTAATCAAA
TACTATTCTGATGAAAAAATATAATATAACCTAACTTTATTAGGAAACTAAATCTTTTTT
CTCCGCACAGGAATGCTGAAGCAGCAAACGAATCATAATGATTGTTCAGGCTTTTTCTTC
CTACAGTGTTGGCGTTTCCCCCTTCATTACTTGCCTTCAT
>PoNAC31 Chr04 2465308516 147662230 147662651
TCACTCTATTATCAGAAGAATAAACATAACCTGTAGAGCCAGTGGCGTTCCAATATCCAG
AAGCTGTGGTACGGGTTGGTCTACCTCCATGAGCTTCCCTTTCTTGTCTAGGCGTAAAGA
AAAACCACTACTCACTGTCTCCCTGACACAGCTCTCCCGAAAACTCTGCAACAATATATT
ACAAACAATCAAATTGTAGTAAAAGTATAAGGACGTACTCCAACACCCATTTTATGTTTA
AATAAAAAGTGGAGGAAGAGATTTGAACTTGGAAGGATCCATGGCTCTAGTTCATAAAGT
TTGACGACAGGGATGACGCGGTGAATCACGAGTTTCTTCCCCTGTATCTTATTGTGGAGA
TAGAAGGAAACTAGCTCTTCTTCGGTTGGGAAGAAACGAAATCCTGGTGGATGTTCTTCC
AT
>PoNAC32 Chr05 2432486241 1572038521 1572038995
ATGAAACAAAACCAGAGGTTACACTGCCAGGTTTCATGTTTCACCCCAACAGAAGAAGAG
CTGCTTGAATTATATCTGAAAAACCTGGTTTTGGGGAAGAGATTGTGTTTTGATATAATA
GGATTACTTAACACCAATCACCATGATCCATGGGACTTGCCAGGTATGTGTATGAATCCA
TTTATAGCCATCTCTTTCCATTGTTTTAATATAAAAATGTCGTGGTTAATGTGTGAGTAT
TAATAATACAGGACTGGCCAAGATTGGAGAAAGAGAATGGTATTTTTTTATGCCAAGAGA
TAGGAAGCATGGAAGTGGAGGAAGGCCAAACATAACTACTGAAAATGGCTATTGGTAAGT
TACTGGTTCTGATGGAAAGATTTTTAATCTTTCTAACCCCAAAAAAAGTATTGGGTTGAG
GAAGACTCTTGTTTTCTACAAGGGAAGAGCGCCTCGTGGTGGCAAAACTGACTAG
>PoNAC33 Chr03 1784695063 1107036869 1107047702
ACAGAAGAGACGGTTCAAGGAAACTCTAAGAGCAGAAACCAACGGTTCAGGAGAATAAAG
CAAGAAGCTGCACTGCGTCGAACTAGCGGTGCAACCGACATTGAAATAACCACTCAAGGA
GATAACTCAAGGGAGCTACTATGCACTACTGTGGATAGTGATGCAACTGCCTATAGTAAC
AATGAAAGTCAAGATAACGCTGGCAAAGAGGGTAAGCAAACACGAGTCAATTTCGGAAGC
AAGAGAAATGTCCTACAAATTAGGAATCAAAGAGCAGCTTCCTAATTTGTTCCATTACTA
GAACTTCGGGTTACCACTCATTCAACATGAAAGCAAGGAAATGATTAACTGAGAATCTGG
AATAAGAACACTACACAACTAGAAGACAAGGAAAAACTGGCATGGGACGACAAGACAAAG
CAGAATAATCAGAGGAACACAAGGAGACTCAACAAACAGCTTCTCCAACCTAACAAACTC
ACTCACCTTCACCGATAACCTCAGACATTCATGTCGGAACAATTAGGACAAAATTCATCA
AACATCCTCAATCAAATCTCTGAATCATCCTCACAACTCACACACAAGTACAGGGATCCT
AACGAGCTCACAAGACTCGAAGTACTCTAAGAAACATCAACCGAACTAGAGGAACCAAAG
TTTGGCAAGAGAGGAAACAAAAGTATCGAAATGCAATACTTTTGGAAACTGGCTTCCAAA
CAGTACTAAACAGAATTTCCAAAGAAAGAGCAAAAAGTTATGATTGGTTCCCAAGAGAAA
GATCCTACAATTGGTATCCTCCTTATTGAACTCGGGGTTTTGTTCATAAAGGAAGCAAGA
AGACAAGAAAAATTTCAGGTAGAAGCCAAAGTCGATAAGGAATGTAGGTGAAGCAGTGAA
AGTCAACAGGATGCTTATAATGATGATAACAGGTTTAGTATAGTGAATGAGGGTTAAAGT
ATATGGTGTGGTGGTTCTTTTTGGAATATAAGTGTGGGTGGCTAAATATATGGAGTGTAT
GTGGTGACAAGAGACTAATGGTATACAATTTGAACTAAAAGTGAATTTCTCAGTGAAACT
GCGAGATCGTAGATCATCATGGTTATCAAACAGTGCAAGTAGTAGGTAGCTACTGCACAA
TTCAACGATTTATCGGTTTGGGATAGCTAGACCCTCCAATATAATCTGATAATATGATAC
AATTTCACGACTTAGGGAAATCAAGGAGATTTCACCCAAGGTAGAATGTCCAAGAAGGAA
TAGGTTCTAGTTAAACAACGAAAAAAAAATGTTGAGTATCAAATACTTGAGAATACCCGT
CTCAACCACTAGACGGTATCCACACAAAGGATAGAGAGACAGGAAACTCACTCACAAGGT
AACTCTCACACCAAACCTATAAGATCCTATCTAATCATATCCTATCTTCAAACATCCAAC
TCTAGGAGTCTAACTCTAACTCATCCATCAAAAATAATCGAGATCACTTCAAACATCAAC
GGGTACTGTAATGCGCCCATTCTCACAACTGAAGATCCACTGAGACTTCATCTCAGTGTT
AACCAAATGCTCTGATATCAATCTATCACGCCCCCAAATTTCGGGCCATCTAGAACCTAA
CCGGACGACGCGAAATCTAGAAACGTGAATGGAAAAGTAAATTTAATCCAAATTGATACA
TAACAACGGTAAAAATCGATCTTCATATATATGAGAAATTTTAAATGTGTACAACAATAT
CCATAAACATCACGGGACGCAGCCCAAAATAATTTAAAATGAAACAACAACAACCAACTA
TACTACCTAACTGCTACAATAATACCTCATAAAGCAACTCTTGCACAACCAAGATCCAAC
TAAATTCTATGCCTGCTTGTAACCTGTGGGTTTTCCTCGTTGTACAAAATACAGAAAAGA
AAATAAATGGAGTGAGTATCATCTACCATACTCGTGGTGGAGTTTTAAAATAAACATGGG
GGATAGTATAAATATATGAAAATAGTGGAATCAGCAGAAATAGAGAGTAAGAACTACAAA
TCTAACTATATATTACTGTGGGCATGTCAAAATAATCTAAATCAATAATATCGGGAAGCA
AGACTCTGGGTCCGTGGACTTCCCGGAAGGCAGACCATCTTGTGTCACTAGTCCTTCCTG
AAGGCAGACCATCTTGTGTCACTATTCCTTCATTGTAGACAGACCATCTTGTGTCACTTA
TGATCCTCCTTAGAGGTAGGCTACCGTCGCCACTTAATATCCTACGTGAAATGCCGGCGT
CGAACCACTAGTGCACTAAGTCGAGATGTTTTACCATTTTTGGGCTCACCGTGTAACCGT
GATATTTGTTGATTTTAACTGTCTTGTTATGCCCTCAATTTATATAGTTATGTTTGTAGA
TTTACAATAGGGGAGAAGTATATCATATAATAAAAACTGAAATTTAAAATACATAAATAA
ATCCCCCACCTGAAAATTCGATGAGCAGGCGACGAGACGAGCGACACGACGTCCGAAATG
CAATTCGGAGTCCAACACCTAAATCAGAACCGAAAACGGAACAAGAACATAAGTTCGGTG
TTCAAAAATGTACACATTGCAAATAGACTCGAAAAAAATGGACCGGGCCGAGAATTGGGC
CGGTTCGGACCTCAAGTTGACCCAATACGGACAGACACTGACTTGAAGTCAATCAAACTC
GAAAATAGACTCAAAATCGAAGTTAAAATAAAAAAAACATGTAAAGAATTGAATTAAAAG
TGAAAACACGTGCTTCGAGTCAAAAATTGACTATCGGTCTCACACGGCCCGATAGTGGAC
TCGAAAATGTCAAAAAGTGAATATACACGTTTTCGTGATCAAAACGGCATATATATGTAG
ATATATCCGTCTAGATCACATTTGCACCGATATACATGCACATGTACCAAAAATACGTGA
AAATAAGTATATACGCGCTGTATTATGGAAAATAATAATTAAAATATCACTAACCAAGTA
CTTACGTACCTAATACATATATATACACATCTACACATATAATAATGTATATATATGAAC
ATATACACACATATATACGCATGGTACGCATATATATACATATACACGCATAATACACAT
ATATATACACATACACGCATAATACGCATATATATACATATACCCGCATAATACGCATAT
ATATACATATACATGCATAACAGGCATATATATACATATACACGCATAATACGCATATAT
ATACATATACACGCATAACACGCATATATATTACATATACACGCATAATACGCATATATA
TACATATACGCATAACACGCATATATATACTATATATATAACACGCCATATATATACATA
TATATACATATACACGCATAATACGCATATATATATATAATATATATATACATATACACA
TATATATACGCATATAATACATATACACGCATAATACGCATATATATATATATATACGCC
ATATATATACATATAATATATGCATATATATACATATAATACACACATATATATATAACA
CGACCATATATATACATATACACGCATAATACGATATATATATATATATATATATATATA
CACGCATATATATACATATACACGCATATACGCATATATATACATATACACGCATAATAC
ACATATATATACACATACACGCATAATACGCATATATATATATATATATACATATACCCG
CATAATACGCATATATATACATATACATGCATAACAGGCATATATATATACATATACACG
CATAATACGCATATATATACATATACACGCATAACACGCATATATATATATATACACGCA
TAATACGCATATATATACATATACACGCATAATACGCATATATATACATATACACGCATA
ACACGCATATATATACATATACACGCATAATACACATATATATACATATACACACATAAT
ACGCATGTATATACACATGCACGCATAATACGCATATATATACATATACCCGCATAATAT
GCATATATATACATATACACGCATAACACGCATATATATACATATATATACATATACACG
CATAATACGCATATATATACATATACACGCATAACACGCATATATATACATATACACGCA
TAATACGCATATATATACATATACCCGCATAACACGCATATATATACATATATATGCATA
ACACGCATATATATACATATACACGCATAATACGCATATATATACATATACCCGCATAAC
ACGCATATATATATATACATATATATGCATAACACGCATATATATACATATACACGCATA
ATACGCATATATATACATATACACGCATAATACGCATATATATACATATACATACATAAT
ACGCATATATATACATATACATACATAATACACATATATATATAATACATATACATATAT
ATACATATATATATAATATATATATTATATATATATATATACACCATATACACTTATATA
TATACAATATATATATATACACATAATATCTATATATATAATTATACAATAATATCTATA
TACATATATAATATACCAATACCACATATATATACTATATGTATCATATATAACTACCAC
CACATATAGATATACAATATATATATATACCACACACACACACATACCTATATATCTATA
CAACAAAATATCCTATCTATACACAATATACATCCTATATACTACCACTATATAATTAGG
TACAAGATGTATACCACACACTTATATATAGATATACACATACCCAAATTATACATAATA
AGTATCATACCTATATATATATACAAATAGATATAATATAATTAGGATGTATATATACAT
AACATACATATAATTATAAAAATGCACATAAACACGTATATACGTAAATATATACCCACA
ATATATATATATATATATATATATATATATATATATATATATATATATATATATATATAT
ATATATATATATATATATATATATATATATATATATATATATATATATATGTAGAAATAT
ACAGTTAAAACACGTATAAATACACCTCATAAACATTTATATATATATAACATATCCTAT
ATACTCATATAATATATATATACCCTATATTACACCTTCACACACACACATACAGATATA
TATATATATATATATATATATAATATATATATATATATATATATATATATATATATATAT
ATATATATATATATATATATATATATATATATATATATATATATATATATGTATATATAT
ATATATATATATATATAGTATATATAGATATAATATAATTTATGCAAATAATATGCATAA
CCCCTATATAGCAGAATATATAGGGATATAAATAAGTAGGGCAGAACCTGACATATATAC
ACGCATAATACCTAGATAATATACAACATATATAATAGTCTATATACACCTATAACATAT
ATATATATAAACACCAACATATATCACACACATACACACACACACACACACACATATATA
TATATATATATATGTATATATATATATAATATATATATATATATATATATATATATATAT
ATATATATATATATATCAAAATATAAAAATAAGGCATTTAATAAATAAATATACACAAGT
ATTTAAAACAATTATACATATAAGTATATATAGATATACATTTATACACAGCAGTATACC
CAAGTATATATATATATATACCTATATACATATATATATATATTATATATATATACCTAT
ATATATATATAGATATATATATATATATATATATATATAATTATATATATATATATATAT
ATATATATATATATTATATATATATATATATATATATATATATATATATATATATATATA
TATATATATATATATATATATATATATATATATATATATATATATATATATATATATATA
TATATATACAGTATACTGCCACAGTGTATAAGTATATAAATTTATACAAATTATGAATTG
CAAGTGGGGAATCGAAGAAGGGGGAAAATGGATTCTTACCGACGTTGGAGTGGGTGTCGG
TGGTCGGAGTGAGAAAGGAAGTAGACGGCAGTATAGAATTGGGCAGCGGCGTATCTTGAT
CGAACACCAGCTCTCAAGCGAAGAAGTATCGACCGCGGTTCAAGCCAGTCGTCGTTGGTC
TGGCTGCTGGTCGAAGCCGAGAAGAGAGACGAGAGGGTTGAGAAGGGAGGTGGAGAAAGA
CACACCCAATCCGGGTGTGTGGAGGTTAATGAAAGGGGATAAAAGGGGTAGCTGGGCTGG
TTCGGGTCCTGAGGGCACGGGCTTGGCCGGTTCGGGTCGGGTGGTTTAGGGTATTTAGAA
GGGATAGGATAGTAATTTACCTATAAATATATATATATATATATATATATATTATATATA
TATATATATATATATATATATATATATATATATATATGTATATATATATATATATATATA
TATATATATATATATATATATGTATATATATATAATATATATATATATATATATATATAT
ATAAAATAAACAATTATTAATAGAAATATATAATATAATTATATATAATTTATAAATATA
ATCAATAGGAGAATTGGAAGTAAAAAAAAAATCATTTATATATATATATAATATATATAT
ATAATATATATATATAATATATATATATATATATATATATATATATATATATATATATAT
ATATATATATATATATATATATATATATAATATATATATATATATATATATATATATATA
TATATATATAATATATATATATATATATATATATATATATATATATATATATATATATAT
ATATATATATATATATATATATATATATATATATATATATATATATATATATATATATAT
ATATATATATATATATATATATATATATATATATATATATATATATATAAATAATAATTG
ATAAAAATTTTAATTTAAAGATAATAAAAATATAGAAAATACTAAAATTACAGTGTAAGG
TTCCAGAATCCTAAAAATTTAAAATAGAATAATATAAAATAATAAAATAGAAAGTTATAA
ATATATCCCAAAAATACGGGATATCACACTATCTTATTACCACAATTCTTTTGTGAGGCA
ATAAGTACGATAAAAAATATCTACAACACTTTTTAAGTGTTGCTAAAGATACTATCTTGT
TGCTACAATTCTGTTGTGTGGCAATAAACATCAAATAAAAATTATTGCAACACTTAAAAA
GTGTTGCTAAAGATATTATCATATTACCACAATTTGTTGTGTCACAGTAAAACATCGTTA
AACAAGTACTCACAACATATTTTTAATGTTGCTAAATAATTATATTTTGTTGTGTAACAA
TTTATATGAAACAAAAGTAATTATAATTGACCAATAATTCAATAAATCCATTAAATTTAA
GTCGAACAAAGCTAAAACTCTAAAAGTTTTATATGCCAAATGTTGTACATTATTCTTACA
AAAATAGATTCACAAAGTTTCATGAACAAAAAATAAATGAAAATAATAATTCAGCAAAAG
TTGTATCATTAGATTCCAAATTTCTTCTTTTTCATCCATGATATGCTCTTCTCATACTCT
TTAATCTGAAAATAAAAATAACAACATGTAGCATGAGATTAAATTTTTTTTATTATATTA
AAGTTCTCATCAAGTTTTCTCATAAAAAAAATTGAGGCAGGTATGAATGATTCTTACCAT
TTAAATTTCATTCATGCGCACATACTCTCTCAGCCATGCAAATGTACTATTTTTTTCCTC
CTCAATGTACATCACCTTTGTTGATGGCCTCCATAATTGTGCTTTAGGAACCAATACCTT
ATCAATAAAAACCCTCACATCATCATGTCCAAGTCGTATCCCATGTCATACCCTATCAAC
ACGGGTACTTCCTGATTTTAGAAGAGTCTGAGTATCATAGCATATTTGGAACTTAATGTA
CATAAGCAAAAGACTTACACCATGCATATCTATATAGTAGTTAACATTGTTAAATGCAAA
AAAAGGGGTTGGAAGGGAAAAAAAACATTTTCATCTGGTACATCATCTACAACACCAACA
ATTGAGTTGCTCTTCACTTCCACATTGACACCTATAATTGAGTATGAAATTTTACACAAC
TGAAGAATATGAACTTACTAGAAGCTATTTATATCTTATGCAAACTAAATGATTCTTGTT
CTCCCTATTTTATGGAACTGTTAAATATCATCAATTCATATTTCATTCAGTTATAAGCCC
AAAGAAGTGGAAGAAAAGAGAAATTAAATAAGTGAACTGAAAGTTACAAAAGAAGATAAA
TTTTCAAACCTTAAAGTGCCTCTACTTTAAAGAATTATTGTTGATTCTCTTTGTCGATAT
TTTCATCCATAACTACCATTTTTGAATCACCTGACGCTGAATTGAATTTCCAAAAGAAAA
AGGAACATCAAAAAGGGAGAAGTGGATGACAACACTTACTGTCAAAAGAAAACCTAGAGT
GAGTATGCAATCAAGATAATTTAGCTATACCACTAAAGAAGGAAGCATAGATACTAGCAT
GTGGACAGATAACCTTTTAGGAAAATCCCAGAATGCAAAGGTGAATTATTTATAAGCATA
TAACTAGGTGTTCTAACTGAATAAATGACTAATGGTATTTAAAGAATGCTTATATTAAAC
AAGAAAAAACTTGTTAGGGAAGGTTTGTGGTGTTTTAGCCTAAAACCTCTATTGATTGTT
AAGGCAGGGAGTTCAACCAGTTAGAGCTGGTTGGTGTTCTGTCCTAAAACTCTATGCCGG
GGTGATCAATTTTGGGGATATTTTGGATCTGTTTGGATTACACATTATTATAAACTGAAG
GAACTGCTTTGCTTTCTACAAGAGTATGTGCCATGTGCGGGAAACAAGTACTTGACACCA
AGTACTACAAACAAAGCAATGTATAATACAGGGTCTCACTAATTCTACTCTGTCATGAAA
ATTATAGATAATCTAGGGGGTGCCACCCTTTAAAAGTATGGATTGTGTGTGTTTTATAAT
TCAATTGCCTCACTAGTTAAATAAGTTTGAGAAAGAGAAGTGGTTGACTTGCAGGAAGTT
AACAAGATGGTTCTAGCTAGCATTTTAAGCCCAAAAAGAATAAAATTTGAAGCCAAAGAC
TGAAGTTTTTATGAGAATTGTAAGGTTTTCAAACCAAAACTACTGCATGTAGTTCAATTT
TGATAATAAGGACCTCTACAAAATTAACTTACCCAAGAAAAATATGTAATAACTGAAACA
AGTCAATAATTATTTTATGAATGACTATCATTTCAATTACCATACATATACACATGCAGA
CACACATGTACTTATGCATATATATACATATACATATTAGAGAAAAATTAACATTGATGA
CCTTACAAAATGTATTTCTAGCAATGCAGGATGTGGAGATATTTTTTTAAAAACATTTAG
TATTTATTGGAGGTTCCTTTTGTATTATATCTGGTATTCAGTTTTTCTTTGTGGAAGGTT
GTGGCATTGAGTTAGCATGGAACAAAGGTTGACATTGACTGTGCCTTTATGTAATTAGTG
AGCTCTCATGTGCTTGGATAACACTCTTTTTAATCCCACTTGGTAGCTTACATCTCAGTG
GCTCACTGGGAGATTTATTCAATTTTGCTATATAAAATGTGTCTGAGCTTATCATATAGC
TTTAAGGAAATGAAGCTGCATATGAACTTAATTCCATGATGTTTCTGGAAAGAGGTTTTT
ATTTATATCTTTGGCCTTCTTGGTAACAGATTCAAGACACAAGTATTTTTTTTCTTCCTC
TTGTAATTAGAGTTTTCTTAAGCAGTTTCTCGTTCTCACTATTTATGAGTAAAGCTTGTT
TGGTCTCAATTTTCTCTGTTCTTATATTATTTTGTTGTAGGCATTTGCATAATTGCTATA
ATCATATGATTCATGGTCGTATTAGTACGATTTTATTAGATTGCGATGGTGAATGTTTCA
ATTTATAGGTTTAAATCATCAAGGACACGAATCTTACATTTTGAGATTCAATTCATATTC
TTAATTATGGCTGCAATGTGGAACTGCTGGAATGACAGCTTATTTGTACACCTATAGGAG
ATTGATGGAAATTTGTGAAACCCCAGTGGTTACAGTGAAGAAGCCAATTCTTACAACTAA
GGCTATTATATTTCAAAAATTTGGAAGTAATGCGTGCTACAAGTGTGTACATTTTCTTGG
GGTAATACATTCACCACCTATAACAGTGATCATAAGGTCATTTTCATGGAAACCATGTGT
GAATTTTTATGCAACAAGAGATGGTAACGACTTGAGAGTAATAATGGTATTTCTGCTGTC
TGAGGGATAGAAAATATGGAAATAGTGCTCGACCCAACAGAATAACTGGAGCTGGGTTTT
GGAAAGCCACAAGAACTGACAGACCCATTTTTTCCTCTAAAGATAAAAAGTGCATCGGCT
TGAAGAAGTCCCTCATTTTCGAAAAGGACAGGGCAGCCAATGGGATCAAAACAGACTGGA
TGATGCATGAATTTCGGTTACTATCTCTCATCAATGCAGCGCAACCAACAAAGAGATTCT
TGGATAAAATAATTCCTGCCAATGTAATCCATTTGATTTTTATCTTTCCTTTTACACTAC
TAAATCCATTCTTTATTTTCTTATGATAATTATTTTTTTTTACATTTCCAACTTGTAGGA
TTCATGGGCTATTTACAGGATCTTTAAGAAAACAAACCCTCTTTCATCCCGATTAAACCC
TCTTTCATCCTGTCCAAACCATTTTTTCAGCCTT
>PoNAC34 Chr01 2562065589 1363875608 1363876979
ATGGCTTCATCTAATGGTAGTAGTGGCGGTGTGCCACCAGGATTTCGGTTCCACCCAACC
GACGAAGAGCTCCTTCACTACTACTTGAAGAAGAAAATTTCTTTTCACAAGTTTGACATG
GAGGTGATAAGAGAAGTTGATTTGAATAAGATTGAGCCATGGGATTTACAAGGTAAGTAA
TTTTTTTTTTCCAATTTAACCTTACATGCCTCACTTGATTTTGGTTAAAAAAAGTAATTT
TGGAAGTGTCTTTCCCTTATAATGTGTTTGTTCTTATGTTCTGTATGGTATATACGTACA
GAGAGATGTAGGATTGGATCAACACCCCAAAATGAGTGGTACTTCTTCAGCCACAAGGAT
AGGAAGTATCCAACTGGGTCTAGGACCAACAGGGCAACAAATGCTGGGTTTTGGAAGGCA
ACTGGGAGAGACAAATGCATAAGGAACACCTTCAAGAAGATTGGTATGAGAAAAACACTT
GTTTTCTACCGAGGCAGGGCTCCTCATGGCCAAAAGACTGACTGGATCATGCATGAGTAC
AGGCTCGAGGATGGTGATGATGATCCTCAAGACAACCCCACTGTACATAACTCTCTATCT
CTCTCCCTCCCTCCCCCTCTCTCTCTCTCTCTTCCTCACTTTTTCCTTTAACTTTGTGTT
TTAAATTTGTTTGTGGATGTAGGAGGATGGGTGGGTGGTGTGCAGGGTGTTCAAGAAGAA
GAATTTATTCAAGGTTGTTGGAAACGATGGAGGGAACAGCAACATGAGTATGACCACCTC
CTCCTCTGCCGCCTTAGACCATCAACAACTCATGAACCAAGCTCGCAGCTTCACGGCCTC
AAGTCAAAATCAATACCTACTTCTTCGCCAGCATCAGAATCATCTTGCTACCCAGCAACA
CAACTTTGATCTCTACAAACCTCCTGACCTTGCCCTTCATCACTACTCCCATATCCCAAC
GCCTCCTTTTAATAATAATACGTCTCATCACCTTCATGCCCAAGCACAACTCATTCCCGC
CCATAATAAGGGCATCGACTATGACTTCCCCACCCTTCCTTCGGACACTGCGCCCCTCAT
GGTGAGGCAACTCATGTCCAACCCTAGAGATTGTGAAAGTGCAGGAAGTGGGTACCAAGC
TAACTGCGAGCCAGGGTTAGAAGTTGGGACGTGCCAAGAAACGGTAAGGGGTGATGACAA
CTTGAATGAGTGGGCCATGCTCGATCGGCTTGTCACATCTCAGCTTGACCAGCAAGATGA
CTCGTCCAAAGGGGTGAGGTTTGACCAGGAAGCAAATGCAGCACCATCTGTTCACCAAAT
TAATCACCTCTCCTTGCGCGGGGAGATGGACTTTTGGGGATACGAAAAGTAG
>PoNAC35 Chr02 2248995167 1419482583 1419487683
GCTGCTACTCCACCGGGTGCTGGATCTGTATCCTGTACGATGCGAGACTCAGTTGCGGAC
CCAAAGATATCAGATCCACACGTGAGTTGCGTGAAAATAAATCAGGTCAGCATATAACTA
TGCTGGCGTGATATGACCTTACACTCTTATATTCTCATCTATGTCTATTGGACCTCCTTA
CTATTTTGCTGCACATGTTATATTGTCAATACTATTCATTCATACATACTTCACATGAGG
TTTAGTGGGTGGTTGATCACTCACACCAGCGTAGTTATATGATGACCTAATTTTTTTTTT
CACACATCTCAGGTGTGGACATGATATCTTTGGGTCCGCGGCTGAGCCTCGCATCGTACA
AGATACAGATCTAGCACCCGGTGGAGCAGCAACCTAAGTTCATAGTTCGGGAACCTTGTT
CGACTTATCCTTGTACAACTTTTGGTATACTGTGAGTATTTATAGTGGATATACAGTTAT
GTTTCCTTTTTGTTGGACAATTACTATTTTCAAGAGAAGTCCTCCTTCTGTACAATCATA
TATTGACTATTTATAAAGCATAATACAATTCCGGTATATTTTATAATGTTGTATTTATAT
TATACTTCTGTGTAATTTATATTATCTCCAACTTGGCGATGCAAGTTGATATGTTATCTA
TTGTTGCACACTCACAACTTGGATTTCAGAATAATTCGAAAGAGTTATTCCCTAAATTTG
GACCGCGACATTATCCCATCTTGATATAATGGCCTCCCAATTGCACTTGCAATATAACAG
AGTCCCTTATCATGTCAGTATTCATAGTTAACATTATAAAATCGAACCCATATTGTGAGT
TCAGAATAATATTCATCCTTCACGATCCTCCCTAGTTTTCATCGACAAATTTACCTCCAA
AATGCCATGGTTCATTTTCTATCATCTAGTCCCTTGTTTTTTCATTAAGAAACTAAAACA
TATATCGTCCATCTTCTGAGTATGAAACTCCTATATGCCCGAGATGACCCCATTGGCGAT
AGACTTCATTCTCAAAAAATTGAAAGGGTTGTTTTTTTAACTATGAAGTGCCCTATTGCC
CAATTATCCCATTGTTTCATTGCATAATTTGCCACGTCATTTGGAAGCTCAACTATTATA
AATTCCCCATTAACTCTTGGAGCATGATAAACCATTCATGCTTTTTTAACATGAGGATCT
GCACTCGACTCTCCTACTGTTACATCACGCCATCTGCGCTGATTATTTTCTCGTGGCTAG
CCTTTTTCCAACTTCTTAAAAGCTTTGGCTAGTGATTCTTTGAGAGAAGATCGTGAGAGT
TCTTGATTATGGTCATCTAGAGACTTCATTAAAGCCTCTAGGGCCTTCATAAATGCTTGT
GTATGAAGGTTAAACCAAAAAATCAATGGAAAAGTAACTAGGGTTTCACGCCTCCATGTA
GCGAGGAAAGCGAGAAAACGGAGCTACTCTCAATTCACTTTTTTCCCCCTATCTAATAGT
TATATACATCCATGATTTTTTTTTTTCTATATTTTTTGCAGGGGCGGAGTCAGGTTTAAA
AACTGCTGGAGCCTATATTTTATAAATACCGGTCTCTCTCTCTCACTCTTACTCAAGTCT
CAAAGTCACAGATATTCCCAGACGAATCGGAGAGATAACTTAAGATTGACTTTTGGGGGG
AGGGGGCAGAATAGATTTTTTTATGAAAAAAATTTAATTATATATTCAATTTTTTTTTCA
AAATTTTCGCTGGGGCGATGCCCTCAATAACCTCTACCCCTGATTTTTTGGTACAAATTT
TTGTGTATAACATATGAATTAAAAGTAAAATTTAAAACATATAATTTATGCCGTATGATA
TATTGTTACAAATATCTAGTGCTCAAAATGTAGGGCGCAATAGCTTAGAGCCTCTTACGT
TAAAGAATGTAGGGCGCACAGCTTCTCTTACGTTAAAGAATGGAGTTTAGTCTTGATTTA
ATGAAGCATTAGCTTAGAGCCCGAGCCAAGACAAAGCGCTGAAAAGGTAATCCCTTTTAT
TGGACTCATCTGATGATGCAATATGTGAGGAGAGAGAGAACCCAAATGATTAGAGATTTG
AGAACGACAGGCAGAATATCTGACATGGCATCCATCTGGCCATCCTCAAGGGGTGACACG
TGTCAAAGGGCGGCGCACCAACCAGACAACAGGAGCTGGATTGTGGGGATGAAAGAATGT
AATTGGTTGGTTTGTGATGTAAATATATACGTGATATATACTATATAAAATTTGACAGTC
TTTCTAGTGTGGAAAATCTTGAGACACAATATTGCGGTGGAGGGTGGCGTGAAAATTTGG
TGTCACGCCGTCCAAACAAACCTTTCAGCCATCTGCCACCCCACGCGCAATTGATAACAC
ACCCCCCTCTCTCTCTCTCTCTCTCTCTATATATATATATATATATATATATATATATAT
ATATATATATATGTTTCCTTCCATATTATATATCACTTGATCTCTTCACAACAACATCCA
CCCAACAGCTTATACATCTGTCACATATTAAAAACTTTTCTCCTCTCAACAATAACATTC
GATCACCACTGCCCTATACAAGTATTACCTCTCTCTCTCTCCCTCTCTCTCTCTCTCTCT
CTGTGCAAGAAGGCCTCGAAGATCAGATTACCAGGTTAGTATTGATTTATTTTGGATGGT
ATAGGTCATTAATATTATCATTTTTTGCTTCAACTTTGCCTTGCATTTAGTCATAGATAA
TCTCATCTTGAGTAGTTGATTCTTTTTTGAATTTTCTCCTCCAACTTGGAGGATATTCGA
GATAAATTCTGCCCAGATCAGTTTGTCACCACCTTATCCATGTATGTTTATGTTTCTCAA
TCAGTTTTGTATATTAAATCACTTTTTTGGGGGGGTATTGAGTGAAGTGGTGCCTAGAGA
TCGTATCTGTGGTGGGTGTGAAAACTTTGTCCATCACCATGAGCAGCAGCAGCTTGTAGT
GCACTGCACTCAAAGACACATATATATATTTAACATAACATGCGTGTGACTATAAAGTCA
ACTTTTTCCGGCTACTTTTGTGTTGAATATACTTGCCTAAATAAACTAGTTCATGCAATT
TATAAGGCCTATATATAAGCTAAGTATGTTTGGTGGGTCTCATACTTGGTCTGCCATTTT
GGTTATGGCATGGCTAGCTTAAACTCACGCTGGACCACTCATGTGGTAACATATTGACAT
CATGTACACCCTCATGCGAATCATGATTGACTCAGAATGAAAACATGTGTGGAATGAATC
TCCTTTCAAGGATAAAGGTGGGGTGGGGAAGGGCTATACCATCTTGTTTCTTTGAAAATT
AACAAGGAAAAGAAGTCTTCTTTCATCTCAAAATCAACATCTATACGCCTCATGTTTTCT
ACATTTGCATGCTAAAGTAAAAATAGTGGAAAAGACGCGTTTTCCTGCACTTGTTCCCAT
CTAATATACATTCTTGGTTTTGTTTTTCAGGGCAAGAGAGTTGTAATGGAGATGGAATCA
TGTGTCCCCCCAGGGTTTAGATTTCACCCCACAGAAGAAGAACTCGTGGGTTATTATCTT
AAGAGGAAGATTAACTCTCTTAGGATTGATCTAGATGTTATCATTGACATTGATCTCTAC
AGAATGGAACCATGGGACATCCAAGGTAATTAATCCTTGACTTATATTACATTATTGAAA
TTTGGGTGTTGGCAGCCTAGGGTTTAATGCCTTCTGCAAATGGTTATAGTGGTAGTGCTC
ATCTTTATGAAGCCTATTTGGCCACCTTTTTCGGGGAAAAAAAAAACACAAAAATCTGCG
TCAAGCCGGTTCCCTTGACTGTGGTTTTGCTGGATAGTAGGCGGGGAGAGTAGGAATCTT
GTGAATCTATTCATGGGCATGGATGCATTTGGTTACCTAGTTGAAAAAAACATAATTTCT
TTTAACAAATTTTTTGTATTTGATTAACTTTTGCAGACAGATGCAACCTAGGGTATTATG
AACAGAATGAATGGTACTTCTTCAGCCACAAAGACAAAAAGTATCCAACTGGTACTCGAA
CGAATAGAGCAACTGCTGCTGGATTCTGGAAGGCAACTGGTAGAGACAAGGCTGTGCTTT
CAAAGAGTAGAGTTATAGGAATGAGGAAGACCCTTGTGTACTACAAGGGCCGCGCACCAA
ACGGCAGGAAATCAGATTGGATCATGCATGAATATAGACTCCAAACATCTGAACATGGAC
CCCCTCAGGTAAGTTCAATTGCCCATTTTCAGGTGTATGCATGAATAAATTAACTCATCT
ATTATTCATGTAAGCTAATATTCCTTTACATTTCAGGAAGAGGGATGGGTTGTGTGCAGG
GCATTCAAGAAGCCTTGTCCTAGCCACAAGCAAGGTTATGAAGCTTGGCATCATGCAAAT
TATATCAGGAATGGCAGCTCTTTCGGTCCCCCATCACCCTATCCAGACACAGTACTAAGT
CCAATGCATGTGGTCCATCCAAATCAAGGTGCAAGTAGTAGTACTTTTCATCAACCATCA
TTCCGTTCAGACCAGGAGCTCATGTCCAACCATACTCATTTGGAGAATCAACTCAATGAA
CTTCCACAACTGGATAGCCCTAGTAACCTTTCAACAAGTTTAGCTACTAAGGAAGGTTTG
GAACACAACGAAAATTATGAAGATGAAAAGAGCAAAGAGGGCAGCCAATATATTGACTGG
AAAAATTTGGATAACTTACTTGAGTCCCAAAATTTTGACACTTCCATTTTCCATCCAAAC
TTGCCATTGATCACCCCCCACGATTATAACGGGATAGATGGACAAAATCATGTGAGCCAT
CTCCTTGGATGCTTTCCTGATTTGTAACAAAAGATCTCCAACAATATGTTATTCATAGTC
CACCAATATATTGCTACACTGGGATTTAACTGATCATAGAAGTCAATGGAGACCTTCCAT
ACTCATAATGTAGTAGAGGAAGAAAGTGTTGTATTAATAAAAAGGACACTTCTTGCAAAG
GGTGTTTACTTCAAGTTTGGTTAAGTGGGTCATCTTTCTGACTTGTTCATGTTTGTGTAA
C
>PoNAC36 Chr01 2562065589 121439893 121441333
CTAGAATCCAGCTGCAATTGCTCTATTCGTTCGGGTACCAGTTGGATACTTTTTGTCTTT
GTGGCTGAAGAAGTACCATTCATTCTGTTCATAATACCCTAGGTTGCATCTTTCTGCAAA
AGTTAATCAATTACAAAATATTTGTTAAAAGAAATTAGGTTTTTTTAAACTAGATAGCGA
AATGCATGACACCCATGAATAGATTCACGAAATTCCTACTCTCCTCGTCTACTATCCGGA
AAAACCACAGTCAAGGGAACGAGCTTGACAGAAATTTTTGGGTTCATTTTTTCTAAAGAA
AAGGTGGCCAAATAAGCTTCATAAAGAGGAGCAAAATCACTAGAACCATTTGCAGATGGC
ATTAAACCTTAGGAAGCTGCCAACACCCAAACTTCAACAATGTAATATAAGGATTAATTA
CCTTGGATGTCCCATGGTTCCTTTCTATAGAGATAAATGTCAATGATAACATCTATATCA
ATCCTAAGAGAGTTAATCTTCCTCTTAAGGTAATAACCCACGAGTTCTTCTTCCGCGGGG
TCAATTCTAAACCCTGGGGGAACACATGAGTCCATATCCATTACAACTCTCTTGCCCTAA
AAAACAAAACCAAGAAAGTATATTAAATGGGAACAAGTGCAGGAAAACGCATCTTTTCCA
CTATTTTTACTTTAGTATGCAAATGTAGAAAACATGAGGCTTATATATGTTGATTTTGAG
ATGAGTCCTTGAAAGGAGATTCATTCCACACATGTTTTCATTCTGAGTTAATCATGATTC
GCATGAGGGTGTACATGATGTCAATATATTACTACATGAGTGGTCCAGCGTGAGTTTAAG
CTAGCCATGCCATAACCAAAATGGCAGACCAAGTATGAGACCCACCAAGAATACTTAGCT
TATATATAAGCCTTATAAAATGCTGAACTAGTTTAATTAGGCAAGTATATTCAACACAAA
AGTAGCCAAAAAAAGTTGACTTTATAGACACACGCATGTTATGTTAAATATATGTGTCTT
TGAGTGCAGTGTACTACATGCTGCTGCTGCTCATGGTGATGGAAAACGTTTTCACACCCA
CCACAGATACGATCTTTAGGCACCACTTCACTCAATACCCTTAAAAAGTGATTTAATATA
CAAAACTAACTAAGAAACATAAACATACATGGATAAGGTGTTGACAAACTGATCTGGTCA
GAATTTATCTTTAATATCCTCCAAGTTGGAGGAGAAAATTTAAAAAAGAATCAACTACTA
AACATGAGATTATCTATGACCAAATGGAAGGCAAACTTGAAGCAAAAAATGATAACATTA
ATGACCTATACCATCCTAAATAGATCAATACTAACCTGGTAATCTGAAGATCTGTATTAG
CATGTTCATCCATATAAAACCTTAATCTAGATGCCTCATCTTCTGCAAGATTGAAACCCA
T
>PoNAC37 Chr04 2465308516 147685951 147694144
CTAATAATAATATTCTATCCAAAATAATCCACGAACGAAATGGGACATTATAGTGCTAGG
ATTTTGCTGTATAAAGAAATCAACTACAAATTGTAACCACTGACGTACTGATGGGTCCAT
GATGATGGTTGAATAGAGTTAATGATGGAAGATTATTTTTCATGAAGATTATGTGTACAA
CAATACAGGTTTATTCCACTTCATTGTTATCCTGAAGTCATTATTTTTAGAGTAAATTAC
CAAATGACTCCCTTACTTCGACCATAATTACACTTTGACCCCCTCACTTTGAAAAAATTA
CGAGAGACTCCCTTCACCTCACCATATATTACAAATTACCCCCTCAGTTCCATTTTCCAT
CCAAAAGCTGACAGAACCGCTAGTTGAAGGGCTAAATGACTTTCTTACCCTTCTTCGTTC
TCATCTCATCTCCTTTTTTTTGTTTTTTCACTGATTGTTTTTAGAAAGAAAAAAATATAA
GAGACTAAATTTCATATTAATAGAGTTTGATTCAGTCAGGCAAACAGAGGTGGATAACAA
AACATAAAAAATAAAAATCGGTAAGTGCTTGCAGGGTCATCCTTCTTTGGGATGGGGTTC
GATGAAGTATTTCACGACTTTGTTCACAGGTCGGTGGAGCATTTCATGACTCTTTATTCT
CCGATATGTTCATGCCTGAACAAATCTCAGGCCCTTTGGATCATTCAGTACGGCGGCCTT
TTATTTCAGATCTTTATCTCGGGGTGCTTCGTCGCACCTGGATTGGGTGCATCTGTACAC
CAGGTTTTCTGGTCGGCGACTTCCTCTTGGTTTTGATCTCTTCTGCCTCTCTTTTCCTTC
CTAGTGACTTCTCCATTCTAGCCGGTGACAGTTTCCTAAGTTTATGAGGTTCATATCCCT
ACATATGGTGCACCAATTTTGTTTCTTGATTTTATTTCAGATCTGATTTGCTTGGCGAGG
TACAGATTCTTGGTTTGAGATTTGATTTGCGATGTTTCATATCCAATTTTCTGGGCAAGG
TTCAAATACGATTTTATTTCTTGATTTTGTTTCAGATCTGATCTCTCAGTTTTAGATCTA
ATTTCCTTGCCGATGACTGTTTCTTGAGTTTGTAAGGTTCAGATCTCTTGGTTTATAGAT
TTTATTTCAGACCCAATTTGCTTGGCATCCTATTTATTTTTAGGGTTTTGTTATAAAGCA
GGATCAGAACTTCACGAGCGTTATGAACTTCACTATCTGGGTTCGATTTTATTGGTGGCT
ATTTTTTGGAAAATTTATGGGTTCAATTTTGTTGGTGGCTATTTTATGAAGAATTTATGG
GTTTTTGGTTTCGCTTCATGATCTGGGTTTAATTTTGTTCATGGCTATTTTCTAAAGAAT
TTTCGGGTTTTTGGTTTCGTTTCATGATCTGGGTTCAATTTTGTTGGGGGCAATTTTATG
AAGAATTGTTAGGTTCTTAATTTTGGTATGATTGCAATTGCAGGTGAGGTTGCAGAGTGT
TCTTTCGTGTTCTTGCAGGTGGGATTTTGCAGGTGGGGTTTAGATGGGAATTTTGGGATT
TTGGTATTATGATCTGGAAATTTTTTCTAGAAATTTTCTAGAAACATTTAAAGTTTAAAG
TGTTCATTTGTTCATTTTGTTCATCTAGTCAGAATTTGCGATATACAAAATGGAGATAAG
GGTACTTTAGGTATTAAAATAAATTATATATCTGAAAAAATAAAAAAAACTAACAATTCT
GTCAGATTTTGGACGAAAAATGGAACTGGAGGGGTCATATGGTAATATATAGTGAGGTGA
AGGGAGTCCCTTGTAATTTTTTGGAAGTGAAGGGGTCAAAGTGTAATTATGGTCCAGTGA
GGGGGTCTTGGGTTGATGTTAAAGCAATTGTGTTACACCCTTGACTATTTCTCTCTTATT
TTTTTAGATCTCAAATACAGATATTCAAGTAGCTGTACTTCACTTCCTATGATCGAGTGC
TGCTTCTGAATGCGCCGTCTTCCTTTGTATCCTCTCGATCTGATCAACCCTAAATAAAAT
TAGCCACATGAATCTTTTGGATTTATTTTAATCCATTATACAAGTCGAGCCACATAAAAT
GGTTGCTTTTGAACTTTCTTAAGTTGACTTTTCAAATACAAGATTAATTTCCCACCTTAG
CCCACACCACTGATCGACGTGAGTGCTACCAACAACAAAAAACCAAGTAACTTTGTTCCC
TAGTGTCACGTGAACATTTGGTACGATCAATTGAGAAGATATTCATTGCTTCTCTATTGG
CTTATTAGGCATACTACTCTCATCTGGGTACACGGTCGGCCCTCCTGCTGGAAAGTGACG
GTCTGAAACTTCATTTTCACCTTCAGTCTTAAAATTCAATGTTTTCTCTCCTCGTGCCAA
GCCTTGAAAATTCAATTATTCTGCTGTTCCCTCCAGCCAGCCTAGTACTCAACCCTAACT
ACATTGCTTCATTTTCCTCCCCAATTCTTACTTGACTTTCAATTCTACTCTTTCTTATTC
GTTTCGAAACCTGTGTACCTATTCGTTTTGTAAATGCTTATAGATTTGAAATCATTAGAT
AGCTAAGATAACTTGTTATTTCACCTGCAATGTCTTACTTCTTCTTCCTCCTTTTCAAAC
CATTAGATTCAGTTGCTATTGATTTCAATTTTCTCTCCTCTAGATTTTATAACATTTCTG
ATTGGGGGCAACAAAATGGAAGCTTTTACATACAATATGAGCTCACAGAATCCCAATTTC
AAACCATTAGATTCAGTTGCTGCCAATGACTTCTATAGTACATCAATTACTTCCCTCCAT
TTTATTTCTTGATTCAATGAGTTTGCAGGTCCAGACATGGTTTTACTCAAAACCAATATT
GCTCTTCCCATTCCCACAGTTGTAGATCATTAACCATCTGAAAAATGTCACTCCCTGTTG
CAGCGTCTGGGAGAATCAGATCACCATAGTCTCCTTCTGAATATTTTTTTTTTTTTAATC
TCATCGAACATCACAATAACTCGTCTTTCGTGATGGTTTGACGGACCAAAGTTCCTTAGT
GAGATGGTGATTCAGGATGGCCCTAGGTGAGTATTGACTTTTTTATATAAAAAAAAAACA
TGCACCTTTGGAATAGGATTAGCGGAAGTGCCAATGGCTTCCTCTTCTTCAATGGCTCTG
TACTCATTCATCTTCCTTAGTGAGATGGTGGTTTTCCTTCCCGTAGGTGCTTTTCCTCTG
TAAAAAAACCATAGTCTTCTTCTCTCCAATCACTCTATTATCAGAAGAATAAACGTAACC
TGTAGAGCCAGTGGCCTTCCAATATCCAGAAGTTGTGGTACGGGTTGGTCTACCTCCATG
AGCTTCCCTTTCTTGTCTAGGCGTAAAGAAAAACCACTGCTCACTGTCTCCCTGACACAG
CTCTCCCGAAAACTCTGCAACAATATATTACAAACAATCAAATTGTAATAAAAGTATAAG
GACGTACTCCAACACCCATTTTATGTTTAAATAAAAAGTCAAGGAAGAGATATGAACTTG
GAAGCACTACAAAAAAAAGAGACTTTTAGAGTTGAAAAATTTTATATAGTCCCTAAATAA
CATTATTAGAGACCAAAATTATTTATCAGTCACTAAATTTAGAAATTTAAGAAAATTTAG
TGTCCAAGAAAATTTCCATCCCTAAATTAATTTTTTCATCCATAATATCTTAAAATAAAT
TCCTCCGCCAATATTTTAGAGGCTTGAGTTTGGTAGGAATATTGTAGAAGTGTCCCTAAT
TTGTCTCTTTTTTAATCAAATACTATTCTGATGAAAAAAATATAATATAACTTAACTTTA
TTAGGAAACTAAATCTTTTTTCTCCGCACAGGAATGCTGAAGCAGCAAAACGAATCATAA
TGATTGTTCAGGCTTCTTCTTCCTCCTTTTCAAACCATTAGATTCAGTTGCTATTGATTT
CAATTTTCTCTCCTCTAGATTTTATAACATTTCTGATTGGGGGCAACAAAATGGAAGCTT
TTACATACAATATGATCTCACAGAATCCCAATTTCAAACCATTAGATTCAGTTGCTATTG
ATTTCAATTTTCTCTCCTCTAGATTTTATAACATTTCTGATTGGGGGCAACAAAATGGAA
GCTTTTACATACAATATGATCTCACAGAATCCCAATTTCAAACCATTAGATTCAGTTGCT
ATTGATTTCAATTTTCTCTCCTCTAGATTTTATAACATTTCTGATTGGGGGCAACAAAAT
GGAAGCTTTTACATACAATATGATCTCACAGAATCCCAATTTCAAACCATTAGATTCAGT
TGCTATTGATTTCAATTTTCTCTCCTCTAGATTTTATAACATTTCTGATTGGGGGCAACA
AAATGGAAGCTTTTACATACAATATGATCTCACAGAATCCCAATTTCAAACCATTAGATT
CAGTTGCTATTGATTTCAATTTTCTCTCCTCTAGATTTTATAACATTTCTGATTGGGGGC
AACAAAATGGAAGCTTTTACATACAATATGATCTCACAGAATCCCAATTTCAAACCATTA
GATTCAGTTGCTATTGATTTCAATTTTCTCTCCTCTAGATTTTATAACATTTCTGATTGG
GGGCAACAAAATGGAAGCTTTTACATACAATATGATCTCACAGAATCCCAATTTCAAACC
ATTAGATTCAGTTGCTATTGATTTCAATTTTCTCTCCTCTAGATTTTATAACATTTCTGA
TTGGGGGCAACAAAATGGAAGCTTTTACATACAATATGATCTCACAGAATCCCAGCCAAA
CTTGTAATTTTATGATTTTTTTTTTTTTTAATCTCGTCGATTGGGGGCACCTAATAACTC
GTCTTTCGTGATGGTAACTGGTGGCGGGTAGGCTTGCAAAGGAAGGAGTTCAGATTGAGC
ATATCTTTCGTGATGGTTTGACAGTGACCAAGAGTTTCCTTAGTGAGATGGTGATTCAGG
ATGGCCCTAGGTGAGTATTGACTTTTTTATATTAAAAAAAAACATGCACCTTTGGAATAG
GATTAGCGGAAGTGCCAATGGCTTCCTCTTCTTCAATGGCTCTGTACTCATTCATCTTCC
ATTTGGTTTTCCTTCCCGTAGGTGCTTTTCGTCTGTAAAAAACCATAGTCTTCTTCTCTC
CAATCACTCTATTATCAGAAGAATAAACGTAACCTGTAGAGCCAGTGGCCTTCCAATATC
CAGAAGTTGTGGTACGGGTTGGTCTACCTCCATGAGCTTCCCTTTCTTGTCTAGGCGTAA
AGAAAAACCACTGCTCACTGTCTCCCTGACACAGCTCTCCCAAAAACTCTGCAACAATAT
ATTACAAACAATCAAATTGTAATAAAAGTATAAGGACGTACTCCAACACCCATTTTATGT
TTAAATAAAAAGTCAAGGAAGAGATATGAACTTGGAAGCACTACAAAAAAAGAGACTTTT
AGAGATGAAAAATTTTATATAGTCCCTAAATAACATTATTAGAGACCAAAATTATTTATC
AGTCACTAAATTTAGAAATTTAAGAAAATTTAGTGTCCAAGAAAATTTCCATCCCTAAAT
TAATTTTTTCATCCATAATATCTTAAAATAAATTCCTCCGCCAATATTTTAGAGGCTTGA
GTTTGGCAGGAATATTGTAGAAGTGTCCCTAATTTGTCTCTTTTTTAATCAAATACTATT
CTGATGAAAAAAATATAATATAACCTAACTTTATTAGGAAACTAAATCTTTTTTCTCCGC
ACAGGAATGCTGAAGCAGCAAACGAATCATAATGATTGTTCAGGCTTCTTCTTCCTACAG
TGTTGGCATTTCCCCCCTCATTACTTGCCTTCACGTTCCCGGCGCCTCCCTATCATCTGA
GGCAAAGGTACTTTCTCAAACACCCAAATTTTATATAAAATATTTTTCTTTTACTCTCTT
CTTATTGTTAATCGATCCGATTTCTGTATTTATAACCCTAATATGTACTAATATGTTATT
TCTGCATTCTCAAAGTTTGTCAGAATTAAATTGTGTTTAATATATAAAAGCATGTTTGGT
TATTCGAAAGAGCTATTCGATTTATCCATAACCCTAATATCACAATCTGATTTACTATAC
AAGAACAATCTGAATGGAACTTGATATTTAGAGGTTCTTGAATAGTCCTAATCAATAGCA
ATTTGAGTTCCAACATTTTGAGTTCTGAGCACATTATGTTGCCCATCATTATAGTCTGCC
AGTAGAAACATTTCACTTGCAGAAGATGTTCTAAGGTGGTAATTAAACACCATCAAAGAT
TCGATTTTGACCCTGTTCCTGCAGTGGTTGAGTTACGCTGGCAAGCAGTTGCTGATCCAT
ATGATCAAAATTTACAGGTTGGTAATTTAAAACCAGACAATGGATGTTTAGATGTTGATG
GGGCTCAGTCTTTGTCAGCTGATGATCTAAGGTTGATAGCCAGGAAGACTTTGAGTGCAT
GGGAAACACTCAGACCAGGTGTACAGAAGTTGTTGCTGGTCTATCTTGCAAAGGTTTGTA
AGCATTGTTCAGAAGTTCACATAGGGTTGTCTGGACACATCTTCCTGTATTTATAACCCT
AATATGTACTAATATGTTATTTCTGCATTCTCAAAGTTTGTCAGAATTAAATTGTGTTTA
ATATATAAAAGCATGTTTGGTTATTCGAAAGAGCTATTCGATTTATCCATAACCCTAATA
TCACAATCTGATTTACTATACAAGAACAATCTGAATGGAACTTGATATTTAGAGGTTCTT
GAATAGTCCTAATCAATAGCAATTTGAGTTCCAACATTTCCCATCTTCCTATCTTCAGTT
TGCAGCACATTATGTTGCTCATCATTATGGTCTGCAGGCTATGGTTCAGGATAATGTGTT
AGATGGCATGGGAAATAGAATCGTTGTTAGAAAAATAATGGAAAGCAGATTTCCTGCTGT
ATGTTTATCTGAGATTCCTGCTAAACAATCTGAAAATGATAAATCTGCGCAGATGAAAAT
TGCCATAAAGACTAGGCCAAGTAAAGGTTTTGCAAATTGTGCAAACAAGTTTGGCATCAA
ATGAAGTTCTGTAATAACTGTGGAAGAGAGGAAGGAGCTGTATGACAGAGCACGTGCTCG
TATCTTCAGTGGGAATAGCAGTCCCGAATCAGATGATAATTATACTCAGGCAACCCCAAC
TGAAGAGAAGAAAATTTGTTTGAACCCAGATGAGAATGAAGGTTGCAAGAATTGTACTAG
CGATTCAAAAAATTCTAGCATGAGGTATGGGTTCACTTCATCCCGAGTAGCAATCTTCAG
AGATAGGGAGAAGGATCGTACTGACCCAGACTATTATTGGAGTTATGAAAGGTATGTGCG
GAACCATCCAATGAATCAGAACTTTAACTTGGTGCCTTTTAATGTGCCGAAGGTTCAAGT
TCCATTTGTGCAGTACGATGTCGATTTTGCTCAGTTGGGTCATATGCCAAGGACTCAAGC
TTCTGAGAGTTACAGGCCTCCTTCAACCTCAGTCATGAGCCCCTTTTATACCTTGGGATT
GAATCAAACATCCAGGGATGATGTTTATATGCAATGGGCTAGTCCGGCAATGATGTATGC
ACATTCATATGATCAGTTTAGACACACTGTTTTCCAGGCTTCATTCTGTCAACAACCACT
GAGATTTGATTACTCTCAGAATCATTGATGAACAAAATGTTTGTTTTAACCAAATTATTT
GAATGTGTGTGTGGAAGGCATCTTATTTTAGTAACTATAATAGAATTCAATTTAAAGAAT
AAGTTTTGGAGGTAGTTCTGTATTCTTCTTTTAAAATATAGTAATAACCTCAAAAAAAAT
TTTTCTAAGTTGGTCTTGATTACTTTTATTTAGGTACAAGGTCAATTCATACAAATGGAA
CACAATATTAATTCATTTATTACATATGTTTACAGGTGTTGTCCTATAGAGCAGGGAGAG
GTCACTTAATTCAGACTTGCCATGGTTATAAGTGTCGTGCTAAGAATTGGATTCATGAAT
GGCATTGTGGCAGCTTGAATGAATTACTTGTTCCAGTAGAAACATTTCACTTGCAGAAGA
TGTTCTAAGGTGGTAATTAAACACCATCAAAGATTCGATTTTGACCCTGTTCCTGCAGTG
GTTGAGTTACGCTGGCAAGCAGTTGCTGATCCAT
>PoNAC38 Chr02 2248995167 2221095724 2221098669
TATCCCCCCCCTTCCCCCTCAGACTTATAGACACTCTGCTCTCTCTCTTCCTTCGATTTC
AGTGCTTCTTTCTCCCTATATATTACCACCCTTTCCATTCCATTCATTCACTCACTCACT
TAATAATATTTCTCTCTCTGTCCATCTCTGTTTCTCTAAGTGTTGTTCTGTTTTTTGAGA
TGTTGGCATTGGAAGAAATTTTGTGTGAACTGAATGGAGATGACATGAACGAGCAAGGAT
TGCCACCAGGGTTTAGGTTCCACCCAACTGATGAAGAGCTCATAACTTTCTATTTGGCCA
CAAAAGTCTATCATGGCAGCTTTTGTGGTATAGAAATTGCTGAAGTTGACCTTAATAGAT
GTGAGCCATGGGAACTTCCAGGTGATTCTTTCTTCCTTCTACTCTGCTTTTATCTCTAGA
TGAACAAATATTTTATAGATTGTTTTTCCTTAATCATGAACTACATTATTAGTTTTTCAG
CACAACCGACAAACAATTTTTGTGGTTTATCTGAGCCCTGAAATTCTGCATCTCAAACCC
CATGTAGTTTACAATTTTATACAACCGACATACAGATTGATTTCATGGGTGTTGTATCAA
GATGTACAACTTTTTAAAGCTTTCAGGTGACACCCTAAAAGGGTAGCCAAATCTTTTTCA
GTAGAGTTATGGCTCCATTGGGCCCAGCTGTCTAAATGTAATAAATTTTCATTATATGCT
TTCTATAAAAGATTTTCACACACAGAGTCTCTTTTATTATTATTCTATTGTTATACAGAT
ATGTATCCAAGAGATTGATTTCATACAATCATACACACTTTTTCTTGCCAGAAAATCAAT
TTCTTTAGATATCTGACACCTCTCAACCAATACATGTGCATGAGAGAGAGAGAGAGGAGA
GAGAGAGAGAGGAGAGAGAGTTGTTTCATGTATGAAATGAAAATATGTTTAAAACTGATA
TAAATGTGGGTGATTAACAGATACTGCAAAGATGGGAAAGAAGGAATGGTATTTCTTCAG
CTTAAGGGACAGAAAATACCCAACTGGGTTGAGAACAAACCGGGCAACGGGAGCCGGGTA
CTGGAAAGCAACAGGGAAAGATAAAGAAGTTTACAGTGCTTCAAATGGAGCACTACTTGG
GATGAAGAAGACACTAGTTTTCTACAAAGGCAGAGCTCCGAGGGGAGAAAAAACCAAGTG
GGTCATGCACGAGTACCGCCTAGATGGTGACTTCTCATATCGTCACACTTGTAAGGTAAA
AAAGACAAACTAGCCGCCGTGAAAGTAAAGTTTTTTTTTTTTTATTAGGCCTGCAAAAAA
ACCCTTTGTCGTTTGTGGGTTGACATGTATTGTTGGTGCTATACTTTCACTTTGTTCAAA
AACATTTGGGTTAGTGTTTGATGTGATTTTCTTTTTTGTTTTTTTGTGTAGACTTAATGA
TGTGATTTGAGCAGGTAGGGTTTTCAATGGGTCAAGTCTTATCGGGTCCTTGTGGGGTCA
AATCATTCACAGATTTTGGTCGATGCTCTGTTCAACCCGGTTAATATAAGATCCGACCCG
ACAAACTTATTTTTATCAAAACTTGGAATGATTTTCTAGTTCAGCATGTCTAAGTTTTCT
AGTTCAAATTTTTCTTGTGTAGAGACTTATTCTTATAAATCCGGTCTTTATAGTTAATAT
TCTAAAATTTACTGAGTCTACACTGTTTTTACGATAGGGTGAGAAAAAGTGTGCCCGCGC
GTGGGTTCTGAAGCTGTTGGGAATACCTTAAAATCCTAGGAAACCAAACAAAACAAAAAT
GAATAAATGAACTTTTTAAACTTTTGTGTTTTGTTTTTTTCCTTCATCTTAAAAGCTTAT
ATTATATGAAAATGGGTTGATTTGCAGGAAGAATGGGTGATTTGCAGAATAGTTCACAAA
TCTGGGGAGAAGAAAACCCAACTTTATCAATCTCAAAGCTACCACCTCATGAGAGAAGCT
GCTGCTGCTGCTGGTTCGTCTGGCTTGCCTCCATTGCTTGAAATCCCAACACAATTCAAA
TCCCAATCTCATGCTTCAAATTTAATGGACTCCATGCACAACCCTTTTCAGATTCACCGC
CATGAAAATGACCTCAAATCCCTAATAAATCCAGTTTTGTCCCAATCAAATCATTTCCCA
ACAAATAGCTTCCTCCAGCCCTCGTTTTCACCTCTTCCTCCTTTCCAGAAAAACACAAAT
CCATCACCATCCCACCTTTTCAAATCCCTCCTCTTATCACATCAAGATTTCACTTCACCT
ACTGTTCCCAAGCAGTGCAAAACAGAGCCCAACTTTTCTTCTTCTTCTTCCCATTTCCAG
CTCCCAGATGCTAACTTGCGCTGGATGGATAAGATTCACCACCAAAACCCATTTCAAAAC
CCTTTGTTTCTTGACGTGGATAGTACTGGTGTGCTTGGATTCTCTGCAGCAGATACTCCT
GGTCCAGACTTTCAGATGATGCTAGATCCGGCTTCCATCACTGTCACCGGAGATTCTTGG
CCATTGGATCTTTGAGATCTTCTTATCTTTAGCTTTTACATCTATATATATATATATATA
TATAGTTTATATACTTTCTGTAAATGTGGAAAAGTGCCATCCTTAATCCAACCATGCATG
CACGTATCCATGTAATATTCGAATATTTACTGCTCTAAGATTGCCTTTTCTTTTATTATA
GCTTTGTTTTGTGAATATTGTTTAGCTTTATTCGAATTTTTTTAGTGAGGAAATGAGAGA
TCAGGTTGGGATTGATGGGACGCCATGGATGGGATTGAAGGGCCGTGTTCATCATTTTTA
CGTCACCCTTTTCTTTATGATTGGTGATGGGAACAGGGTCCACCTGCATGAATGCTCAGT
GCTATAGGCTGCTAGCTAGGACCTGACCCCTATTACCCTCTCCCTCTAGGCTCTCTGTTT
AGGGAG
>PoNAC39 Chr02 2248995167 350449127 350455951
ATTTGATTCGAGTCTCTGTCTCTAATCCATCCTCTCTCTTTCTCGAAAATAAAGCTAATT
CATCAGGACACAAAATGTGACACATTTATATCTCTCTCGGTCTCTTTGCATTTCCACTCC
CAATCTCTCACTATATTAACACGTATAGAAGAGAGTGAAACTGAGATTTTAAAGAGAGGC
CAAGAGAGCCAAACAACGGAGAGCTCGAGAGATCCAGAAACCTCAGAGGAGCTTCGACTC
CAAACTTCAGGTAAGAATTTTTTAATTATTTTGTTCATCGATTCCCAAATTTGTTCATCA
ATTTGGGAATTGTGATTGATTTGTATTTGGAAATTCATCTCTAGAGGTTCAGCTGTGAGG
ATCAATGAAGAACAAGAAAACGGCAGTGATGGGAGTTCCTCCACTAGATCCATCGCCGAT
GGCGCATACAGAACAGAGATGTCTGAGAGGATCGAGAGATTTCAGAGAAGAGTTTGGTCA
GCAATGCGGTCTCGCGAACGAGGAAGTCGGAGGTGACACGGAAGAGGAACCTAGCGTTCC
AGGTAGGGTTTTCCCGCCACAAGTTGAGTTCGGAGCTTGGTGGATGGGTCGACCCAGGCC
ATTGCGTATGTCTGCATCTTGCGCAGATTAGATGATGGCGGCTTCAGTCCTTGCGCCGAG
ATCAAGTTGATCTCCAAAAGGTGCGTCTCCCCCTCTCTCTATCTCTCTTCTTGCTTCTGT
GATGATTGAAATAGACTGTTCTGACTTTGTTGTTGCTCAAGTTCAAGTAGTTTAGTTGGA
TGCAGTCCCCTATATTTTCAAGAATTGACCCACTGAATCTGTTTGTTGACATGTTGAGAT
GCAGCAGACTGGTTAGTAACGTAAATTGATGTATATTTCCTGAAAGTTGATTATCATTCA
AAAACAATGTCGTAAGCTTAGTCAACTTTTGAAACTCCTTTAGAATCTCCCCAACTAAAT
TATTTGACGACAGGTCAAGGACTTACAGTTGAGTAGCGTTTCCGATCTGAGGTGGTATGC
CCCCAGTGATTCTGTTTCCTGCAATCGTTAGAGTTGTCAGTTGTGGGCAATTCCCCCAAT
TTTGAGAGAGTTGACCACTGAATTTGTTGTTGCTTAGCTCTATATATTGCAGGTTTGGAT
AGACACCAAAATCTTGAGATATGTTTCCTGTTAGGCTGTTGTTTTCAAGGCGTACTCTGA
TCAGGTGTGTGCAGTTTCTCAAGCTTTTGGGGATGGGACCTGTGAGATGGTTGTCGCTTG
CTCTAAAGTATTGAAGCAATCCATTTCGGCGAATGTTCTCTGGAAGATACCCTGTGAATT
GGTTCGCATCCAGTTGCAGTACCTCTCTTGCTCGGTGGGTAGAAAATCGGATGGTAGTAA
GACAAAGGAAGCAAGACCAAATTCAACCAGCCTCCAATTTGGTAATGTTGTTTTTCATAG
ATAAGTAATAAGAAGACCCCCCCAATAGTTCAGAGATGTTTGAAGAGGACCTCAATGGAG
TTGTTATCTGTGAAGAGGAAGCTGTGCCTGCTGTCTGTGGTATTAGGGCCATTTGTGTCA
CTCCCTCCAACAGAAGAGACATTGACACCCAATTACTTGATGCTGCAAGGTAAGTTGATG
ACCCTTTGGGTTAATTACAAAAGCATTTTGCTTTTGCTATTCCATTGCCTATTGGGTTGT
GCTTTGGCCCTTATTATGTTGCGTCTCTTAGTGCAGGAAAAGTTTCAATGCCGAATTCAT
CCTTGAAAAGTCTCAATTGGCATTCTCACAGCCAACCTCAGCTGGAAAGGCATTGGCATC
CAATTACATTGGCACTGGGTCTTTCTTGGTGTACAAAAGTCAGTAGTTTTGATTGCTGTG
GATGTTATTGCTCCATCCCACTATCTGTAAGCAATTTCTTATAAATTAGAAATCATAGTT
TTGAGTTTCAAATTTCGAAAAAAAAAATAGTTTTTCAGAATGTTCAATTGAATTTATTAA
AGTTAAACATTTTGTCCTTAAACTAGGAAGTATTTATGCATTGTCAATGGCACAACTTCT
GTGTGCCATGAACACAACTTCTGTGTGCCATGGTCAACTAAAGAAAACGATCCAACCCAT
AACCCAATGCAAGGCAGTACGAAAAAGGATCGCCTGATTTCTATGAAGTAATCTATTCAT
TGAAGTAGCCTCTTCACTAAATAAAAACTTTCCAATAAGCAAAGGACTTATAAACTACTA
ATTATTAAATGCACTAATCTAAATTAACTCCAACATACCCAGTCCCCCGTTAATTGATGA
TCACAACAGAAAAATCCGGATTCTTCAGAAAAATCTGGATTCTTTTCTTGCAAAGGAAAT
CTGATGTGTTTAAGAATTTCAGGCATTTTAAAGCCTTTGTGGAGAAGCTAAGCGGGCACT
ATATAATGGTTCTTAGAACTGACGGTGGAGTAGAATTCTACTTTAAAGGATTTAGCGAGT
TATATGCAGAAAATGGGATGATATATGAGGTGACCGTGTCAATGGATACCTTGATGAAGA
GGTGTATGTGAAACAACCAGTTGGGCACATGAAGAAAGGTGGTGAACATAAAGTTTATAA
GCTCAAGAAGGCTACTTTCTTTGAAGAGAGTGGATTCCAGAACTGCATACGTGAGCATGC
TATGTATGTGAAGAAGATAAGTTCTTTGCTACAGGTAACTCTGTTGGGCAAGCAGTTAAA
TTATTCTTACAAAAATGAGTTCTATAATCTTATATTATGTTCTTAAACCTCATATATGCT
TCTGAAGAATTCATTGTGTCTGCAGATGGTTCCCGTAGTTGAAGATTATGATGTCAGAAA
TTGATGTTGCATTGAATGAGATGTATCATGTGATATTGGGTATGGGGTAGTTTGGCTATT
AATACTCTGGTACTGATGATTGATTGATAGGTTGGAAATTTGAGATTGTACTACCCATAT
TTAGTTAAACTTTACTTAAGATTATTTTGCATTATTATCGTATTTGACTGGAGATGGTGA
TGGAAATGGTTGAAAAACCTGTGTACTTGGTTTGTTTATTTTGAAGATAGAATTGAGATG
TTGTCAATGTCAATCTTTTAATTCTGAAATGTGTTAGCAGAAAGAAGGATTGGTTATGTA
ATTATTTTAGTCTGTTGTTGGACTTGGTTTTCCTTTAAAATACATAGGGGTGCAAAATTA
TTTAAATCAAAACTGCAAGGAGTTTTGACTAGAAAAGACAATTCTTTTTGCTCAAGAAGA
TGATTGTATGTTGGTTATTTAGCATAAAGATGACATTGACATACTAAAGCAAGACAGGGA
GTTTCCAGTCAGGGAAACTGCTCAAGGATTTTATATAGCTCCGAAATATGGTTTACGACA
GAGGTAAAGTATGGCATTGAATACTTTCCCAGTATGATTTGTGAAACATTTGAGAGTTGG
TATAATTGTAAAGAAGGAAATAGAATTTTACTAAATTTTTGGGCCAATATGCACTTTGTT
ATTTGATAGTCAATATCCAATAATTCCTAATATTAATCCTCAATATTCATACCATATTTG
ACGACAGAGTTGTATCTATAAGATTTAAAGTTTTTAGTTTTTCTTTTTCTCTATTGATAC
TCATGCTTTGCTCTATTTGGAGAGTAATCAATGATATATGTTATACCATGAAAAGTGTTA
AAGAATTTGAATATGAAATTGCCTTACACAATTCTTTCTCATTTGGCATATATTTTTTTC
CTTTTTGCTGTTATATTTCTTCCATGCGTTTTGATTCGATTATGATTCTTCTAAATGTTT
TGATCTTATATACTTTAATTTTAATGGTTAAATCCAAGAGAAATAAAAATTTAATGGTTT
AGGTTGAGAAAAATTAGAACTTAAAGTTGTCTTTCCGGTCTTTGTGCATGATAGTAAAGA
AAAGGCACACGTGATGCATGTGCAACATATTTTGTTACTTACATAACATTGTAAATTCTT
TGTTGTTTAATCCTATAAATATTAAAGAGGTATTTTTTTTAACATTATAATCATTTATAA
CCGTCAATAAATTTAATTATGGGTTTATACATGAATAAGAATTGTATTGAAAAATTCATG
TATGATAGTAATCAATTTGATTTTATCATGTATGATTGTAGTTAATTGAATTTTAAAAAT
ATAATTTAATACTTTAATTTTAATATTTTGCAACATTTTCCACACGTACTATCTATGCAT
TTTGCATGATGCATAGAGCATACTATCTTCCTTTTCTAATTAAACTTGCACAATTTTTTT
TTCATACCCTTACTTCATGTAGGTTCATGAAAATTTTTTAAGGTTGATAAAAATTGTATA
CATCCACCAAACTTTAATGATTTATAAATAGTACCATTAATGTTTTATGTATATATGTGA
TTTTCTACTATTTATTTAGTTTTTGTAATGTCAATTTCTTTTGTGTAGCATGCCATGACT
TATTATTAACACAAATTTAGTTAAGTACCACAATATTACTTTTTGTGTACAATATAATCA
TTTTCAGTTACAAAAAAAATTATTTTCAAAAAAAAATGTGTTACACACGCATCGCGTGTG
GGCATGTGCTAGTATATATATATATATATATATATATATATATAATATATATATATATAT
ATATATATATATATATATATATATATATATATATATATATATATATATATATATATATAT
ATATATATATATATATATATATATATATACAAAATTATATATATCATATGAATCTTTTAT
TCTTTCCCTCTCTCATGCGTAGGCAGCTGAAGAAAGAATTTTCTATTCTTTATTTCTTGT
GTGTCAGTTTGAAGGGGCTATTCAAATGAACTGTGTTTCTGTAGGACCTACCCAATTGTC
AAAGTTTAACTCCTGCTTTGAAGTCATCGCTAGGTGGTGTTATTGCGTTCAAACTGCCAA
ATGGCAGATATAACCACTCGGCTGAAGATGCTCTTATGATCTCACAAAAATAATTATGCC
ATCATGTTCGTCTCGTCATCCTCTTTCTTTTAAGTATCATATTTATAGGTTTTCACTGAG
ATATAAAAAAACATAATTATGCCCAGATCATGGTGTGAAAAACTTATTTTCTCGTCCAGA
CCCATGGCGAGAAAATAAGTTTTTTACGTCATAGCCTGGGCGAGAAAACAAGTTTTTCAC
GCCATGATCTAGGCGTGAATTATGTTTTTTATATCTTTGTGAAAACCTATGAATATAGTA
CTTAAAAAAAAACCTTCGTCTTGTCATCCTCTTTCTTTTAAGTATCATATTCATAGGTTT
TCACTGAGATATAAAAAAAAACATAATTATCCCCAGATCATGGTGTGAAAAACTTATTTT
CTCGCCCAGACCCATTGCGAGAAAATAAGTTTTTACGTCATAGCCTGGGCGAGAAAACAA
GTTTTTCACGCCATGATCTAGGCGTGAATTATGTTTTTTTATATCTTTGTGAAAACCTAT
GAATATAGTACTTAAAAAAAAACCTTCGTCTTGTCATCCTCTTTCTTTTAAGTATCATAT
TCATAGGTTTTCACTGAGATATAAAAAAACATAATTATCCCCAGATCATGGTGTGAAAAA
CTTATTTTCTCGCCCAGACCCATTGCGAGAAAATAAGTTTTTACGTCATAGCCTGAGCGA
GAAAACAAGCTTTTCACGCCATGATCTAAGCGTGAATTATGTTTTTTTATATCTTAGTGA
AAACCTATGAATATAGTACTTAAAAGAAAGGGGACGACGAGACGAACACGATGGTATAAT
TATTTTACTGAGATCATAAGGGATTTAACCGAAAATAATTTTTAAAGTTAAAATAAATAT
AATTACTGAGAGGAGAGAATATATTTATTTGATCTCGTATATTTTAATATTTCACTAGGC
ACCAGGTGGTGGCTAGTAACTTTTTGAAGAAAAAAATGGTCAACACTAATTAGGTGGTGG
ATAGTAAAATCTGGATGGTGGTTAGTTTTGTGCTATTTTTTTGATTTACACATCTCTAGT
TAAATGGGATCACTTTTATAATTTAAAAAACAAAAGTACAAAATAAAAGTTACCCCATTA
AAACAAAAGTTCATACCATTCGAGTCTGTGTTTCTTCATGCGTCTAAGTATCGTTCAATT
TAAGTATTGCCGATGCTCCTTCCTTCTTGTGTCACCAAATGGAGATCCAAAAATATTGAA
CTGTTGGTCATATACCATGCTGGTAGATTAGGATAGGCATGTGGATATGCCTCTGTGATA
TCCGACTCTCTCGTGTCTGCGATAAGACAGGTTCAAATTGTTCTCTGTTTTTTTCGAAAG
AAAAGGGCTAGATACATAACATAATATTATCGTTTGGTCATCCTAGGCATAGTTTTTGGA
GAAGATCGTTTGGTTGTCCATCTGTAAATAATGGCGATAAGAATCCCAGTCGGTTTTAAG
TTTAATCCTACCGACGAGGAGTTGATCAGTCACTACCTTTACAACAAGGTGGCCGGTAAC
CCTCTTCTGTACGATGGAGTCTTCGTTGCACGGTGGCACGGACCCATGGAGATATTTAGT
TCCCGAGCTTCATCGTCGACCAAGGAGAATGTATGTTACTTCTTGACCAAGTTGAAGTCT
CATAATAATGGCTCACGGAAGGCTCGCCGAGTCGGTATGGGAACGTGGAAAGGTGTTGAT
GGGGATGCTGTAGTTCTTGATGAAGAAGGAAGGAATATTGGTTATACCAATATTTTTTCT
TATCAGTATAAAGGGCTCGCGCCGGAGGATAAAGTGTATCAATGGATTATGAAAGAGTTT
AGGCTCCATGAAGATTTTGTGCAGAGAGAACAAGTAAGTTTTTGA
>PoNAC40 Chr04 2465308516 1844346183 1844347441
AGCCCACACAAAGGCTATAGCAAGTCCTCTTTCACTTTTCTTTCTTTTATTAGCCTTCTT
TTTCTCTCATGCAATATGTGTAGTATATAACCCTTTCAAGTGGTCTCTCCTATCCTCTGC
TCATTTTTTTTGAAATAAGGCAAATAAGTTGAGGAGCTAGCTAGCATTTCAGAGATGGAG
CAGCCAAACTTTGTTAGAAATGGAAAGATCAGATTGCCCATCGGATTCCGGTTCCATCCC
ACTGATGAAGAGCTCGTTGTCCACTACTTAAAGCGCAAGATATTCTCTCTTCCATTGCCT
GCTTCCATCATTCCTGAGCTCAATGTGTTTCAGACTCTCCCCTGGGACTTGCCTGGTAAT
TAGTTCATTCACACTAAATCCTCTGTTTTGAGCTTCACTTGGCCTATATCTCATTTCATT
AACACTGAATCCTCTGTTTTTTGGCTCTGTTTTGAGATTCACCTAGCCTAGTAGTAAAGT
TATAGTCAAAATATCTCCACATGATTACATTGTATGCGATGATAAAAATGTATATACTTT
ATATAGGTGATTTAAACGAAAGGAAGTACTTTTTTAGCAAAAGAAATGGAAATGAGAAGA
GATATAGAAGAGTTGATGGTTTTGGTTTTTGGAAGGCTATTGGGAAAGAGAAGCAAATTG
TAGCTTCTGGGGGCAATAAAGCAGTAGGGATTAAGTCTACTCTGGTTTTCTGTGAAGGAA
ATCGACACCACGTATCAAGAACTCGCTGGATCATGCATGAATATCGCCTTGTAGGATCCG
AAACAACCCCCTTGCAGGTATGCATATAAGTGTATTATTTGGGGGATTATGTTGGAACTT
TTTAATAATTGGTTGTTGAAATTATATGCAGAATTCTATAATGATTATGGATGACTGGGT
CGTCTACCGCGTATTTCAGAAGAAGAGGAAGCCTAAAAGTCTTGGTGTTGTTTCTCAGCA
GCCAAACAGGAAACAAGCTAAGAAAATTGAGGAGATGAAGCCAAGTTGCATTGTTTTCAA
GATGGAAAACGATTTTAATTCAGGTCCTCCTCAGCCATCTTCCTCGAGTGGGATAATCGA
TTTCTGTCCTTCTTATGGTTCAGATCAGGAAGAAAGCAGTGCTAGCACTAGTTTTGCTTC
ATATTGTTGAATGAGAGACCATTGGAACTTGTATCAGTACTAATTGACTTGTATGAGATT
GAATGAATGGCCAAAGAAATGAAAATGTTGAGACTTATCCGCACTTTTAACTGTTTCAA
>PoNAC41 Chr03 1784695063 1341485121 1341486357
TCTAGAAACCACCTCTGGTTCCGACATTTGTCCCCCCGCTTCTCTATTTATATCGCTGTA
TTTTCCTTACGTTTTAAGTTAAGAAGAAGAACAGAGAGAGAGAGGGCGATGCAGCGAGAT
GGTGAAGATAAAATGAAGGCTGTGCTTCAATCACCCACAGGGTTCAGGTTTCATCCAACA
GACGAAGAGCTAGTCACCCGCTACTTGTGCCGAAAATGCTCGTCGAGGCCCATCCCAGGC
CCAATTATTGCCGAAGTCGATTTGTACAAATATGATCCATGGCAACTTCCTGGTACCTTT
AATCTTTGTTATTTGTTTTCTTCTTCTTTCAAACTTCTTTCTTTGATATTTGGTGTGCAA
TTTTGGTGGTGGAGTTTACAGAAATGGCTTTGTATGGAGAGGAAGAATGGTACTTTTTTT
CACCCAGGTACCGGAAATATCCGAAATGTTGCAGGCCCAGCCGGACTGCCGGGACCGGAT
TCTGGAAGGCTACGGGACGAAATAAGGCGATTGGGCCGGTGGGAAGAAAGACTATTTTGG
TGTTTTACTCAGGAAAATTGCCGAAAGCAGAGAAAACCAATTGGGTCATGCATGAATACA
GTCTAGTGGATGTAGAAACATCTAACCGCAACCAGAACAACTCCATGGTAATATTAATCT
CTTCTTCTTCTTCTCATTTCAAGTTTTGTTGTCGTGGCCGCTTGTATCTGCCCAGTATTT
GATTACTACTATTCTAGGGTTTCAAAATAAAAGACGGGTCTTGGTAATTGGTTTTGATCT
TTATTTTTCAGCTGGACGATTGGGTGCTATGCCGTATCCACAAGAAAACAGGCGCCGTAA
GTAACAAGCGCAAAACAACCTCTTCGGGCCTCCTGCGGGAAAGCGGCGCACAACCACAAG
CGTCGTGGGCATCTCCGGCGAAAGTGAACGATCGCGTGTACTTGGGGCCGTCAGGTTCGG
TGCCGAAACTCCTCACCGACTCGAGCTACTCAGAACAGGTGGCGTTGCCGGAGTTCAAGG
AAGAGGAAAGCTACCTCCATTCGAACGGAGAAAAAATAGTTGGTTACCCATTTAATTACA
TGGGTGCCACTGAGCCAACGGAGCGCCAGGAGTTGCTCATGTGGCTGGACAACGGCTACA
AAACATGGATAATTTAAGGGGAGATTATAGTTTGGATTTCTCCGTATGCCTGTTTTGGAA
TAAAATGGAATAAAATTGGAAATGTTAGAAATGTTTT
>PoNAC42 Chr03 1784695063 805232663 805238179
CTCCATGTTTAAAAACACTATCCGTTTACAGTTAGATTTTTGGAAAAAATTTCGTTTTTA
TTAACTTTATGTATTACAATACTAACAATATTTTATATAAATTGTGGATGTATTTGTGAT
TAAATAGATGGGTTTACTCTGCTTTTGAATGTGTGTGTTAGTAACAGCTGTTAAGGCCGT
TTCTTGCTTTTGCTTTTCTAGTCAAGGGCGCTCAAACAAAGGTGTGGGAGGGTCTTGTGC
TTTAGTAAACCAACACTCTGTTCTCTCTAAAGTTCGAAACCGCCTAAACAAAGGGGGGTA
TGAGGGGTACCTTTTTCTTTATCTCACTGGGTTTCAGTTAAAGTAGAGAGCGAATTCTGG
TGTTTTTTTCATGGTTAAAGAAAGAGTTTATATATCTCAATCCTACCGTAACTGTTTCCT
CTTTTCCTCTCTCCTTCCTTGTCTACTTCTCTCCTGCCTCATTTCTTAGGGTATACTTCT
TGTTTTGGGCATCCATCTCATCTGGGTTTTCTCCAATTTCTTGTAAATCAAAGCTGTTGA
AGATTCAGTGCTAATATTTCATGTTTATAATTCCCAATTTTTTATCTTGTTTTCTTCTCC
TCACTATATAATTCTCAGTTTTTTTACCAAAACATCATATGCATATTTGAAATCTCACCA
TTCTAACATATCAAGTTATTGATTCTTGTTTGTTTTCTTTTCAAATCCTCAGAATCTGCA
GAGACTAGTTCAGAAGCTTGTGGCTTATTTGGATATGGGTTGTGGGTGTTTTTATAAATA
CAAGAATTTTATACGAGATTTTACTTTGAATTAAGCGGAGAGAAAGAGGCATGGATAAGA
ATACTAGTCAGTTGGGCTCCATCAGCAGTTCTGATCTAATTGATGCAAAGCTTGAAGAGC
ATCAGATGTGTGGATCCAAGCAGTGCCCCAGTTGCGGACACAAGCTCGAAGCAAAGCCGG
TACGTACGGATCCATAATATTCTTGGCTTCAACAAAAAAAGATTTGATGTGCAAGGAATA
AACAGCCAAAGAAAAGAATTATTCTGGCTAGCCAATGTTTATTTGCTACTGACTACAAAT
TGGTTGATGCAGTTTAACTTTATTCAAATTTAAATAATGATTAATTTGTTAATTAGTTTC
CTTGGTTATTTATAATTTTCTCTCTTGGTGGGTGATTATTTTCTTGGATTTGAATGCATT
GCAGGACTGGTTAGGTCTACCAGCAGGAGTGAAATTTGACCCCACAGACCAAGAACTGAT
AGAACACCTAGAAGCTAAGGTAGAATCTAAAGACTTCAAATCTCACCCTTTGATAGATGA
GTTCATCCCTACAATTGAAGGTGAAGATGGGATCTGTTACACTCATCCAGAAAAACTCCC
AGGTCTCTCTCTTCCTCCTCTCATAAAACTAGGGTTTAATTGCCTTAGTATTCTTCTGTT
TGCTAAGACTTTTTATCATTTCCCATGTTTCTTAGTTGTTACACCTAAAGTCAACCTAAC
TTTGAATTTTGGTAAATGTTTCTACTTTCTTCTTCTTCAGGTGTTACCAGAGATGGGTTG
AGCAGGCATTTTTTCCACAGACCCTCCAAGGCATACACAACTGGAACAAGGAAAAGAAGA
AAAATTCAAACTGAATGCGATTTGCAAGGAGGCGAAACCAGGTGGCACAAAACGGGCAAG
ACAAGGCCAGTGATGGTAAATGGCAAACAAAAAGGCTGCAAGAAAATTCTAGTCCTCTAT
ACCAATTTCGGAAAGAATCGAAAACCCGAAAAGACCAACTGGGTCATGCATCAGTACCAC
TTGGGTCAGCATGAAGAAGAGAAAGAAGGAGAACTAGTAGTTTCAAAGATATTTTATCAG
ACACAACCAAGGCAATGTAATTGGTCTAGTGATCGGAGTGCAGCCATTGGTGAAGCAATT
AGCACTGACCCTGTTAGTAGAAGAGAAAGTGGAAGTGGGAGTTCTTCTTCAAAGGAAGTA
ATCGCACAGAGAGATGAATTGTACGATGGACATGCTGCTCATGGAGTTGCTGCTACATTA
TCCAGCTATAGTACCATGGACATGCAACAATTGAAATCCGACCATTTCAGCTTTGTTCCA
TTTAGGAAAAGCTTTGATGAGGTACATCTACTTGATCTCTCTCTCTCTCTATATATATAT
ATGGTTGGTTGGACATTTGTTCATTCATTCATCATCTTTATACTATCCTCTATTGCATTA
TGAAAAATTTCCCGCCAACTAAAACAAAAAAGTAGTGCTCCCCTTTGGTTTCAAGATTGA
AAAGGCATTTCTCTGATAGCCATAAACAAAAAGAAGCAAGATTGTGTCTTTATTCTTACA
GTCCTCTTACCTTAACAAATTTGAATTTGGTTTTTTTTTTCTTTTTTCTTTTGGCGAAGC
AGTAAAGATAGAGTTATTATATTTAATTGCATGTTTTGGTTAAAACAGAATAAGGAGTAT
GAGAACACAAAATGCTATAGCTTGTAGGCTTGCTTTTCTCATACCAATTGCGTGTAGATA
CAGCAAGAAAATAAACTACATTTCACTTTAATATTGATTAGCCACCAAAACTGAAATCAG
CATAAAACTGAAAGTAAGGAAAGCGAAATTTAAAACTAGAAAAAGAAATGAAGTGTAGTT
TTCAGAAATGGACTAGTTAGCAAACTGTTAATATGGTTGATTGTTACAGGTGGGGGTAGG
AGAGGTTTCAACGGCAAGGGACACCCAGGCATCAGGACCATGCGAAGAGCATGACATGCT
GGAGCAGCATCAGAGGCAACATCACGTAACACATCAGCATCCACATCATCAGCATCAGCA
TCAGATTGCAACAGCAGCCTACCACATCAGCCGGCCTTCACATCCCATCTCTACCATCAT
CTCTCCACCTCCCCTCCACCATACCCCCATTAATATTCTTGATGATGATCCCTATCATGT
CTCCAGAATGATGCTCCAAAATGAAAGCTTTCAGGTAAAAAGCAAACCCATACAAAATTT
ATCAATTTTAGAACAATGTCAATACTAAGAAAGTATATCATGCTAATAATATATATTGTA
CACACATAGTTCCCTAGTTCTTCACCCCTACAGTACCGCAATCGAGGATCGTGCATGTAT
CAATGCATCACACTCTCATGATCCAGTACGCTAAAATCGCATGTATCAATGCATCACACT
CTCATGATCCAGTACGCTAAAATCAGTTTCTTAAGTATTTTTCCCTAATAAGAATACTCT
TGTAAAAAGGAATATTAATGTAAATTGGGTTTAATTTGACTTTATATATATATATATATA
TATATATATATATATATATATATATATATATATATATATATATATATATATATATATATA
TATATATATATATATATATATATATATATATATATATATATATATATATATATATATATA
TATTAACAAATAATGTAGTGAAGAAATCTACCCCCAGCGTATTCAGTCCCTACCGAACAA
AGTAGTGCACCGCGTACTAGTACTCATACCACATACCAGTGCCAGTACCACATACCAGTG
CATACCACGTTCAAGGTACTTAAAAGTTATTTACTAAACATTGCTTTGTCCCCTACCCGT
GAGCGCATTCAAGTATGCAATGGCTATGGCTAGAAATGGTGAGGGCGCCCCTAAAAAAAG
AATGTTTCGCATCTGATTATCCAATTTGGTTATGTGGTAATAGCTGCTTTAGTGTCAGCT
GAGTTGCCAACAAGTAATTATTGAACCTTTTAAGCTGTTAATCCTTGTTCAAAACATGAT
CATTAAATAAGCATATTTTGATTACTTTAAGCATATGTTTTGTGTGTGTATATGCAGCAC
CACCAACAACAACAACAACAACAGCAGCAGCAGCAGCACCAACAACATCATAAACTGGGA
GGCAGGTCTGCATCTGGTTTGGAAGAACTCATTATGGGCTGCACTTCATCAACTGATATA
AAAGAAGTAAGTATGAACTTTTTGACCCTGAAATCCACAAGACTTATGTGTCATAATATC
AACTGACTGTACTATAAACCTAAAGAAAAGGTAAGAAAAGATTAGTCAGGACATAATGAA
GAAAAAAAATGAATTTGTTTATTACTGTTGTTTAAAATTAAAGAGTGATACCAGAAACTT
TTTCTTTTTCTCTTTATCTTTTTTCTCTTTTGATTTTATGTTTTGGTCTTTTCATATGAT
ATATACATATATAAAATGCAACGTCCAAAAAATTTGTAATATCCTGCCATGTGTAGACTA
TAATTTATATATTTTTTAAGAATTAAAAAAGCAAATGGGAGCATATATGAATGATTAAAC
ACAAGTTGTTACTTAGAACACACTTTGTTTAGGAAGAAGATACTATATTGAAGATGATTA
AGCTTTTAATTTTCCATTTTTTTGTTATTTATTATTCAGCTTGATTTTTATTTTCAGTTT
GTCTAATGTGAAATGAAAAGCCCACGACAATGGACTATCGACCTCTCTTTATTTACCTTT
TAGGAACAAAAGGAGTGAAAAAACTGAAAGCTTACCCTTTTTAAGACAGGTTTATTCTTA
AACTTGGCTTCTTATAATGCAAATGAACACACCCCCAAAAGAAAAGATAAATTATTAGAC
AAGAAGGAAAAAAGAAAAAAAAAATGGAGGAAGAAAGAATAGAGACACAGCTGCTTGGTG
TAATTGTACCTCACTAATAAAGTAGTTTTGTACATTCCCTAAGAAACCCTAATATTCACA
TGTTTTGCATTGTTGTTAATGACAGGAGTCATCCATGACAAACCCACAAGAGGCAGAATG
GCTCAAGTACTCTTCCTTCTGGCCTGACCCTGACAATCCGGATCATCATGGGTAGGAGCA
AAATAAAATAAAAAAGAGAATAAACAATACCCTAACAGACAACATCATTCAACTTCTTTT
CAACAAGAGGCCAAGAAACCATCTATATTGTTTGCTCCTTTTTCCTTTCTTGTTGTTTTT
CTGGAGGCCTGGTCTTATATAGCTCAACTGAACAAACTGTACAGCACAGTCCATGTTGGG
AAAGAAAGAGAGAGAAGAAAAGATAAAAAAAAAAAAAAAAAAAAAAAAAAAAAAAAAAAA
AAAAGCTGCTCTCTTGCTGACAATAGAAGGAGAACCAAAGACCCAGCGCAAATCCACATC
CTGCATGGAAATCATCACCATTATGATTACAATATCCTCTTTATGGGTTTTCATTCTTAT
TATTATTATTTAATTATTTCAAGATGTTGTATAATTTCTTTTTTTCTTTCTTCTTTTAAA
AGAAAATACTACAGAGTTTGTGCAAATTGCAGCAAAACCACATTTGTTTATTTTTTTTCT
TTGGTTAAGTCACTTTCTACATCGCTTTCTCAAGTTCTGTTGTTATTTTTGGGTGATTTA
ATGAAGATGGATAAGGTTCTCCTTTGCTAACATTATATTGAAGGGTACAACATCCCATGG
TACAACCCAGAGGAGCATACATTCATAATTTCAAAAGAAACTATCATGGTGTTCCTG
>PoNAC43 Chr01 2562065589 1391168502 1391169849
ATACAAATGAGTTCCACTACCCGACAAAAATCATCATACATAAAATCGCTAGCTCTCTCC
GTTCGAACATTTCAAACTCTCCCACTTCTCTTCAACCTCTATTTCCTCTCTCTTTCTCAC
CTGAGAAAATTTTTTAGTATGAAAAACACTTGTGACCTTCCTCCTGGCTTTCGGTTTCAC
CCAACAGACGAAGAACTCATCATGTATTACCTTCGGAATCAAGCCTCCTCGAGGCCATGC
CCTGCTTCCATAATACCAGAAATTGATATTTACAAGTTTGATCCATGGGAGTTGCCTGGT
CAGTCTTATCTGAATCATTCCAAATTAATGTTTGGTTTCCAAGAAAAATTTTTATGTGCT
ATCAATTCATGATCATAACGTCTATATGCTTGCTTTATCTTGGTATTTAGTAGCCCATAC
TAATTGTCTACTTTATGGATTGTAGAAAAGGCAGAATTTGGCGAGAATGAATGGTACTTC
TTCAGCCCACGAGAGCGAAAGTATCCAAATGGGGTGCGACCCAATCGGGCCACCGGTTCA
GGGTATTGGAAAGCTACAGGAACAGATAAGGCAATCTATAGTGGGTCTAAGTATGTGGGG
GTGAAGAAAGCTCTTGTGTTTTACAAGGGTAGACCACCCAAGGGTGTAAAGACTGAATGG
ATTATGCATGAATATCGCTTAAGTGGTACACCACCACCACCACCACCACCACCCAACAGG
CGCCAAAACGGATCTATGAGAGTAAGTCCTTTTTCATGTTAGTCTTTTTTAAGGACTGCA
CCCTCCTCAGACCTTACAATACCCTGGACTTAGACTTTGTGTTTGTATGTATTTCAGTTG
GATGACTGGGTCCTGTGTAGGATCTACGTGAAAAGAGGAATGGGAAGAGCTTTGGAACGA
AACAGAATAGATGATTTGCACAACCAAATGGCAACCGTAACTCCTACAAATGATGCTAAT
GATCACCAACAATTGTTGAAAATTCCACCAACATTCTCCATTCCTCATTTAATGGAGTTG
GACTATGGCTCCATTAGTCAACTTTTAAGCGATAATAATTCATGTTTTGATTTCCAAAAC
ACCACAAATTATATTGGAGTTGATCACTATGGCCTCCCTAAAGTTCAATTCGGAGGATTA
ATGACATACCAATCTGCAGATTTGGTGCCAAAAATCGAAGTGAATCAGAGTACCCTTTCA
AACCAATCAATTTTTGGGGATTCAGGGTATGGATTTCAGTGATGATTTGTATGAATTTAA
CAATTAAACAAGGAAAGTGTAATATATTTTTTTTAAATGAAGTTGCATCATTGGCAGCTT
TACTGATGCCTTGAATTTTCTTTTACAA
>PoNAC44 Chr01 2562065589 651606134 651610966
CAACTTTATTATTAAAATCACAAAAATATCAATCTTTATCACTTTTATATTTATTCTATT
GCTATAGGATTGCTAGTTTATTACTTCCTTCTTCTTTTCCGTGGATTCAATACCTTGTCC
CTGTACATACACTACAATTGTCTTGTTTGGTTACTTTGGGTAAGTAAAACTCCCAAGTGT
CCCGTTTCTAATCTCTATATTTTACATTCTTTATAGTCTTGCAGCCAAGGAGAATGCCTG
ACAACCACTATCTTACGAGGAGGTAAAGGCAGTGTTTTTACATTAGTTTGTGGCACCATT
GCTCGAACACATCACAATATGAGAGAAATTGCAAACGAAACGATGATAATAACCAGCCAT
ACTAAAAACTAGACACCTTTGTAGCATCGGTTGATTGCTTCCAATTCATGACAGTAACAA
CCTTCTCAAGGTCAACCGAGATATAGCTTCCAATATGACATGTCTAAGGAACTCAACTTC
TTCCAGAAATCACACTTCTCAAACTTAGCAAACTTCTCTTTATGCAAAGTATCCAATACA
ACATCCAAATGCTCCTAATGATCTTTCGCAGATTATGAATACACCAAGTTATCATTATTA
AACATCATGGCGAACTTATCAAGAAAATTCTAAAAAATACATTTTATATGATTTATAAAT
ACAACTGAAATATTCGTCAAGCTAAAAGACATCACCAAAAACTCATAATGTTCATAGCAA
GTACTAAAAGCAATCTTCATCGCATCATTCTCCTTCAAAAATCACAAGAGAATCGGCCTC
ATATTATTAGTGCTTACAAAATAAGCATGACTTGATACATGCCAAAATTACTTTAAAAAT
TCAATTTTAAGAAAATTAAAGGGTCTATCTCCCCTCAATCTCTCTATTTACAACAAATAT
AATGATTGATTAAAAAGAAAATAATTAATGGGTGACGAATACAATGAGCCCATTTAGGTT
GATAACTAAACAAAGCAATTTTCTCTCAATTAGAATCTTAAAACTGACAGCTACCCAAAA
AGAAGAATTGTTAAGAAATTTGTTCCAAGAAAAATATTATTTAGACTACACAATATTTAA
CTAAAACTAAATAAAGGTGTACAATTACAAACCCGTTCCTGTTTTCTACGAAGCAAACAT
AAAACAGAAATAGACCCACGTATAGCCTCATCTATGCAACTAAAGACCAATGCCTCTCCA
AAATCCAATGAAGATTAAAAACATAATTATAACTAGAAAAACACCGACTAAAACCGACGA
TATACTCATGCGCCAACGTGCAACAGGTGCCTCCCCCATCTGTCTGCTGCCAGAATCACT
ATCCTGCTTTGCCCTCGACCTCAACCTCAACCTCAGTTTTGAAGTGGGTATATGAGTAAT
TTCTCTATTCTGGTTCTCAAACTTGAGAAAATACCCCTTCTCAATGGGCTCACTAGTATC
CAAAGGACGTTCAGTACCTTCTATGGCCTGCATTAACCAATATACATCGTTCATAACAAA
ATTCATCAGTTAAATACAAAATATGGTGGTAATGGTGGAGGTAGGTAGTGTTGAAGGCCA
CAATAGTATTTTCAAGTTCTATAATAGAATTAGTTTATCACGACCTCATATTGAACCTGA
ATAAAGTTCCTACTTTGCCATCAAACACGAACAAAATGTTTAGATTGAAAAGAAAATTCA
AATTTGAAGGTCAAATAAACAGGGCCTTGAGAACCTCACCTCAGTAACTGTTGGTTGTGC
TTCATGTTCTTTGCTGCTGCTCGTGTCACTCAATTTGACAGGCGGTGACGTTTCAATCTG
TAAACGGATCCTTCTTGGGGCAATACCCTGTGATGCAATGTTTCCAGCACTTGGTCGGTG
TTGTGGCTGACGGGGCCTAATCTTGATTCCAGTTCCACCAACATGATTATCGCCATTGTT
AATAGAATTATTTGCATCGGAGCCGTCAAAATTATTGGACCAGCCATAGTATGAACCCAA
GGCAGAATCATCACCAAGGACACCCATATTTCCCCCTCCCAGATCAGGTTCATAAAAGGA
ATCCAAGCTGGGATAAGTATCCATCTGAAAGCAAACCTTTCTATCAACATACTCATCGAA
CCACCCAGACGATCCCACCACTGGATCATACTGAGTAAAAGAGAACACATAACAAGTTAA
GCTTCTGAAATCATAATTCAAATTTTGAATAGACCATAAGTTAAGACATTTACCTGCATT
TGAGCCACCTCAGCGTCTGTGTCACTATATACTCCATTTCCTTCAACATGGGGATTTCCT
GGATGTCCTTCGGTTAACATAAAAATGTTGTCACTAGGCAAACAGGTTTCACTTCCAATA
ACTGAGTTCTTCTGACTAGTTGACTCTTCACAAGAGTGCTCATCATGGTTATTGAAAACC
TCACCCAACAACTCTGTGAGGTATACGTCCTGTTCATCTGTGCCATCCTGAAAATTCAAT
CCATTATAATCATTGCCGAACTCACAGGCAAAGGGAGAATCAGCATAGGGCGGCAGCTCT
GTGTGATACTGCGATCTCAATGGGGAGAAAACCTTGCAATCAATTTGACCGTGATTCGGT
TCATAGAAATTCAAATCTTCTCCCAGCTCCGGATACTCCTGAAGTGAATAGGAAAAACAC
AACAGCCATGATCATTTAACTTCTCATGATAACGGACTTATATATGACATAAAAAAGGGC
TTGCTCAGTGCACGAGGCTCCCGCCACTGCAGGGTCTGGGGAGGGTCGATGTACGTAGCC
TTACCCTCACATGTGAAGAGGTTGTTTCCATTATATATGACATAGATTAAAAAAAAAAAA
AAAAAAATTGATGGCACCTGTATAGCCGTATCTTCTGCCACATGATCTTCTACGTCGGAG
GCCAAATAACTATTGCAGCAGCTCTCACCAGGCACCCGAGTATCATGGTTCAGGTTGTCT
GACTTATCAGTCAGCCACCTCTTAATGCCTTCTGGTTGCATTCCATCTTGCATATCCGAC
ACTGCTGGTTCTTGAACTAAATCAGACGATGCTTCATCAGGAGAGGACTTGGTTGTAGCA
GGAGAAGATCCAGTTGGGTCTATTTCATCATATTTCACAACATCGGTCTTCTCATCAGAC
TTTCGAAACAAGCGGCAGAGAACAAACGCACTCTGAACCAAGTGAGAGAAGAAACAGAAC
AAACTGGTCATTCTAAAACATGGAAATGCAAAATTCTGAAGCCTTTCAAGCAGAAATATC
AGTCTAATTGGAGATGGTAAAGACTGCTTTAGAAGGTGTTTAGCTATTGAGATTCGATAA
AAGCAATATAGATGACAATATATCAAAACCTAGCATTAGCTCAGCAATACTTCATAAACC
ACAAGGGAGGTAGTGTAAGTTTGAGATATTTCTTATAAGACAGAAATAGCAGTATAGCAC
TGTGGAAATGCTTTGATTTCTCTTGAAATTATATGTGAACAGCTTTAATTTCTGCTCGCA
TGAAGCACGGAAGTATTCCTGAGCTCCTAAACAAATTAGAGTGCTAGTGATGTTCACCAA
AGAAGAAACTCTTAGAACAGTAAACCTTGTTAATTATTTATCATGACACGTGATTTCAAG
TTAATGGGACAATCTTTCAAGTAAGGTTGTTGCTGTTTTTTCATAAATTTTCAAGTATAT
GTTGTATGTAATGAAATCATTCGTTAAAGCCATAACTTCATGGATATATCGGAGATAAGA
ACATAAGAAGGCCCTGGTTTAGATGAGTTCGTTAAAGTATGAATGAAATCATTCGTTGAA
GTATGAATGAAATAATAAAAAGACATTATTCATGAATATATCAGAGATAAAACATAAGAA
GCTCTTCGTGTCACAATAATCACTATTTGACTTTAACTGGGCAAGATAAGAACAGTAAAA
CTCTAGTCCCCAAGCTGTCAAAAATATTTTTAAACCAGCAAACAGCAAAGAAGCAGGACG
GCGGGATAGGGTAAGTATACAAGTGCTGCCAAAATTCTGATCACACAAAAATTTGCAGAC
AAAAAACAGTAATCATAAAGAAAGCAGTATATAAGAAAAGGGGTCGAGCATAATCCATGA
TTAAGAATGATTTATAATAAAATCAGCAGGATACCTGGCCAGGGCTAGTACCGTCGAGAT
CCTTTTCAGTGGCACGATACTCATGCATGATCCAGTGGGTGCGTTCACCCTTTGGAGCAC
GGCCTCTATAGAAAACAAGGGTCTTCTTCATACCAATGAGCGGCTTGGTGTTGTTAGCAG
ACTTGCGAGACTTGATGGTGCGATCTCTACCTGTAGCTTTCCAGTAACCAGCATCAGTAG
CCCTGTTTGACCGAACGCCATTTGGGTATTTCCTGTCAAGGGGACAGAAGAAAAACCACT
CCGGATCTTGGGTCTTTATCACTGATAGACCTATACCACCCAAAATTATCTCAAAAATTA
AACACCCTTTCAACAAAATTAAGATGAAGAAATGAAGCAATTAATTGGGGAATACGAAAA
ATTGAACCTCAATTGCCAATCCAAGATACAAAAATATTGGAGGGTGAAAGAGAGAGCATA
CCAGGCATGTCCCAAGGCTCCCATTTACAGACATCAATTTCAGGAATGACCTGGACTTCA
GAATTTCGACCGTTAATCTTCAACCTCAAGTAATGATTTATGAGCTCCTCGTCAGTGGGA
TGAAATCTGAATCCCAAGGGTAACGATTCCATTGACAGTATCTCCATTCAGATCCCCTTA
ATCCACACATACGCTCTCGACACAAACCCTAATTCAACACTACTTTTGTCAAGCTCACAC
TTCTTTTAGTCCTTTGACACACTTGGAAAGAAC
>PoNAC45 Chr01 2562065589 2304519450 2304524389
CGAAGGTTCTACTTTTAGTCTCTGTAAACTAATAAAAGCTTTAAACAGTAGTCCAGATAG
ATGGAGATGGAGAAGAGTAGTACTACTGTGGATGGAAATAATAATAGGGATGATGAAGAT
GAAGTTATGCTTCCTGGGTTTCGATTCCATCCAACTGATGAAGAGCTTGTTGGGTTTTAT
CTGCGGCGAAAGGTGGAGAAGAAACCTATCAGTATTGAACTCATCAAGCAGATAGATATC
TACAAATATGATCCTTGGGACCTTCCAAGTAAGCTCTCTCTCTCTCTCTCTCTCTCTCTT
TGAGTTATAAAACCTTGCTTCTGAGGCCATTATTTAATGATTTTTTAATGATCCAACTAT
TGTGGAAATAATTTACAACTATGAACACAAGAGGAAAGAGGGTTGCATGCATCCTGAAGC
GATTTGCATGCTTTTGGGGGTACTAAACCTAATTGACAATAACAGTATCTGGGGGTGGTT
GAGGCTCAAAGAATAAATATTCGCCCACAAAAGCTTTCTTTTGTTGGATTGCTCAAGCTG
TAATTCAAAATGGGGTGGGTGGGTGGGTGGGTGTGTGTGTGAGAGAGAGAGAGAGAACCA
GAGAGGGAGGTGGTTTTTGGTAAAAAGATGAGAGCTTTGAATTTGGGTTGTGGAATGAAC
TAGTTAATTTCAGCCCTATATATATTTAAACCATTTATACTAAAGCATGCATATGATCCA
TTCCATTGCCCTGCCTTTAAAGTTAAAAACAAAATCATAATATTTAAAATTAATTAATGT
TATTTTTTTGTAATTATATAGTTCTTAATGATAATTGCCCTCATTTAATTTTTCTTGCTC
TTACATTCAATATGGATTTGAATATTCTGATCATTTTTTTTTTTTTGGTGGATAATGAAG
AAGTTAGCACGGTGGGGGAGAAAGAGTGGTACTTCTTCTGCATAAGAGGGAGAAAGTATA
GGAACAGCATTAGGCCAAATAGAGTCACAGGGTCTGGATTCTGGAAAGCCACCGGCATCG
ACAAGCCCATATATTCTGTGGGAGAAGTCCATGAATGCATTGGCCTCAAGAAATCCCTAG
TCTACTACCGCGGAAGTGCTGGAAAAGGCACCAAAACTGACTGGATGATGCACGAGTTTC
GCCTTCCTCCGCCACCAAATTCGGGGAAAAGTACTAACTTAACTGATGTCAAGAACGTTG
CTCAAGAAGCTGTAAGTTCTTTTTCATTCTTTCTTCTTGTTTGTTGTAAGTTACTCTTCT
CGTGTTAACAAAATATGTTATGTGGTTCCATCACAGTGTAATCTACGTCCATAGGAGAAG
GTAACCAGAATTCACTGTAGAAATATGTGTAGATACAATGAGCCTCTCACCCCAGAACTA
TCCTATATAATATTAGGGTTTACAAAGCGCTCACAAGGCAGGTGAAATCCAAGGCCAATT
TAGAGCTACAACAACAAAATGATTAGGGTTTCCACAATGCACACCTTCAGCCTCTCTCCT
CTAGAACCCTCCACGCTCTGACATGTGATTCACATACAATAAAATAAACAAAGAAGAAGC
ACAAAAATCAACAGATGAGTTCCTAAAAAACAAGTTCCACATGTTATTCCAGTTTGAAAA
GTTGAAATACCACAATACCCTCATAAAATCACGAGATGATGTACTAGGATCATGCTCCAC
CCTTTTGTCAATTCTTTTGAATTTTATGGTTCTTCAACTTGCTTTTGTTCCCACTTCAAC
ATCAGGTTAGGAGAAAAAATTGACATTGGATTTTGATTGTTAGCTTGTTGGTCCACGTAT
TGGCCGGTCTTTAAATATTACCGCTCTTCACACACATTTTAATGAGTTGATAAGTTATGA
AATAAAATTTATGGGAAAAAAAAAAATAGTTCCAAATTCACCATAAAACATCAAAGATTA
GACAAAACCAATTTGCTTCAATATGTGGTTAGTTTTTTGATTTTTTTAGGTTGGTCCAGA
AGACTTTTGTTTTTGTTTATCTAAAGATTAAATTCATGATTTCTTTTAAATATTGTGAGA
CATTTCTTTTCTAGTTTATCACATATAAATTGGGGTATAAAATGTAAAACATGCAAATTG
AAAGATGCATTTCATATATAGTACATGTTGTTCCGTCTTCTTGTTCCTATGTTTCACACC
TTTAAACTTCGTGAATGTTTTTGATGGCCTTGAATGATATCTTTGAAGGTTCACGAATAA
TGTTTTTCGTCTAACCAAAAATCTACCTTCATGAAGTTTTTCAATTTTCTTAGGATATTG
TGTTGGTGTTATTGGATGGTTTTTTTTAGGTTGATAAAGACCTTGTTTTTCATCCAGCCA
AAATCTACATTCATGAAATTTTTCAAATTTTTTGAGACATTTTTCTTGGATGTATAGCAG
GTGAACTGGGGTATAAAATGTACTCAAAGGTCTAAATGTGTAGTATATAAATTGTACATG
TGCGCATTCTGATCAAAATAAATTCCGGGGGATTGAATTTAGTTAAATGTACAATTAATT
TTGTAGAAAATGTCTAGCCCATCCCTTATTCACAATGTTATTTGCTTTAGTCCTTTTGTC
CAATTCATGGCTTTAAATTATGTCGTGATAGGGCAACTAGGCGATGTGGAACTGTCACAC
GACACTTTAGATATTATATGGCCCGTTCCTAATTCGAACAAGCTGTTAGCACTGATTCTT
TATATTTAGACTTGCATTGATCACCCAACCCAATGACTGGCATCTAAGACCAAGGTTGTT
ACATTACACCCATCTAGAAAACACAACTCCCCCGTTGTGTTCTCTAACCTCACTATTAAC
TCAGGCTAATAATAGTGCTAGCCCAATGATCGGCGGCGAGAGGTGTTACCTTTCACCCAC
CTTATGGAATGCAATGGGCATCCTTATTGTGTAGTGCTAGTCTCATAATTAATTCTAGCT
AGTAATCTGTCTCTGATACCAAACTATTACGCCCCGAATACCTTCAATCCACCTCGTACT
CATTATATTATTCATTCTGACCGTTTTGTCCTCACTCAGAGTCGCACGGGTATAAAACGC
GTGATAAGGTTTGTAATAGTGGTTCTTTTAATACCACTCCTAAATCTTTAACTAAACGAT
ATGGATTGTCACACCATACTTTGGGTATTGTATGGTCTATCAGTAAATAGTGTCCAGTTC
AAACGTCCCATCCAGAAACTCACGTCGACATGATCAAGTGTCTCAAACACATGCAACTAT
GGTTGTACCATGCACCTTAGCGAGCATCGATCCTTTACGCCTCGACTTTTGCATCCTACC
CAGCTCCATGACTGGCAATCAAGGATGCTACAAAACAATTTTTGAAATGACTTCTAAAAA
TTCCGCCTTATGGCTCGTTGTATGACTTTTTTTTAGTCCAAATGATACCTAACTTTGCGA
TTCTACAAAAAAACATATTTAAATTAAGTCATGAAACGTTGTTTATAATAAATAAGCCAA
ATTAAAAAATTATTTTCACATATAATCGAAGTGTGGTGTGACAATCCAACATTGTCTAGT
ATTATTAGCTTATTTGGGATAGTAAATTTCATGTAATTATTATTCAGTCTTTACTTTCAT
ACATTTGTTATACTGGTTTTTGAAAAAAAAACACAAAAAGATTCACCTAAAATAAAAGTC
AGATATTTTTTTATTTTATGGATTGATTTTTAATCTAATATTTTTTGTTATTCTAAAAAT
TGAAACATATAAAAAATAGCTACCTCAAACTAGAGTGATGCAACTTTTTGGACAAGTGGT
GGCATTTTTAGTGTTCTGAGTCCTAAACAAAAAAAAGAACAATAATGAGAAAAATGTAAT
ACTTGTGCGATGATGTAAGATAATTAAATTATAGGTAATATATATTTATCTTATTGCACT
TCATTACTTTAATTTAAATTGTATAAGAATATTATTATTTGTTTTGTTGAAGATTTAAGT
TTTTTTCTAATATAAATTTGAGAGGCTTATATTCATCTTATCCTTTGTTTATGAAACTTA
TATGATATGTTTTATTTTTTTTATTTTGTTGATGAATTATAAAATCTTCTAACGATATAT
TTAATGAATGCTATAGTTTTTTCAGTCTACTTTTTTAGTATTTTTTTTTATATATTTTAC
TTACAAAATGCTTTCCATGTTGTTTTGCAGGAAGTATGGACACTTTGCCGAATCCTCAAA
CGCAACACATCTTACAAGAAGTACGTACCATCTGAGTGGAAAAACACATCTCTCATCAAA
CAAAACATTCCCAGTGATTCATGTTCCAAAACATGCAGCTTGGAATCTGACCACAACAAT
GACCAATACCTAAGTTTTGGAGACTCAGTCATTCAAGACAAACAGCACAGATCAAAACCT
GTCATCATAAACCACGGTGGCTTCGATGGAAGAAACCAGCTGCTTATTGGACATCCCAAT
GCTCAAGCTCAAGCTCAATTCTCAAGCTTTTGGAATACAAATGGAGACGAGTTGTTCAGA
GATGGAAACAACTGGGATGAGCTAAGATCTGTTGTGGAGTTTGCTATTGATCCTTCCCAT
CTATATGACTGCAGATATAGATGAGCAGTTTTATGCAACTTTCAAACCAAGTCGGTCTTG
CCCACATTTGTCCACTGCCAAAACGTGCCGACGGCCATTTGTTCAAACGGGCCCTCTGTG
TGTGAACATTTGAACAAATAGTTGTATGGCGGTTTGGTGGCGGACAAGAGTGGGGCTGAG
GGACTATATACTTACATACTTTAATAAGGATTGAGAGTGATGTAAACAGTAGTAGTTTTT
GATAAATAAACAGTAGTAGTTTAAATTAACACTATCTTTACACGTTTATTGTACTTTTCT
AATACTGAATTGTCCTCGTCAAAATGATTATACATATCGGATCATCCGTACCGTACAGGG
CCGATCCTAAACATTCATCA
>PoNAC46 Chr05 2432486241 2302829247 2302830824
TTATTTCTGAGCGAGTGAGAAAGAAAGCTGCGCACGTGTGAGAGTGAGAGTGAGAGAGAT
GGGGCTGCCACTCGGGTTTAGGTTTTGTCCGAGAGACGAGGAGCTGGTAAGAGATTTCTT
GTATAGGAAGATACATGGGTTAAACATGGGAGACCATGTTATCGTGGAGAAGGATGTGTA
TGCGCATGAGCCTTGGCTTCTCGACAACTGTAAGTCTTTGATTTCCCTTTTCGATCGCTT
TCTTGTTCATTTTCTTGTACGTAGACACTATCTTTTGTTTTCTTTCCTTTCATGAGAGTT
GTACGTACGTATTGTATTTGGATGCTCTAAAATATATTTTCCGAGATAACACTATCATTC
TTTATTTTCCTTTTTCGATCGCTTTCTTGTTTTGTTTTTTTTTTACGTACACACCATCTT
TCCATTCCATGCCCTAATAGAAAAGAGTCATGGTTGGTTGTGGTGGATGCAGGGAGCGTG
AAAGCTTGTTGGATGACCTGCTTGGAAAGGTACTACTTCGTGAGACGAGAAAAGAAAGCC
AAATCAACATCAGGGAATGGAGTAAGACCCAATCGCATGGTTGGGGATTTTCAAGGAGGA
TTTTGGAAGGCAAACGCCGGAGATAAGCATGTCAAAGACCACCAGGGTCGCCTTCTTGGT
TGCTTGCAGACGCTTACTTTCTACAGCTACAATACTCAAAGGCGAGACCGCAAAGATAGT
ACGAAAACTAACTGGATTATGCACGAGTATAGGCTCCCGTCCAAAACAATATTCCAAGAA
TGGGTTCTTTGCCGCATCAAGTATAACGGTAAACCAAATGGCATCATAGAGGAAGAACAC
CACCACTCCGTTGATAGCAACGACCTTATTAGCTACTACTTGTCAATGGCAGTGGACCAC
CACCACCAGGGACAGGGACAGGGAGTAATCAACCAACAGCAACATCAACATCAACTTGGG
CTTCAGGATGATTTGAATGCGTTCTTCACAACTCCCCCCCACCAGGGTGAGATTCATGCG
CCAACGCCAGAGGCCCAATCTATTCCCACTGAAACCAGCAATCACTACACACTACCTCAC
CAGGAGCATAATGGAGTTGCAATTCCAAACAATCATGATGAGCAAAAACAACTTGCCCTT
GAAGATGAATTCGATAGAGACTTTGCTATCTTTTATCACGCATACCCAGATGAGATTCAT
GTGCCAACGCCGGAGGGCCAACGTATTCCCATCCAAACCACTCCAGAAAACGGCACCCGC
AACTCTCACCAGGAAGCCATCCCAATCATCCCTGAGGATGAACTTTCCCTTGACCTTGAA
CTAGACTTTGACACCATTCTTGCTCCTTTTTTTCAACCTTCTGATGACCAGATTCTTAAT
GATATGCCAACATCATTCACGTCGGAGGCCCATTCTGCAGAAAATTATGCCAGCAACAAC
AGCTGCATGTCTATCAATGTCCAACAAGTTTCCCCTCCGCAAGAAGACAACTACATGGAG
TTTGCATCCTATCTTCTACTATAAGACACTGAAATGTAATTGTTTTACTGTGAGCCTCCA
AAAGTATGAGCTTGTAAT
>PoNAC47 Chr02 2248995167 112749454 112753450
ATGAACCTCTCCACAGTGCTCTCAAACTTCTCACAAACCATGGAGACCAAGCCCAAGTCC
AAAATAAACCTTCCTCCTGGTTTTAGATTCCACCCATCGGATGAAGAGCTCATCACTCAT
TACTTGAAAAACAAAGTGAATTCTATTCCAATCCCAGCATCGATTATCGCAGAAGTAGAT
CTCTACAAGTACAACCCATGGGAGCTACAACGTATGCCTCTACCCTTTATTTTTCTTTGC
TTTTTTCCAGTAAATTTCTTAAAGTAATAATTTCCCTGTGAAACAGAGAAAGCTTTATTT
GGAGATGACGAATGGTACTTCTTTACACCAAGGGATAGAAAGTATCCTAACGGAGCTCGG
CCTAATAGAGCAACAGCTTTGGGTTACTGGAAGGCTACGGGGATAGATCGGCCTATTCTC
GCTTCATGCGGATTAAAAAGGATTGGGGTCAAAAAAGGTCTTGTGTTTTACATGGGACGT
TCTCCAAAGGGACTTAAGACGGAGTGGCACATGCACGAGTATAGATTACTTGATCTGGTG
AACTGTAATCCAAAGCGAAAAGTTTCCATGAGGGTAAGTGGGTTTAAAAAAAATCTTATG
ATATCTACATATATATACATACACATATACATACATATACACATACACATACACAATGTG
GTATTATTTTATATATAGGAATATATTCATAGCTTACCTTGTCAGCATCCCAACACAGAA
TATTTGTCTCTTACAGCTGCTGCAAATTGCAGCCATCTTAAAGGGAGAAACTCAAACTCC
TTTGTAGCTGCCATTGCCAAATTGCAGCAATGATAAAGGGAGAACCGCAAACTCCTTTAT
AGCTGTCATTGCTTCAAAACAGCCCACCACCCACCTTAAACTTAACTTCAACCCTAATCA
GAAATAAACAATGGTCCGGTCCTCTTGCCATATCTGCCGCACTGATCACAATCCTTGACC
CAAGAGAATCTGAAAAGCGTCCAACCTACTATTTCTGACACTTCATATTTGGAAATGTTG
TGGGACAAAAAAGAGGCTGCCAAGAGAAAGTCCATTTCAATAAGACAGCTATTGCCAGCT
CTTTTAGGAGAAGGAAACCACTTTAGTTTCATACCTGTCCCCGGCTGCTTTTAGAGTTGG
TATTTACTTCTCTTTAAAAGAAAGGCTTTACCCGGCAGAATATACTTCTTGCAGTTTGGA
TGCAAAAGTCTCAATAAAGTAAGTTTAGGGGTTGTATACTTGTATGGGACCCACAGAAAC
TATATCTTCTTCATGTTTTTACTGTTTCTTTCATAACAGCATCTTCGTCATTCTTTCTTC
CTGTCTTTTGTTATTCTTGGTGAAACCTAAAGAAGAAAGGGGCATAGGGCCTTTCCGCAG
CCCTGAAGCACCCTGTTAATCACTCCTCCACCATCAAAGATTGCAGCAGCTTGTAACTCT
GGATAGTTCTCATCTACCCTGCCTTCTTCCCCAACTGTTCCCAAAACAACAATCAAGGTC
ATCCAGGGCATCTTCATATTTAACACACCCGAGAGACTAATTTCTGTAAATTGCAAAAGT
TTAAACTTGATTATCCTCAAAGTCAGATCTGAAAGCTCACTTGGTGCCAAAGTAAGCTGT
TAGAAAAACCTAACCATTCCCCCCAGCTAGGAGTTTGTCTTCCGAAGAAATAGCCCACCC
AGGTTACCAACCAAGTTAAAAGAGCAAGGCAGGTGTGTATATATGCAAAGTCACTGAGTC
AGTGTCATGTCAAGTCGGTCGTGTGCGGGTCCATGCCTCATAGGCCACAAAGAACATGGA
CTTCTAATTGTTGCCAAGCCCGTGCACCAGGCCACTGCCATCCCACCTCTCAAAGCATAG
TGCATACTAGATGCTCGCATTATCAATGATTACCTAGTCCATAATGTTTAACAAAGGAAC
CTTGAGTGTGCCAATTGTCAAACCAAAGCATGCATCTCTTCCATCCCCAATTATATACCT
GAACCAAGGTTGTATTTAATTTATGAGAGTATTTCCTCCACAACTCAGAGCAGTCTAAAA
GGATATGGGGATTTGCCAAAAGGAGTTCCCCCTCAGGCTATATGCATTGCCAGGGCCGGA
CCGGACGTTTGGGTTGCCTCAGTCGGAAGATCGAAATTTGTTGCCTATTTTAGTGTTTTT
GCAACTACAATGGCTGTGTTTTGACTGTGTTTTAGGCTTCTACTACATGTTTTTTACTGA
CATAATTATAAAGAATATAAAAAATCAAGACGGAAGCAGAGGGAGGGGGTGGGGGGTTGC
TCATCGGTAGGGGTTTCGGAGGTTTGCCTGAGATAGCAGGCTTGCTCGCCTTACCCCAGG
GCCGGCCCAGTGCATTGATCCAAGATGCCCACACCGACTCAATCGAGCTAGTAAGGCCTT
GTCCCAATCGCAGACCTCTTTTATACCGAGGTCTCCCTCTTCTTTAGGAATGCACACCTG
ATCCCACGCAATCTTATAGCTAATACCAATCCCTTACAAAGGAAAGCACACTGAGTGCAA
TCAAGCTCCAAACAAAACACTTTCGGAAGAATGAAAACACTAGACCGATAGATTTTCTGA
CTGTTAAAGAGAACCCAACCAATGAGTTGGAACTGGCCTGCAAATGAGAGGTTGTGATTG
CACTACGATTTAATTCTAATAGTTTTGTATCCAAGTGTGGTTTATGACTGTTTTTCATAA
TGACAGTATTTTATGTATCGGGGTATTTTCGTGATTTATATATGCAAGGGAAAATTCATA
ATGAGTTTTTCATAGGGATGTGGAGATAGTTTATATAAACAAGGGAATTTTGGTAATTTC
CATATGCAAGGAAATTTTGGTTATTATTAATAACAATTGAGTATTTTATATGTGTGGGCA
TTTTAGGCATTATAATATACCTGCACACACGTGTTGAAGGGCATTTCAGTGATGTTGTAT
TTCTCAAAGGGTTACATTTGATTTTATCACAAGTATGCAAGTTTATATGCAAGGGTGTTT
TGGTTATTTTAGTTGCATTGAAGGTTTTTTTTTCGTAATGTTGTTAAAGAGAGGTGATAA
TATTTTGGAAAGACGAAAAGAGTGATAATATGTAAAGTTATAGGGTTATGAAAAGTTACA
GTGGCTTATATTAAACTTACTTGTTATGGCAGTTGGATGATTGGGTACTCTGCCGAGTCC
GACAAAAAAGCAGCATCCCAAATTTGGAAGTTCAAAACAGCAACGAAGCAGCAGCAGCAG
CAGGCTACTTTCCAAAAGTGAATGTCACAGACACCAACCTTAGTAATGTTGAAATGATGA
GAAACCTTCCATACAATAATAATTTCCCACTATTACCTTACCTCACTTCCTCTCCAGATC
TTCTTTCCAATCATCAAACAGTTTCAACTATAAATTTTCAAAGTAACAACAATAATGACC
AAAACAATTCAGATAAAAAGAATCTGCAATTTTTGGTTTCTTCATTAAACCAGCACAAGA
GAAAGAGAGTTGAAGAATTTCAATACGAAACCTTCTTTCAACCCAACAAGAAGCTATCCA
TGAACAACTGTGGGATAAACCAATCTCAAGGTTACAGTGAAGGGAACACTTTATTTGCTG
ATGAATGGAATTCCATCCTCCAATATCAAGAGCCTACTCACTTTAGCTTCACATAAAGTA
ATGGACAAGATTCAGAAAAGGATATGTACATAACACCGTGAGTACATAATTCTATTGTGT
AGTGAGAATAAATGATCTCCATCTTGCTGCTTTTTTAGGTTGTACCTTGAAGTATGTTTA
AGGTATGCTTACCTCACTGGGCACAACACCAAAAAGTATGTGGGAATTCGCAATGGCAAA
CCACCGAGAGATCACTTCAGATATGTTGATTAGCCACTGAGAGATCACTTCAGATATGTT
GATTTATTTCACTATGTAAATAGTATGTGAAGCATGAACTACTTCATCTATAGGGTGTGA
ATACATGTCTGTATATCTAAACATGAATTTCCGGTAG
>PoNAC48 Chr04 2465308516 1553888065 1553890784
CAATTAAATAGAGCAGTACTAGAATGAACTCATGTGACCAAAATTCAGAGTCATGTATAC
CTTACATATAAAGAGTTTTCTCTCAGTTTTTGCTCAAGTGCCTAAATCCATTGTATATAT
GAGGTTGACAATTCCAAGGAGTTGCTAACTTTATATAGAGGGGCCCCTTTTTTAAAATTT
TATGTGGTACAACCAAAGTACAGAAATTTAACGAAAGATATGCAGCCAAACGTGTATTGC
ACAAATTTTGTAACTGTATAATGGCACTGTAAACAGAAAATTTTCTGATATGTGCTCAAC
ATGTCCACCCAAAGCTGGGAAACTAACACTCCCGTATATTAAACTAAGTATAACATTTGC
TTGTGGAAAAACTTGTTGACATCTCACTAGGATAAGGTGGAGAATCCCATGGTAGGCTAG
GGTTCCATGAATCTGGTACAGTGGAGGACAAGCTGAAGGGAAACCCAATTGATAGAGCAG
TTCCCGACTGAATATTACTTTGGGGTTCAGTTGGATTCTTCTTGAAGCTGGACTCTTCTC
CTGTACTCATGTTGCCTAGCATGTCCTGTGATAAAGTGATGGAGAAGGCATCAAATTGGT
CCTGTGACCCTTCAAAGTCGATACTCTCTGATGCTTTACTAACATCGCCAATTAAATTGG
GGGGCGTATTTGATAGCATGGAAGCAAATGGTGAAAACATAAAGTTGGGTGGGAAGTCTC
CATTTGGGAGAGCAAACATGGATGGTTTACAGATAGTAGGATTATTGGGTTTATATGAAG
GAAAATCAAGATCTGAGAAACTAGCAGTCGACCCTTGCTGTAAATTATTGTAACTGCATA
ACTGAATGGCTGATCTGGTTTCAGTTGTGCAAGAGATGTTCTCCGAACTGAACTGAGTAC
AGTGTGCACCTTGAGTGTATATATCTGATGAAGTAGTTTCAGGTACTGGGGAGACCCAGG
AGTGGGAAAGAGCTCTCTGTGCCATGGAGTGGGTCTTTTTGAATATCCTGCAGATTGCCC
ATAAATCCTGTGTGTCCAAGGAATGATATCAGTAGATTATAATGTAAGAGGAATAAGAGA
TGCAAACAGGGTGTGAGAGACTTTACATTTGGAGGAAGGTTTTTATCTGGGAACTTCTTG
GGTGGTGCTGAGTCTGGGAGAGATGGTAGGCGAAACTCATGCATCATCCAGTCAGTTTTT
AGCCCTTTCGCAGCTCTGCCCCTGTAGAACACAAGGGACTTCTTCAATCCTATGCACTTA
GTGCCATCAGAGGAGTAGATGGGCCGGTCAGTTCCAGTAGCCTTCCAAAACCCGGCTACG
GTGACTCGGTTTGGTCGTGCACTGTTCCTGTATTTACGGTCCCTTGGGCAGTAGAAGTAC
CACTCTTTCTCCCCATTACTTGCCAGCTCTGCTTGCGGAAATTGAATAGGAATGAAAATG
ACTTTTGAAGATTAGTGGTTAGAATGATGTACTCATTTATCAACTAGAAATATCTAATTT
TAAACTATAGTTGCATAAAGTATTACATATTTTAAAGCTTATCTTCGAAGATTAAGTTGA
ATTTTAATAAAAAATATGATAGCATAATACTCCAAGTAAATATATTAGTTTGATATAAAA
CTAAATACTTGGTTGCAAACAGTAATGATGATGAACTTGATGGTGAACCCTTGTACGTGT
TCAACAAAATGACAGCAGACCATTCAAAGAAATAAAATAACCATGATAGCAGAAACCGCC
AAATATGGAGGATCTCTTGCTATACTAATAACTTATAATAGTTTAGCAGAAAGTGTTGAA
CAGATTGCAATGAAACTTATTATTTTGCTAGGCAGGTTAAAAAAAAATGGATAAGTTTTA
AGTATTCAATAAAACTAGCCCAACCAAAAACCAAACAAGGAAAATAAGTCAAGTAGAGTT
GTTTAAGTATTGAACAAAGTTATGCATCAGACTTGAATTATCTTACTTGGAAGATCCCAT
GGATCATATTTATAGATATCCACTTGTTTGATCAGCTCAATAGGCAGAGGTCGCTGCTGA
ATCTTCTTCTTTAGGTAAAACCCTACAAGTTCCTCATCTGTGGGATGAAATCGAAAACCC
GGCAACATCACGTCATCAACCTTATTGGTGTCATTCTTATCTTCCATATCCATCTTCCTA
CTCCCTCTGCAAACTCTCCTTCCTTGTCTCTCTGAACTGGAGCTTAAAAGGTACAACTTA
GTGGTCTTTTGGAAATCTGGAAAGAGAACAGAGGGCTTTGTACTGAAATAGGAAGTTTTT
GAAGAACTGTACTTGACCAATAAATGAGTATTATCAAAAACTATCAATACAGCAGTGGAG
CACCTTGAAGTTTGAGTGTGGTTCAACTCAGAAGAGATACCAATTCAATACAGTGTAAAT
CTCTTAGTTCAAGTCCATTATATGCTTCCTGAGAAGTTGGCCTCTTCCGGAGCTTCAGCC
GTCCTTTCTGGATGATTGTAAGGAAGAGAGTGTTTCTGAAAAAATCAAGACAACTTAGAG
AGAAGCAGAGATGAATTCTCTCAAGAACACCTACCAAGAAACCCAAGTCTAGAGTGGATG
TTTAATGGACCTCACTTTCCCTCGTTCAACCTATTTATGGTTGTTTAAATATACAAACAA
AGGATCAAATAAGCAGTCTTTGAGGATTTTTAAGTCCAACTGTTTTCACACTGCACATGC
CTATCTCATGGGAACTACAC
>PoNAC49 Chr04 2465308516 2109641497 2109643644
TTTATTACAAAGCAGTCAGGTCACATTCTTAGAGCATATTACAGAGCAATAACATAATCC
AGCAGTCACTGACATAAACTGGACAACATGCATGCTAAACAAGTAGAGCATTACCTAAAA
CTACCCTAATCAAGCTACTACTTGGTACATATCCGTTAATAAAGAAAGCATAGGCACCCC
CGAAAAAGGAAAGCATAAGCAAAATCCAGAATGAGTAATAATTTCAATAGGACCACATGC
AATCCAACTCTGTTGGTCCCATCCCCATCCTTCCTCCAGCTTCAACCTTCTGTATCCCCG
GCGCCTGCCAGTTCCCACTCATCTCGACATTCTGACTGCCGGAACCACCGTGCATTGGTG
GCGGCGCGACCCCAGGAAAGAAAAATGGAAGCTGAAGATTCTCCTGAAGCGACCTCAAGC
TGGGAAACGCCGAGACTCCTCCATTTACGTTCCTCTGGAAACGAGCTGAAAACGATGGGT
CCATTGCTCCGATGACTGACGGTGACATAGTGAGATCGTAGTGTGGAGGCCCGGGAGGAG
GGTGGTGGTGGGTATCGAAGTTGGTGGCCGAGGCTGCAGCGGCGGCAATTGTGGAGAAAC
AGGGCACGTGCTGGGCTGTGGCAGAGGTGTCGCCGCCGTCGTAGGAACAGCTCTCTCTGT
CTGCGATGGCATTGCCGGAGGATGCTCCGGTACCACCGTAGGGGGAGGAATCGAGGAGTG
GTGGGAGGGAGACCGAGGACGGGGAGCTGACTTCTGGATAAAGGTTCATTCCGGAGCTCA
GACGAGACTTTTTTCCACTGCCACCGCTGGCGGTAGACCCACCCGTGCAATTCTTCTGGA
ATACTCGAGATATGACCCACTCATCCTGCATCCAAGGAAGCTAAAAGAATGTATAACAAA
TTAACAAAATAAAGTCTAAAATGTCTCATTCGTTAATCTTGAAAATTTTCAATCTTAAAA
ACTCTAGTGGAATTCCCACAAGTATAATCACCAAAGAATAGAAGTTTGAGTGTTGGCATA
TTAAAGAACCTTAACAAGCAGGTCAGTAAGACTTAAAATAAACCATGTTGTACGTACAAT
TCCCATAAAGCATGTTCAAGTAGTGTAAGATAGTACACAAAGGCAGTTTGATTTGAGGTG
AATTAATGCACTACTTGCAGAGCATTGTTACCCTTAAAATCTTAGAATTTAACTCTAATG
AAACACTGATAATGACTTTATGGCCTGTGCTGTCATGAAATTAGCATTAGCCCATTTCTT
CCCCAAATGTGAGCTATAACCAACCCAAATAACGAGAGAGAGAGAGAGAGATATTGGATG
AGTACCTTGGAGCTCCTGGAGAGATAATGGTAAGCAAATTTGCCTTCAAGACGATACTCA
TGCATAACCCAGTTGCTTTTCTCGCCCTTTGGTGCTCTTCCTCTGTAAAACACGAGTGTC
TTCTTCATTCCCACAAGAGAACAAGTCTTTGAGCTGTAAATCTCTCTGTCCTTCCCAGTT
GCCTTCCAGTATCCAGCTTCAGTAGCTCTGTTAGTTCGAAGCCCAGTTGGGTATTTGCGG
TCACGCAGGCTAAAGAAGTACCACTCTCTCTCTCCCATCTTAGCTTTCCCTGCAAAGCAC
ACAAAAAAGAAATAAGTTGAAGTATTTTTGTGTTTGTGTCATAAATGATGGATCATTCTT
GTGAAGACAGAGTACATACCAGGAAGCTCCCATGGCTCACATTTGTTGAGATCAACTTCG
GCAATAGCTCTTGCAGTGAAGTTACTGTCTAAGACCTTCTTGATGAGGTAGTGTGTGATG
AGCTCTTCGTCCGTTGGATGAAACCGAAAGCCAGGAGGCAAATGGGCTTCACTGTTGTCA
AAATGCTGGTAGTAGGATTCCATTGAAAGTCAGTAGTGAAAAATGAGATGGGAAATATGC
TGATTGTAAAGTTGGAGCTCAGATATATTCGTTTTCCAAGTACTATATACTTGAAAATTA
ACCAGCCTGGAAAAAGCTTTCAAATGAACAAAAGGTCGTGAAAAGAGAAAATGCGTTTAA
AAGGCAAATAGTTGGCGTGCACAGAGATGAGAACAAAACAAAACGTTGTGCATCATACAG
AAAACTAGGACATGATGAACAGAGGGAGTTGAAATGGGGTTTGAGTTG
>PoNAC50 Chr05 2432486241 987392538 987393253
TCAACTAGACACTTCGATGCTATCAGTTCCAACAAGAAACTGTCCGGAGAGAAGTTCTTG
AATCCAATCAGCATTGCCATCCCAATACCACTTTAGTTTCTCTACTTCAGCAATATAATC
ATCCCAATAGCACTTTAGTTTCTCTGCTTTCGCATTTTCATCATTCGTACTGCACTTTTG
TTTCTTTACTTTCTCTTCAAATTCATCCCAGACAATTTCATCATCATTAACATTACAACT
CACAGACCCTGCAGGTGACTCTGTTTCACTCTTTGCTCCCGAATCATATTCTCTATTATG
AATTTTACATAATACACAATTATCTACCTGAAAAACATGATAAAACCAATATAAGGGAAA
ATTTTTAATCTTGAACATATTTTATGTATCATTCTTGTTCCTACCTCATACTGTGTGTAT
TCGTCAATTTGATAATAAGCTGAAACCAATGCCGGATTCAGTCTGTATTCATGCAATCTC
CAAGGAGTCTTAATCCCTTTTGGTGCCTTCCCTCTATAGAAAACCAAAATCTTTTTGAAC
CCAATAATTTTATTTCCAGAAACAATATTCATATCTCTCCCCGTAACTTTCCAATACTCA
CCAGGGGTTGTACGAGTAGGTCGTGGTTGTTTTGAATTTGAGTATCTTCTTGTCCTATGG
GTGAAAAAGTATTGTCCGTTCTTCATACCATACTTGAATTCACCTAGCAGTTGCAT
>PoNAC51 Chr05 2432486241 733048760 733049256
CCATGGATGAAACAAAACCAGAGCTTACACTACCAAGTTTCATGTTTCACCCCCACAGAA
GAAGAGCTGCTTGAATTCTATCTAATAAACACGGTTTTGGGGAAGAGATTATGTTTTAAT
ATAATAGGATTACTTAACATCAATCACCATGATCTATGATACTTGCCAGGTATGTGTATG
AATCCATATATAGCCATCTATTTCTATTTTTTTAAATATAAAAATGTTGTGGTTAATGTG
TGAGTATTAATAATACGGGGCTGGCTAAGATTGGAGAAAGAGAATGGTATTTTTGTGTGC
CAAGATACAGGAAGCATGGAAGTGGAGGAAGGCCAAACATGACTACTGAAAATAGCTATT
GGAAAGCTATTGATTCTGATCGAAAGATTTTTAATCTTTCTGACCCTAAAAAAAGTATTG
GGTTGAGGAAGACTCTTGTTGTCTACAAGGGAAGAGCACCTCGTGGTGGCAAAACTGACC
ATATCATGAACGAGTAG
>PoNAC52 Chr04 2465308516 148239484 148241852
ATAATCTTATGCTATTAATTTCAATTTTCTCTTCTCTAGATTTTATAACATTTCTGATTG
GGGGCAACAAATGGAAGCTTTTGCATGCAATATGAGCTCACAGAAGCCCAATTTCAAACC
ATTAGATTCAGTTGCTGCCAATGACTTCTATAGTACATCAATTACTTCCCTCCATTTTAT
TTTTTTGAACATATGTATTCCCAAGAAGATTTTATTTATTTTTCTACTTTCATACTAGAT
ACTTAACTCGCCTTTAATTTGCTTCTTCATTGCAAACTTGATTCAATGAGTTTGCAGGTC
CAGACATGGTTTTACTCAAAACCAATACTGCTCTTCCCATTCCCACAGTTGTTGTTGATC
ATTAACCATCTGAAAAATGCCACTCCCTATTGCAGCGTCTGGGAGAATCAGATCACCATA
GTCCCCTTCTGAATATGTAGTTTCAGGTGAACTGGTGTTCTCCACCACTTGAGGATTCTT
CAAATTTGTTGTTGCCTCTGCACCACCATTATCTAATTGTGGAGTCACCATCCCTGTTTC
AGGTGAGCTTGTAATCTGCAAATTAGTGGCCTCTCCAGCACCATTATCAAATTGTTGTGT
CACCATCTCTCTTTCAGGTGAGCTTGTATCCTGCAAATTAGTTGCCTCTCCACTACCATT
ATCTAATTGTGGAGTTACCATCTCTCTTGTTATTGCACCTGATGGGCGTCGATCAAAGGC
TCGAAGGCTTCCCGATACCACATACACCCGGCACAAACTGAATTCATGCCTTGTCTGCAT
ACAAAAGTAGTAAAATGGTCATAATAAATAAAGCTTGTACAAAATTAATTTGATAATGAA
CTTCTGTTTTTTCATAGAATGGCTCAGGTGAATACTGGATTTTGCGCTTCAGCCTCCCAT
GTAGTTGGATCATCAACGAATCTAGCTGAGATTAAACGTGGGCTACGCCCCCGTGTGTCC
CTAGCACAAGTTAACTAGGTCAGTTGGCTAGGGCATGGCCTTCGGGGCAATTTTTTAGAA
CATAAAACCTCGTGAGGCAACAAAATTGGGGTGAGCAAAAAACTGGAAAATCCGAACCAA
ACTGTCCAACTGGACTGATTTTAATTAACGGTTCGATTTGGTTTTTTTTTATTTGGTATA
TAAACCAAACGAGAAAATTTGGGAAATAGTTTGGTTCGATTTTTATTTTATCCAAACCAT
ATAAACCAGACCAAACCGTAATTTTATGAATTTTTTTTTTTTTTTAATCTCGTCGAACAT
GCACCAAATAACTCGTCTTTCGTGATGGTAACCGGTGGCGGGTAGGCTTGCAAAGGAAGG
AGTTCGGATTGAGCATGTCTTTCGTGATGGTTTTGACAGTGACCAAGAGTTTCCTTAGTG
AGATGGTGATTCAGGATGGCCCTAGGTGAGTATTGACTTTTTTATATAAAAAAAAAACAT
GCACCTTTGGAATAGGATTAGCGGAAGTGCCAATGGCTTCCTCTTCTTCAATGGCTCTGT
ACTCATTCATCTTCCATTTGGTTTTCCTTCCCGTACGTGCTTTTCCTCTGTAAAAAACCA
TAGTCTTCTTCTCTCCAATCAATCTATTATCAGAAGAATAAACGTAACCTGTAGAGCCAG
TGGCCTTCCAATATCCAGAAGCTGTGGTACGGGTTGGTCTACCTCCATGAGCTTCCCTTT
CTTGTCTAGGCGTAAAGAAAAACCACTGCTCACTGTCTCCCTGACACAGCTCTCCCGATA
ACTCTGCAACAATATATTACAAACAATCAAATTGTAATAAAAGTATAAGGACGTACTCCA
ACACCCATTTTATGTTTAAATAAAAAGTCGAGGAAGAGATATGAACTTGGAAGGTGCCAT
GGCTCTAGTTCATAAAGTTTGACGACAGGGATGACGCGGTGAATCACGAGTTTCTTCCCC
TGTAGCTTATTGTGGAGATAGAAGGAAACTAGCTCTTCTTCGGTTGGGAAGAAACGAAAT
CCTGGTGGATTTTCTTCCATTGTTCGTTTTTCTTAGTTTGTGCTTGTTTATAAAGTGCAC
GGAAGAGAGAAGGAAGAAGAATATATCAACGAGTGAAACTTCCACGCGATTGTATGGAGA
TAATGGTAGTGAAATCAAAATATTATCATCCAATAAAATCAATTTTGAATTATTCCCGAT
CTTAGTGAGGGCTACGACTCCATATGATGTGCATACTGCCATATCATTAATTATTCACGT
CATTGTTCTATTAAATATAATTTTTTTTTTAAATTAATAGATAATTAAGATGTGAGGCCG
CTTAGTGCTTACCGAATGACCTCAATGAATTTCTACGCGTACTCAAGGTTTTTTCGTGTA
GCATTTAAGCTCAGTACTTGACATAACAA
>PoNAC53 Chr03 1784695063 144282513 144296811
ATGGGTGAGAAGTATGTGGTCTCCCAGAGGAATTTAGCTCCCCCAAGTGTAAATAGGTTT
TTACCACGTAGTTTGAGCATATAAATAATAATCTAAAAATGGAGTTTAAAATAAGTAAAT
CCCCCACCTAAAAGGAACTTCTAATGCAAATAGTACTCAAGAGAATAACTTGTCGTCTCA
AAGTAGTTTACAGCACGAAACCTAATACAAGAATCAAGTATTAGAATGAATTCAATGGGA
ATATAAATATGCACATGAGACTAACAAGATAGACTGGATCTCAAAAGACTGGACCGAAGT
TTAATTTGACTTGAATGAGTATGAAATGACTTAGAGTTAATTGGAATTGAAATAGAATTT
GAAATCAGAATCGTTTAAGTAAACTTGAAATCAAAGAATATATATATATATATATATATA
TATATATATATATATATATATATATATATATATATATATATATATATATATATATATATT
ATATATATATATATATATATATATATATATATATATATATATATATATATATAGATATAT
ATATATATATATATATATATAGATATATATATATATATATATATATATATATATATATAT
ATATATATATCTATATATATATATATATATATATATTATATATATATATATATATATATA
TATATATATATATATAATATATATATATATATATATATATATATATATATATATATATAT
ATATATATATATATTATATATATATATATTATATATATATATATATATATATATACATGA
TATTGTGAGAACCTGAAAATTTTTAATTCTTTTTATGTATATTTACATTATTTTATGCAA
GGGCAATTTTGTCTTTTCATAATTATGTTATTTTATTCACTTTGGATGCGAATATAAATT
TATATTACCCTTTGTGGTGCAAGTATAATTTATTTGAACTTCCTTGGATGAAGGAGTTAA
ATTGATTAGTGTGGTGTATATTGTGTAATTTTAAAGTTTATTGTGCAATATGTGTAATTC
TTTATAACTTTAATTTGACACCTATAATCTCCACCCTTAGATCAAATAGTTGATCCAATG
GTGAGGAAAGAAGATGTCATATTATATTGTCCGGTGAATTTTTTAAATTCAATGTATAAC
TCCTGAGAGTTATGAGATTTATTAGGAAATCAATTTCCTTAATCAAATCTTCGACTGTTT
ACTTGTGAACGGAAGATTGACTTAATATTTCTTTAAAATACTCTTTATACACTTTGTTTC
TGTTACAAGTTCTTCTCGATAGAATTGCATCAGACATTTGTGAGAGAACGAGAAAGTTTG
TGAAGCTTGTTTGCATCTGTGTACTTTGTGTATCCAGCAGTGATACATACTTTGTTTTCA
ACCAGTACAATCAAGGTATTTCAATGGTACCTTTTTACTTTTTTTATTTTCTATTTTATT
GCTTCTGTATTCATTCTCCAGTTGTTTTCTTTGAAGAGAAAACAAAGTGACGGAAGAATT
TTACTTCAGATCATCTCAGAGGAAATTCAAGTGCTGGAAGCTTAAACGGATATCATGTGA
GTGATCCTTACCACTTGTAGTATAGTTTATATGTTCTGGTTATGAGTTTTGATGGATGGT
AAGCAATCCACCATTAAATCTCCAAATCTCTGATCTCTAGTTTAAGATGATGAAGCTTCT
GTTTTCCTGTGAAAACATGAACTCCATCAAGTATAGAAACCTTTGAAACCTTTAGTTTGC
ATATAGGTTCACCATAGAAGTGATAGACCAAAGTTGCAGTAGAAAACAACATAGAAGATA
AAGTACAGCAGGGGAATCGAACCCTACTGTTCGATTTATGCAGCCCCACTCGAACCTATA
TTTTCGATTCTACATGCCAGAATCGAAACCTGCAATTCAATTCTTACAGCACAACTCGAA
TTGCATGCTTCGATTCTAGCATGTTGTATGTGTGCTTTTGTTTTCCTACGTATACTGTTT
AACCTTGTTTTCCTATAAATATTTCTTTTAATTTTTTTTACTACAAAAATAGTATACTGA
AAATCAGAAAAAAGTATACTTTCTCAGGATATAGAATTACCCAGTATATTAGTTATACAA
ACCTTGTTTGGTAGGAATAGTACCAATTATTAGAATTGGTATAATAGTATTATTATATTA
TATTAATTACTTGAAAATCTATATTATTCCCCTATATATATATATATATATATATATATA
TATATATATATATATATATATATATATATATATATATATATATATATATATATATATATA
TATATATATATATATATATATATATATATATATATATATATATATATATATATTATATAT
ATTGATCTATATTATTTATATATATATATTATATATATTTATATTTTATGATATATTATG
ATATTATTGTTTGTAAATACAATATATGATATAAACCGAATATACGTAGGATTTGGTAAT
ATTTAATATTACTAATTTTTATTCCTAATTGACACCAAGTTGTCAATTAGTGATTTAGTT
GGATTCTAATTCACGAATTATTTATTTAATCCCAAATTAAAATCCTCGATATTGAAATAG
AATATTTTTATTCTATTTAGCGACGGATGCACATAGCTATTTTGGTTACTTTAATAAGTA
TCATCAAATTGCTTGTGTTTGTTTGATTGGATAAGGTTAGAGATAACTTTGATTAAGTTA
TTCTCTATCCTTTATCATTTTATGTGATTATTTTGAAGTTTGAGTTAATTCATTGAGTTG
ACTCAATCTTCAATTTGATGTGCTTTGTTAATGAGTTAACTCATTTGAGTTATCCTCATT
TTCCTTTTGATTTTGGATTATGAGTTAATTCTTGATTTGTTAACTCCAATCAATTTTATG
TTATCCTTAATATTTGGGAATTAAGGATAACGGGATCGTATTTCCGTTTGAGTTTAAGTT
GTACTTTGACTCTAAGGTAGTTGACTTTTTAAGTTGACTTTGACTTTGACTTTGGTTCAA
AAACTATAAAGTCTTGAGATGGTCTAGACACCCTGTTTGGATGTGGCATCCTTTCCTATC
TGTGATTAGCGAAGCTATTTCACTTTCTTTTTAGTACGTACAGGACATGACTGGGTATGT
GTTATCACTTTGCAAGTGGATAACAGACTTTCATGGTGAGCGGTGCATCTTGACGGAGGG
GGGCAGATGTGACTGTCTTAGAGTTAGGGTGTATTCTAGTGGCCTTGTATTGATTATTGA
ATAATCAATATTTATGTTGTTGACTACCGAGTAGTCCGATATACGTTATGTTGTATTCAA
TTATCATCTAATTGAATATTCGTTTGCAGTTGATCTTGGGATATCACTATATTGATTAAG
TTACTATCCGGCATAGTTGACTTATTATCGATGTTGTTCATGGCGCGACGTTATTCAGTT
ATCCTGAGTCTTGTTTAGGATTACCCGTTCCATTTTGCTTTATACACTTGTACATGATTC
TCAGTTTAGATTCACGGACCCACTTATGGTAGAGTGAGTTGGATTACTCTCTCTGCATGC
ATGCATTGTGTCAGTGTTGTGATATGATAATCTTTATTGTGGACATGAGGTTTAGTGAGT
GGTTGGACACTCACACCAGCATTATTTAATGCTGACCCGTTTCATTTTTCCACGCGAACC
GGATGCGTATCCTAATTTGGTTACGTGGTTGGGGAGTCGTATCCACAGGTACCGTTACTT
GCACCTGGACCATCTCAGACAGATAGACAAGAACCAGGACCAGCAACTTGATTGGATTGC
AGAGCTCAGTATCCGGAGTTGTTTATTTCTTTTGTTATTCTCAGTTGATTTAATGTAAGC
CTTATGGCAACTTTATTTCATTTCAGTTATTTAATGTTGATGTACTTTCTTTTGATTGAG
TGAGTTGTAATAAATGGCTGATTTATAAAGCCGAATTTATTTATTTCGGATGTACTAATG
AATATATTTATTTTCATTTCTATTTACATTTATGCTCTGTTTAATGTATATTAATCCAAT
CTGGCTAATAGTTTGTAAATTACAATAACACCCTCACACCTGAGGATTAGAATATTACGA
AAGTATGTTTCTAAAAATTGGGTCGTGACAGATTGGTATCAGAGCTAAAGGTTACCCTTA
GATTCCTTTTTATAAGGTGATCTTCAGAATTGTGTGTGGTCTTAACTACGTGTTCAAACC
CTCTGATTTTCAAATCCTTTGTTTGAAATCCTGATTCTCAAATCTTCGTTCATTTGATTA
TTGATCCTCAGATGACTATATATATCATAGTATTCTTTGCTGATATATATATACTTCTTT
GATTTTAATTCATATTTTATTTGATTCTATTCTGAGTTAGAGTCCTAATCTTTATTGTTC
TTGTTGTGTAGATCATTGTTGATCACAAAAACAATCCTCATCCTGATGATGTCTCTGGTA
TTCATGGAGACAATGGTGGAAATGGTGATGGAACTACTGGCAACACATTTCTGAACAATC
CTGACCTTGCTACTGCATTTGGACATTTTCTCCAAACCATGATGCAGAATGTTATTCTTC
CTCAGCCACATGCAGCTGATCCAGCAGAAGCTGCAGATAGAAGATGGGAGCGGATGGTCA
AGAGACTGAGAGACAGTCAAGTCTCTAAGTTTGAGAAAGCTGACAATCCTATTGATGCTG
ATCATTAGATTCGAGACATGGAGTGAGATTTTGAAGTTATGCAGTGTTCAGAGATCGAGA
AGGCAAAACTTAGAGCTCACTATTTATCAGGCAGAGCTAGACAGTGGTGGGAGTCTATCA
TAGCAGAGATTGACACCGAGACATTTACTTGGACCCAGTTCAAAACTCGATTCTTCAGCA
GATACTTCTCAGCGATCAAGAGGACGAAGCTTAAGAGAGAGTTCAGTAACATTACTCAGA
AACCCGAGGAGTCAGTGGCTCAGTACTATTCCTGATTTTCAGAACTTTATCATTTTGTTC
CTCCTGTCAGTGAAGATGAGCAGTGTCGACAGTTCGAGTTTGGTTTGCTTGGACACATCA
GAGGTCCTATTATTCACAATCAATATGAGACGATGAATCAACTTGTTCGAGCAACTCAAG
CTCAGGAAGAGGATAAAGCTCGGTTTGTGAATGATCGTAAGTTACAGAAGGGTCAGTCTA
GTGGAAGTTCTATTTCTGGATCTCAGCAGCAGCAACAGCGTCATCGTTCTTACGCTCAGC
AAGGTGGTCGTAATCAGAATCAGCAGCAGAACGGTAATGGTGGTCCTAACCATAACCATA
ACCGTAACCATCACAACGGTAACAGGCAGAACCACAACAATGGTGGCTATCAGCAGAACC
GCAATGGTGGTGGTCAACGTCAGAATCAGAACAACACACTTCGACAGGCTAGGAGAGCTG
AAGGTTCATGCTTATCTTGTGGAGATATGGGGCATTTCATTCGATAATGTCCTAAGACTC
AAACAGTTCAACCATTGCAGCAGGTTCCAATGCAGCAGCCTCAAAGACAGTTAGATCAGA
TTCTGAGGCTAGCTTTACTTGCTCCAGTTCAGCAAGGCAGAGCACCAGTACAACAAGGCA
GAGCTCCAGCTCAGCAGGCCAGTGCTTATGCTATGTTACCTAGTGCAGTGGGTAACCAAG
GTGTGCAAGGTACACTTAATTTTTATGGTAATGTTACAAAGGTGTTATTTGACACCGGTT
CCACACATTCATTTATATCATAACACTTTGAATACGAGTTGGGTCTAGTTTCGGAGTTGT
TAGAGACTCCAATGTATGTTTGTTCTCCTTTAGGCGGTGTTGTTTATCTGCGAGAGATTT
ACAGAGATTGTCCAGTAATTATTTATGATTATTGTTTCCCTTCCGATTTGATAGTTTTAA
CCAGTGAAGGTTTTGGTCTTATTCTTGGTTTTTATTGGCTTCGAGAACATTTTGTTTCGG
TAGACTGTGCTACCCAAACACTTCGTTTTGATCTTGCTGGTCGAGATCCCTTATATATGT
GTTGTGATGCTGATGAACCTATTTTAACATATTCTTTCTTGGCGAGTCTAGATGGGACTA
AGCCTAGTATAGATATTATATCTATTCCTATTGTTTGTGACTTTCCTGATGTTTTTTGTG
ATATTCCTGGACTTCCTCCAAGACGAGTTGTGGAGTTTGCTATTCACTACAAAAAAACTG
GCTTCTTGCCACAGAAAAAAGTGTGGCAATAGCTAACAAAAATTGCGGGCAAAAAGGTTT
TAGCCATAAAAAATATTTAGCCACACTATGTTACAACAAGGTGTGCAACAATAGGCCTAA
TGCAACAGAAAGATAAAGCGTGGCAAAAAAATAAAATTTTGCCGCAGTTCAAAACTGTGG
CAAATACTATTTTTAATATTTTAAAAAATATATGAAAAAGAAAAAAAAAGTTAATTTATT
TAATTAAAAAAAACTATTGCAACACTTCATAACGTGTTGCTTTAGAAGTTCCCTATTGCT
ACAATTTTGTCCTGTGGCAATAAGCATTATACAAAAAATATTTGTAGCACTTTATAAGTG
TTGCTAAAGATACCATCTTATTGCCACAATTATTTTGTGAGGTAATAAGTATCGATAAAA
AATATCTGCAACACTTTTGAAGTGTTTCTAAAGATACTATCTTGTTGCTACAATTCTATT
ATGTGGCAATAAACATCAAATAAAAATTATTGCAACACTTAAAAAGTGTTGCTAAAGATA
TTATCTTAATGCCACAATTTATTGTGTGGCAGTAAAACATCGTTAAATAGGTACTTGCAA
CATATTTTTAGTGTTGCTAAATTAATTGTATTTTGTTGTGTGATAATTTATATGAAATAA
AAGTAATTATAATTGACCAATAGTTCAATAAATCCATTAAATTTAAGTCGAAAAAGGCTA
AAACTCTAAAAGTTTTATACGCCATATGTATTACATTATTCTTACCAAAATAGATTTACA
AAGTTTTATGAACAAAAAATAAATGAAAATAATAATTCAGTAAAAGTTGTATCATTATAT
TCCAAATTTATTGTTTTTGATCCATGATATGCTTCTTCTCATACTCTTTAACCTGGAAAA
AAAAAACATGAGATTAAATTTTTTTTTTATTATATTTAAGTTCTCATCAAGTTTTCTCAT
AAAAAAAATTGAGGCAGGTATGAATGATTCTTACCATTTAAATTTCATTCATGCGAACAT
GCTCTTTCGGCCATGCAAAGGTACTATTTTTTTCCTCCTCAATGTACATCACCTCTGTTG
ATGGCCTCCATAATTGTGCTTTAGGAACCAATACCTTATCAATAAAAACCCTCACACCAT
CATGTCCAAGTCGTACCCCATGCCATACCCTATCGACACGAGTACTTCCTGATTTTAGAA
GAGTCTGAGTATCATAGCATATTTGGAACTTAATGTATATAAGCAAAAGACTTACACCAA
GCATATCTATATAGTAGTTAACATTGTTGAATGCAAAAGAAAGGGGTTGGAAGGGAAACA
ACATTCCTCTTCTAGGTACATCATCTACAACACCAATAATTGAGCTGCTCTTCACTTCCA
CATTAACACCTATAATTGAGTATGAACTTTTACACAACCAAAGAACATGGACTTACTATA
AGCTATTTATATCCTATGCAAACTAAATGATTCTTGTTCTCCCTATTTTATGGAACTGTT
AAATATCATCAATTCACATTTCATTCAGTTATAGGCCCAAAGAAGTGGAAGAAAAGAGAA
AATAAATAAGTGAACTGAAAGTTGCAAAAGAAGGTAAATTTTCAAACCTTGAAGTGCCTC
TGCTTCAAAGAATTACTGTTGATTCTCTTTGTCAGTATTTTCGTACACAACTACCATTTT
TGAATCACCTAACGCTGAATTGAATTTCCAAAAGAAAAAGGAATGTCAACACCACGCATA
TTTGTATAGTTGCTAATGAGAAAATAATTTAAAATAATATAAAAATTCTTACAATGCTCC
ATCTTTCATCAAGAAATTCATTCATGACTATGGCATTCCGCCCATACATCATAGGAGAAG
CATAGTATCCCCATATTATATATGGCTTAATGTCATCTACAAGCGCATAAGGAAAAAAAA
TCTAATAATTATTTGATTTCCCGAAAGATATTACATGATCAAAACAAATTTTCTTGTCAA
ATCTCAAAATGTAACCAGAACCATGTACATTGATATCAAATTAGTAAATTAATATCTAGT
TCAAAACTACATGAGCCTCGTGCAAGTGGGAAAGATATCAAAAGCTTACCTTTGCAATGG
TGAACCCTCCAAACATAAACAAAAGTTGTAAGGTGAAGGTACCTAGCAAGTTTGCAACAA
CCAATGTCCTTCCCACAGCAGCAATAAACCTAAAGAGGGACAAATTCCTGGATTATTCAA
GAAACCTCCATGTCTTTCAATGTTAGTGGATATATACAATTCCATAGTCAAATGGGGTAG
TACGCCAATTGGTTAGTTGAGTGTTCTAGAATGAGAGCACCATAATGGTCAATTAACATT
AGTAAATTGTAACTTTTATGCTACTCAAACACTAATAAACTATCACATCACTAGGAAATA
CTATCTTTCCTCAACCTAAAAATATAATAATTATAATACACCATAAACACTACAAAATCT
ACCAAATAGAGGTTCATTCGCCAACTCTCTTGTCAAATCCTCTATAAATCTCCCACAAGC
TCAAGTGCTTTAAAAAAGTTGAATATGGCCAAACATCTAAACTAACAAAATAAAATAAAG
GGAAGAACAGGGAGATTTTGCACTCTCCAAATTTCAAATTGCAGTCAAGTAGAAGATTTT
GTACTCTCCAAATTTTAAACTACAACCTTGTATACATTTTCTAACAGAAAGTTTTTAACC
ACTTTGAGGACTTGGAATTCTAATTTCATTGAGTATAATAGGCTCATAGGCAAAATAAAA
TATTCATAATGGTGTTTTAAGTATAAACACCCCCCACCCACCCCCACCCCACTACCACTA
GCAGCAACAACAACTTTCAAGATTATGATGAATTACATTCTTTTGGACCTAGAGTGGCTA
GGTTTTTTATGATGACAATAAGAGGCCCATCTTCCTTAATTATATTCATTTCAGTTTATA
GTTAGTTTACTCTCTGTTTTAGTCAGTTTACTCTTTATTTTAGTCTTTTTTTTATCTTCA
TTCATTTGATTAACAAAAATATACATGATTATCTAAATATTTTGCTAATATAAAGAAAAA
AGAAGAAGAAAAGAAGGTATAGGGGGTATCTTAACTAAGTTTCCTTTAAAAACACAGGAA
AAAACATGGAAGCTTCACTAAATCCCAGCCGCCAAAATTTTCAACTGCACTTGTATCCTA
TCAACATCTCCGGTAATAAGAGTTAGTTGAAGTGGATATTTACACCATTGTAAACTAATC
TAATAGTCATAAAGGAGGAAGCACTCATAAAGTGTTCCCTTGTATGTCTTGTTGACATCA
TCCCAATTCTTAATGTGTTCTGATAACGACCCTTTGTGTATCTCAACCTGGCAGCTTGTT
AGATCCATTTGTGACAGCCATAAAAACTCTCGAATGACCTTCAGTTTACCGTGATTCTTG
ATAAGATCCTCATAGTACAGAATTATGTGCCTGGTGCTACTAAAGTATTCTATAGCCTTG
GAAGCTGAAAGCTCCATTTGCTGCAGATCATTCATTAAACATGTGGAATTGATTGTAGGC
TTGTATTTCAAAAGTGCATCAGCCTCTTCTACTGAATGCACGTGAGACTTTGTGCGTCCC
ATTCAATAGCTTGTACCATCGTAAACTAATCTAAAAGTAAAGGGATACTGAATATCGCGT
CTCAATTTCATTCTCAAGTCCATCATGGAACACTTGTCTTGTAGCAAAGAGATCTACATC
CAATAAGTGAATAAATGCAGATGGTAAGGTCATCTCATTGGAAAACATCCTTCCTATGCC
GAGCAGCTCAAAATATGATATTTTAGGATTGTATCAAAATATGTATGTTGACAAAATAAA
GAAAAAGTTTTAGAAGCTGTCTTTTATGGTACATCCATATAAGTGTCCTCACACTCAAGC
CAACCAAGCATTTATCATTTTGAATAAGGCTTTTAAAGATCTATATGACCCAGATAAGTG
AAAAATAATGGATGACAAAATTAAGTAAAAAGAGGCATTTAAGGTTAAGTTGAAAGCAAT
GCATGAGGCTGCACAACAGAGGCAATTGTAATGCATATCAATGGAGGAAAATGAAGAGCT
ATTGATAAATATGAAGGTGAAATCACTGCCAAAAAGGAAGGCTATGTCATTGAGTTAGTA
TGGAACAAAGGTTGACATTTACTGTGCATATATGTGATTAATGAGCTGTCATGTGCTTGG
ACAACACTCTTTTTAATCCCCCTTGGTATCTTAAGGCTCGATGGCTCACTGGGAGATTTG
TTCGATTTTGCTATATAAAATGTGTCTGAGCTTATCATATAGCTTCAAGGAAATGAAGCT
GCATATGAACTTAATTCCATGATATTTCTGGAAAGAGGTTTTTAGTTATATCTGTGGCCT
TCTTAGCTACAGATTCAAGACTCAAGTATTTTTTTCTTCTTCTTGTAATTAAAGTTTTCT
TAAGAAGTTTCTCGTTCTCTCTATTTATGAGTAAAGCTTGTTTGGTCTCAATTTGCTTTG
TCCTTATATTATTTTGTTGTAGGCATTTGCATAATAACTAGAATCTTATGATTCATGATC
GGATTAGTATGATTTGACTGGATTATGATGGTGAATCTTTATATTCATAGGTTTAAATCA
TCAAGGAGACAAATCTTACATTTTGAGATTCAATTCATATTCTTAATTATGGCTGCAATG
TGGAACTACTATAATGACAGCTTATTTGTACACCTGGAGGGGATTGATGGAAATTTGTGA
AACCTCAGTTGTTACAGTGAAAAAGCCAATCCTTACACCTAAGGCTATTATATTTTAAAA
ATTTGGAAACAATGCGTGCTACAAGTGTGTGCATTTTCTTGGGGTGATACATTCACCAAC
TACAGCAGTGATCATAAGGTCATTTTCATGGAAACCATGTGTGCATTTTTTTCTCTAACT
GGAAAGAGAACACATGAAACAAAAGTTACTCTGTTTCTTGAAAAGAAAAAAATTATCTCT
GACAGGAGGTTACTCTTTCTTGAAAAAAAAAATTAAAATATTTGGGTGTTCATGTAGATG
AAAATAAATCTTTTTTTTGGAGTAGAATAATCTATAGATTGATTCTATGCAAGAATAGTG
AAGTTCTAGTTCTGTCCAGGTCATTTATTTTGGTTCTAATTTTGGGCTCTTTCTTATTAA
ATATATGACACTTTTCACTAATACTTAAGGTAGAATTGAGACTTGGGTTTCATTTGGACT
GCAGCACTTTTTCTATCCCTTAATCCTTGGAATTTGGTAACAGTCGAGTCCTTGATAACT
ACAATAACGTCAGGGTGGGACTGTGAAAGATTCATTATTTGTTTGACTTATCGGTGAATG
GGTTCTTTTTTGAGAGGGTAGTGGAGATCCTCTTTCATTATCTCCATAAACTGTTGATTT
ACTAGTTTCTTGAGTTTCGTCATTTTGGATTAAACAAACTCCAAATGGGTTCATTCAGGG
GGAGAATTAAGATATAAGAGTACACTCATGCAAATCTATTTCCTTGCCTTAAGTTCCTTG
GTAATTTGTTTTTAACCTTCTCTTTCGAGCCACTACGAACTTCTCAAAACACAATATCCT
TTAAAAGTCACCCAGAAAAGGCGGCTGAAGCTTTAAAGCCAGACCCCTCCTCAGGAAGAA
TATTGTGGCTTTAAATTAAGTGAACTCAGCACTGAACTGGATCTCTTTGAGTTCTTCTCT
TAGGATCTGATAAAGATTAACCATAATAAGCTTTCATGCACTAGAGTTTTTAAGCTTACG
TTCATTTCAAGGTTTTCCCTTTTAGTTGTCTTCCTTTTGTGTTATTTCTTACAAGAAAGG
ATTAGGGCATGGACGAGAGAATAGAAGCTGATAAACTAGATGAAGTCATGATACCAGGGT
TTAGGTTTCATCCAATGGGTAATGAGCTTATTGGTTTTTATCTAAAAAAAAAGATTCAGC
AGCGACCTCTCTGTATTGAGCTTATCAAGCAACTTGATATCTATAAATATGATCCATCGG
ATCTTCCAAGTAAGATTATTTGACAGGTTTTCTTTTATGTTTTGTGTTTTTGGCATGCTG
AGGTTTTTAGCAACTAATTTTTGTTTTTCTAATTCATGCAACAAGAGATGGCAACGACTG
GAGATAAATAATGGTATTTCTACTGTTCGAGGGACAAAAAGTATGGAAATAGTGCTTGGC
CCAACAGAATAACCGGAGATGGGTTCTTGAAAGCCACAAGAACTGACAGACCCATTTTTT
TCCTCTGAAGGTAACAAGTGCATCGACTTGAAGAAGTCCCTCATTTTTTAAAAGGGCAGG
GAAACCAAAGGGATCAAAAATGACTGGATGATGCATGAATTTCGGTTACCATCTCTCATC
AAAGTAGCGCAACCATCAAAGATATTCCTGGATAAAACCATTCCTACCAATGTAAGCCAT
TTGATTTTTGTCTTTCCTTTTACACTACTACATCCATTCTTTATTTACTTATGATAATTA
TTTTTTTTACATTTCCAACTTGTAGGATTCATGGGATCTTTGCAGGATCTTTAAGAAAAC
AAACCCTCTTTCATCCTGTCCAAACCCTCTTTCCAGCATTTATCACAGATATCCATGCAT
GTTTTTACTTCAAGTTGGTTATTCACAACTTCTAAGGCTTGAATCACTAATTGCTTGGCT
TGCAGATATTGTATTTGTTTTCTATCTGCAGATCTTTTTTGTGGATTGACGCCTAGCAAT
TTGTTTGGTTATTTTATTATTGTAAGTGTGCACTCCTCCATAGATGCTGGATTCATTTTC
TTGTTGATGAATCCATTTACACTTGTTAATTTGGAAACATTTTCATGATATATGAGAGGG
TAATTGGATAACACTGCCACCTACTGGGTTGAAAGCTTTAGTACGTGATTGATCGTGCTA
ACGTGACTCTTAAGTTTAAAAATAAAATTACATCAAATTTGTAGTAAAAAGTTCATTATA
TCACTGGTTATATACCTATATCTACAAAGTGCAAAGTAAGTGAGCCTGGATAGCATTATT
CTGGCAATATATATTTCTTCTTGACATAATCTACAATTCAAGTGAACTTTAAGAATCTAA
AGGCACCATGTCATCATTATTTCTCCTTGTTTTCTTTTTTCCTTACATATCTCTTGTTAA
AATTTCTTCACAATAAAGCAAAACAATCTCAAAAAGCTAGAATATAATACTAATAGAACC
TATAAGCATTGAATTGATATTATTCCTATATCTTAAACAAAACATTTCACAACTAAAAGG
AAGTTACCTGAATATATTGATAGGTATTGGCAGCTGCAATGTCACCTATAAGCATTGAAT
CGCATTGTGATGAGTTTTGAGCATTCTCTGCTTTGGATAAAACCTGAAAAAGTCCTCTGT
AAATTTTTCTCAATTTTCCAGCTGAAATACCCTTTAATATCATAGTCCACTATATTTTCT
ATTTTATATGTTTTCAGAATCCTTGTTTTAATATTTGGTTATTTATTTCCTTTTGTCCAC
ATATTGACCTTTTTACCAGACTATTTTCTACAGCTAGTTGAGCAAGAAGTCATTTAATGC
AAAGGTAGTTGCTGCTCAGAAAACTACAGAGGCTTCTTACATACTAGCTAAATTTGAAGA
AGCCCAATATACCATGAAAGAAGTAAATAAAATGACTTATGGTCTGATTATAGATAATGA
AACAATGAAGCTTAAGATAAGAAGGCTGAAAAATGAGAAATACATACTAGCTAATGAGGT
TCAAAGATTGTAGTCCGTCAATGATACGAGGCATTGATAGTATGAAAATCTTGAAAAGTA
GATAGGCTTAAGATTGGTGGAAATGAGGGGTCTAGTTGTAGAATTGGAAGATGTTGTTGT
ACAAGTTGAAATAGCTTTAAAGAAGTATTTTCGATCTCCAGATCATGATATCCATTATTT
CAAGTCTCAAGTTCTTGATTTTACTAAGTTAACGAGGTCATGGTTTGAGGATATTTCCAC
TGAGATAATTAGGAAGGATTTTGCTGTGTCAGTGTTGCACATCTATCACAATGGAACTCT
TTTGGAATCCATAACAGGGTTAAATACCAAAAATGCTTTGCTTCGCCACATGCTGTGTAA
ATTACTCTATTATAGCTGA
>PoNAC54 Chr05 2432486241 1276177542 1276192296
AGCCCGTAAAAGAAGACACGGATCATTATCTACTAAGCAATGACAAATATCATGAATTCA
ATCTATTTTAAAAACACCATTAGGGAACACTTCATATAAACAATATTTTTGCCACCACAA
AATATTTTCAGGGTTCACCCAAGGAAAATTTAGCAAGACAAAATAGAAGGTCCTATATAT
CCAGGATGAAGATCCCAATAAAAAACGGATACACAAAACATGTTCAGTCAATCAACTTGG
TGTCCCCCCAAGCAATAAAGCTATCCTGTGACCCAAACTCCTGCAAAAGCATTAAACAAG
TTCTTAAAAAAACACAGCATAATCAATAATCTCAAACGCTGCATAGAATTAAAAACAAGG
CAAGTTGAGAAAAATTCAACATACAAGCTGGCTGAACCTGAAATCAGGTGGAGTATCAAG
TTCTATATTTGCTGGATCCAGAACAAGATTTTGACACTCTTCGAGGTCCTTCTTTAAATA
CTCTGGTCCTAAATGAGCATAATCAGAAAGACGAGGTTTGCTCTTTGATTCTCCATTGTC
CCTATTTGGAGATTGACTCTGCAGAAACTCGTCACACAAGGAAAGCCCTTCCACAAGCTG
TTGCGAACTTAAGATGTACTGTGACTCACTGTCCCACCATTTTGGGTCTTCTCCAACCTC
ATTATTTTCACAATCATCTACCATTTGATTGACATGATTTTCTTCCTTGAGGTGATCCTC
ATTCTCCTTATTTTCACATACAGCTTGCACCTCATCTTCTATGCACTCCAACTCAGGATT
CTTAAGGAAAAGAAATACAGGTCAGTAGAGAGAGAGATGTTTATTATAAGTGTTTCTAAG
CTCCCAAAGTGAACATATTCAATTTACCTGTACAGCGGGATCCATGCGACTAAGTGAAGA
CTCCTGTCCATGGTCATAATTATTATATGTCCTCTCGTTACGAGGAGGTTGGGGAGTCAC
AGACTTGGGAGTGACTGGATCTACTTTTGTAATTATCGGATCACTGCTTTCAGGAGATGC
TTGTTCAAGTTTGTCACTTAGCTTACCTTGTTGCTGCTGATAGAAGATTTTCGATACAAT
ATACTCTCCATCTTTCTCATCCTCTCCAGTACCCAAATGATATTGGTGCATCACCCAGTT
AGTCTTCTCTGGTTTCCCACCCCCGACCATGCTCACATAGAGGACCATTATTTTCTTGCA
TCCACTCTGAACCCCATCCAACATTACCGGTTTAGTCCTGCCAGTTTTATGCCATCGAAC
ATCACCGCCATCATCACCATGAATCTTCCGGCGCTTACGAGTTCCGGTATTATAAGCCTT
GATTGCTCTATGAAAGAAATGGGATACACTTCCATCTTGCTTCACGCCTAATTTTTTTAT
TTTAAAGAAATAAATAGTTGATTAAAGATAACTAAATAGTTGATTAAAGATAACTAAGTT
CTTGTCACTAACCCGGTAGCTTCCGAGGATGGGTATAACAGATACCATCTTCTTCATCAA
CAGTTGGAATGAACTCGTCAATAAAAGGATGGGGTTTCGAATTCCCCACACTAACTTTTG
CAAGTAAATGCAACAGAATCTCTTGATCAGATGGATCAAATTTCACACCTCTGGGTAACC
CAGGCCACTCTTGACTGACCTGTAAACAGAACAGAATATTTCAAATACCACAAGTGAGGA
ATATCAAGCAACACACAAATTGTTACCAATTCGGAAGGATATAAAAATCAATTTTCTTCT
TTTTAAAAACTAATAAATACAAATCTCTACTTTGTCAATTTAGTTCTCAGAGTTTCAACA
TTTGAAGCCACTAGAAAAATTGCTCTGGGTTGTATAAATAATGTCAATTATTTCTTGCTC
CTGACAACTTTGAGGATTGCGAATAAGCCCTGCAAAGCTCCTTTTTTCAGGTGATTGGTA
TTAAAAATCAATATTATTTGAAATTACATTGCATTCGTGGTTAGGGCTTTCTCTAGGAGT
TTGGGAGCTCAAACTTCCCTTTCTGCAAAAGCCATCGCTATAATTTTTGCAATGAAAATA
GCACGGGATCAGGGTTGGCATCATATCACATCAGTTTAATAAATCCATTAACAATCAAGC
AGACCTCATGCTATGAAGCATGGATACAGCACGACAACATGGGTGCAGCAAGGCAAGGGT
ACGACAGTATGAAAATAAGGCGGAAGGAAACGGTATGGGTGCGGCATGTGGGTGGTTTTG
AAGTACCTGTGTTTCCTAGACCTCATGACAGTTCTGTCATCCCAAAACATTACATTGTTA
ACAAAAAAAAAAAAACAGCCCAATCAGACTCAGACTCAGGATACAGTATATTGCTTGCAC
CAGATTCAACAATCCAAGTTACACCTAGTATCTAATCTAAATTCCACGGACGATGAGTTT
GTTCCATAACTACAAAGGGATGGTGGTACTGGAACAATAATGACCCCCTACAGATCAAAT
CAAACTTACGCTTCGGAAACATAAAAAAAATGGCAGCAAGGGACAAACCTCGAAGCTAAT
ATTGCATATTACTATATGATAGGGTAAATCAAAAAATATCAAGAGATTTTCAAGTATGGA
TGCTATTAGTTGTGGAATACATACACGTAGGCACTAAAATGTTGAATTGAGCTCCTCACT
ACCAGTAAACACTTCTAAAATACTATTCAGTAAAAGTGATGATAGTCACGATACACTGTT
GTATATGTAATGACATATATCTAACAGCAGTTCAGACCAGAAGCAATTCTACCAGCGTGT
GATTGAAAAGGAACACCAATATCCATGTGAAACAAAATTTTTCTTTATGACTTTTTGGTT
CAGCAAGAATGATAACTTCGACAATCATGTAAAAAACTTCGGATTGATAAAACACGGCAA
ATAATGAAGGACAATACAATCCTGCATTATGCAGTTGTTTTGTAAGCTCTGTGGCCTCCT
TTTGCACGCAAATTAGACCTCACTGCAGTTACTATAAAGTTTATATGACTAAATACAAGT
TAAGGTTGCACAAGAACATAACATGAGCTTTCATTTTCCTATAAAAACACAAATGAGTCA
AGACTAGTGAACTTTAACAGCTCGTATTTTTATGAAAATATTCAGTCAAAAATAAACAGG
CACAAATTCTGATACAACTCGTAATTGAGAACTCACACGCTCAGGAATTTCAATTGCACT
TATATTGATCACCGTAGGAATTGAATTCAAGCTTTACCCAGCCCCTTCTCATTAATGGAC
TCGTGAAATATACCAAGGAGTGTCAAGTGTGGTTCCTTCGAAAACTTCCTACCTCTCTAT
CCATCTCTGAGATGTCTGAACTTTTAAAAACTCCATGGACGCTCAAGGCCTAACCATAAT
CCATGATAAAACAAAGTGTGTAATATAGAAAACGCAACTACCCCTTTTTGGTGATTTTGC
AATTTTATTAGCAGAGACCACTTTCTTTGTTCAGTATATAGATTCATCCCCCAAAAAAAC
CAGACATGACAATTTTTCATCATCCGGCTCGAGACAGAATTAAAACACACACACACATAT
AGTTTGTTACAAACTACCCCTTCAATATCACTACAGCAGTCATATTCTGAAAATTAATGT
CAGCAGCATCCTTGTGGACTACTTGGCTCGAAAGGAAATCAAAATTTTTTGACTACAGAG
CATATGGTTGGAGTTGAAGGAACTTTTGGTTTTTTTGCAGCACATTGGGCTTCTCAGTTG
TCATTTTTTTTTATCCCTGTGGCTACTGCAGCCACAAAGGTGAGGCTGTGTGTTTAATGG
ATTTTCAGCAACCACAAGAGATGTATAGCTTGTTGTTTAGTACAGAAAACTATTCAACAA
CAATATATAAGAGACAAGCAGAAAAAAAAATCAAAGAAACAATTATATTGATATGAATAT
GGGGTTATGGGGTTTATCCTCCAACAAAGGAGTGTGATATCCTTGCTGCCACAAAAAGGA
AACAAGTATGTGTGGGTGTTGAATTTCTCTCTCTCTCTCTCTCTCTCTCTGGATCTCTGT
TGTGTTTTCTATGCCTTCTATTATGCATATTCTATCTAAAGGGGTGGCCTAGGGATCCTT
ATACAATGGATCCTAGGGCAAGCCTTACAATTAAAGAAAATCTAAAACTTGTAGGAGAAG
GAATAATTTTTTTTGCTAAATCTGGGTTCGTCAGAGAGCCCTTCGATAATCGAAGCTTGA
AGGCTTCGATGATCAAAGGCCTTCACCAGAAGTTTTTCCTTCTATCTTCTTGCTCCTTTT
TTGTATTTTGGGGCATCCCCTTCCTTCCGGATAGGTATAGGATCCTCCTAGATGGTCCCC
CCTTTTGTTGGTGCTCGAGCACCTCTTCAAGCTTCAATTGCCTTTGTTGCACCCTCTTGG
CATGGCAAAGTCTTCTTGGACCTCCTATTTCTTCTTATCCTCTTCCTCTTCTTCTTGAGC
TCCATAACTCCCTTGATTGGCTCGATAGCTTCCCTGGAAATCACAATATAAGTCTTCATA
GGCAAAGACTTGACGGCTGAAACAATAAAGTTCGCTCCATCCTTTGTGAATTTGTATTCC
TTCTCCCCTCGGTAGAAGATACCATCTTTGTCTAAGAGGTAGGGATCTCCCAAGATAACC
TCGCTGACATCTAGCAGAATCACATCGCATGTCACCTCATCGATGTACTTGGAAGAGATA
GCAAACTTGAAAGTGCATTGTTTGAAAACTTCCAAGCTTGGTCCATCCTTCTCCATCCCT
ATGGTTTTGGTTTTGGCGTAGTTAGTACGCTCATCGATCTCACACTAGCTTCCGAAATCA
AGTTTTTCATGCTCCTTGGGTCAATGATAGCTCGAACCACACTATGCTTCACCAGGATAT
TCACCCAAAAGAGCTTCTCCCTCGGGGTTTTGTCCTCCAAAGCAACTGGAGTATTCATGA
GTATAAGGCCAACACTCCCCCTCAAATTGATAGCGGTGACAATCCAAAATCAATTTACAA
ATTGCACCAAGAAGCTCCACGCTTGAATAAATGCTTTGCTCCAAGAAATACTCAAATAAT
TGCTCCAATGCGTGCAAAGAAATGATCCCCCTTAACTTAAACTCGGGTCTTTAAATGCTT
CGGAAGAAATTGTGCCAATAAATATCTTAACTCGACATGATGGTGAAAAACACCAATCCA
GAAAATCACAAGACAAAAGATAACTATATCGGGCAATCAAGTACCAAAAAGGGTAACAAA
GTACCAACAAAAAGAGAGTCTTCCGACAAGGGTAAACTGCATCTTAAACCGGAAGAACCC
CAACAAATTACGGAAACAAACATTGTTCCGTAAAACAAAGGGGTAAATGAGAAACCGAAA
CAGTCACTGAAAAGGGTGTACCGAACAATAACAGTAAAACCAATCGAATCCCCATCAAGA
AAGGTCTACAATATTATGAGATAACACCAAAAAACTTGTGATGACAAAGGCTCAAGATAA
ACAGACACCAAATAATACGAGCACCAAATAATCCAAAAATAATCAAGACTCCAAACAATC
TTGAAATAATTAGTGTACGAACAATTACGGACCCGGTCCTGGGAGAGAGCAACAAATAAT
AATAATCCAAATACGCCCAAAAGGAAGCTTTATGAATTTAACCTGAATTTGGAACCTCAT
CCGGCCCAAAAAGCCTGCCAAAATGTCACGAGCCAGCCCAAATAACACATCCAGATCAAA
CAAAATATACCATCAAATCTGACCCAAATCTGCAATCACAACAAGCTTGGAATTCCGACC
CAAAGACGGCCCATATACACACCTGCACTTTCATTCTTTAAGCCCAGAATGCTGTCAAAT
ATAATACTGGACACGTGACTTTTCCCGTCTCACAATATATCGAAGAAATCACTCCAGCTG
GATATGAAAAGAGAGATGAAAATCTGATGATCAACATCCCAGCGGCTCATAGGAGAGATC
GCTATCGTAATCAGATACAACTTCAACGCTCGAATCATGTCACCACTGCGGTCATCCCAT
CCCCTCTAACCCAGCTTACATCGATATGATTTCATCGTTGCAAATGCAAAACCGCCAACA
GGAATTATGGAAGGCCAAACCGACCACCGGTTTCACCACAATACAACTGTTCTCAGAAGA
TGCAAAAAATTACGAACTGGACCGTGAGATCTGGATCCGATGGTGTTTTTCGAGATCGGT
GATCCAGCTATATCGGCCTGTGAATCAAATCGATGCCCCAGTTTGCACATCCCAGAGGAT
CAGCACTCCCCGTTTGATTCCTAGAACCTCCTCCATACAGTGGCAGCGGCGGCACAAGTC
ATACGAACGAAATAAAACAAAGTGCACTGTGAAGACAACGATGAACACAAGCGAAGGGGA
TCGAAGGGCACAACCTGCGATCAAAGAAGGCAAGCCACATCGAAGAAGACGAATAGAAAA
GGAACTGCGGCAAATAAATTGGGGTGCAGTCGACGGGCGGTGACAAAGGAGCAAGGAGGG
AAAAATTGCGGGCAGGATTTTTGTCAGGATTAATGACGTTGATGATGCGAACTTAAAACG
ATGAGCACGATGATGAAGACGACTGGATATCGTTTATAACAGACATAAATAGTGGCATAA
CTTGAAGAGCACCTAGAGCAACATTGGCCAAATTAGGGAGGCAATTTCAGATCGTAAAGG
AGAAAGAGAGTTGTCAATTTTCCAGAAAAAGGGATTGGCAAAAACGATGAAAAACGATGG
ACTAAAAACACGAATCACTGACAAGACAAAACAAGATTAAGAAATCATGGAAAAATAAAT
AGGATTGCCGGACATAGTCCGCCGGACGGCAAAAGCCGCCGCCGGCCGAAGCGGAAACTA
AGTCGGCTAGCTCTGATACCAAGTAGAATTACAGAGAATAAAATAAAATAAATATTTTAT
TAATCGTATGTTTTTAACAGCCCTCAAGAAGGGTTTATATAATTACAAACTCTCGACACA
AAAGGAAAGTAAATAATCCTAATAAACTAGACTTGACATAAAAGGAAAAGAAATCACCCT
AATTAACTACTTAACCAATAAAATATTAAACGACAATCTTTGACCAAAAAATAATAATCT
CGATATATTACAACAACGCAGCATACCGGCCCTACGGCTATGACGGCCACCTCAGGTACA
CCCCCCGCTCTTCATGCTCAGGCAGCCACTCCTAAAGGTGTCTGGATTCTTGATTCTGGT
GCAAGATCATATCAATGGTGAGTCTGATATATTGGCCTCTACTGTCGACCAGACTTTGTT
CCCTATTCCTCCTAGAGTTTTTGGGTGTATCTGTTATGTTCACAATAAAAGTCCATCGAG
ACGCAAGCTGGATGATAAGTCTATCCGGTGTGTTTTTCTAGGGTACTCTACCCTTTCTAA
GGGATACCGATGCTATGATCCTATTCATCATCATTTATATCATACTATGGATGTTAAATT
TGCTGAACATATACCTTTCTTTGGCACATCTCTAACTATACAGAATCCTTTGCATGAACA
GACTTTCTCAGTCATTTATCCTTTGCATGTTCTTGACTCTTCTGTGGAGGTTTCTCATGT
GTCTTATAAGTCTACTCCATCTCCTTCATCACGTGCCCCTATTGTACCTCTTGATCACCC
CAAATGGAAGGGACAATTCTATAGATGTCATACTCATACTCCACTGCCGGACGCCTCAAG
TAATCTTCCTCCTTTTTCAAATACCCATGTCCAATCTGATGCTCCTCGTAGGAGTACTAG
GAAAAGACATCATTTTTCACGTTATGGATTTACTTGTTCGACTAATTATCCTTTAGACAA
GTACCTTTCTTACCAGAGATTATCTGCTCCTTATCATGCATACTTATCAGCAGATACCTA
GATCAGTTTCTGAGGCTTTAGCTGACCCTAATTGGGTTCAGGCAATGCGGATTGAGATGG
ATTCTCTTGAGAAGAACCAAACCTGAGAGATGGTCCCTTTACCTCCAAAGGTTCGACATG
TCGGCTGTCGATGGGTGTTCTCTATTAAGCATTTGGCTGATGGTACTATTGAGAGGTATA
AAGCTCGTCTTGTAGCAAAAGGGTTCACTCAGATTCCTGGTCGGGATTTCAGTGTCACCT
TTGCTCCATTGGCTAAGCTCACTTCTGTTCGGCTTCTTGTCTCCCTGGCTGCTTCCTATA
ATAGGCCTTTACACCAGCTTGATGTCAAGAATGTCTTCCTTAATGGTGATCTTAATGAGA
CTATCTATATGGATCCTCCACCAGGATTTCGTGGTGAGGGGGAGTATGCTTCATGGTGAG
GGGAAGTATGCTGGCAAAGCCTGTCGTCTCAGGAAGTCCTTATATGGTTTGAAACAATCA
CCTCAAGCCTGATTCTAAAGATTCAGTGAAGTTGTTCTAGTCTATAGCTTCACTCAGTGT
CATTCAGATCACACGGTTTTTGTGCGGAAAGTTTTTGAAAAAAGCACCTACTTGATTCTG
CAGGCATATCACAGATTAAGTGTGTTGGGCAAATAATTTGATGTGAAGGATTTGGGTCAA
TTACAGTATTTTTTTGGGATTGAAGTCGCATATTCTCACAAGGGGATTTCTCTTTCTCAG
AGAAAGTATGTTCTGGATTTGCTAAATGATACAGGGATGAATGGTTGCAAGCTTGTGTCT
ACCCTCCTTGTTCCTAACAACAAACTTGTTGCAGATAGAGTTCCTCCTCTGTTAGATCCC
TCGATGTATCAACGATTGGTAGGCCGGTTGATCTACTTGACAAACACCAGACCTGATATT
TCATTTGCCGCAAGCTATGTTAGCTAATTTATGCATGCTCCATGCCAGTCTCACCTTGAT
GTTGTTTATCATATACTTCGATATCTGAAGTCGTATCCAGGTTTGGGTTTATTATATGAG
GCTAAGATGCAAGGTCCACTGCATTGCTTTACTGACACAGACTATGGAAGTTCCTTTAAC
AATCGATCCACCACAGGCTTCTGTGCATTTTGTGGGAATCATCTTTATCTCATACAAAAG
TAAGAAGCAGGCAGTTGTATCCCGCTCATCAGCTGAAGCAGAATAGCAAATAGGGCATTA
GCTCTTGGAACATTTGAGGTTATGTGGCTTCGATTTATTCTAAGTGAGTTGGGTTTTGCA
GAAAATTCATCTTCCATTTTGTACGGTGACAACAAAGAGACTCAGTGCTTTATGTGAGAA
CAAAACATGTAGAGGTTGATGTTCACTTTCTTCAGGAGAAAGTCCTTAATGGCATTATCT
CTCCACAGTTTGTTGGCACAAAGGCTCAGGTTGCAGATGCACTCACTAAACCAGTTGGTC
CTTCAAATCTTTGATATTTTATTGGCAAACTTGAGCTCGTTGATATCTTCGCACCAGCTT
GAGGGGAAGTGTTGTCGGTAGCATAATTTATGGGATAAAATCACTCTTTTATGTTATGTT
TTTATTTCAGTCAAATTGGGCATTTATGGCTATTATTAGAATAGGGGTAAAATTGTACTT
TGTATAATTTCTCGATTAGTATAAATATACACTTCCTAGTATGTGTTAAGACAAGACATT
ACACCAAATTCTTCCAATTGATTCTCGTCACGATGTTGTCTCCCATTAGATTTACACCAT
GTGAGTGCGTGCCCCAAAAGTTCCAAGCGGACAAACTTGAGTCTCTGATTATTATAACAC
CTATACACTGAGAAATATGTTTCTAATCTGTCTAGCCATCCATCTAATTCTTCTGCATCT
CAAGCTCCATTGTAGTTAGAGATATCTATATTAAAATTCAATCTAAGAGATTTCATGGAG
TATTGGTTCTTACCAGAATTTTCCTCATCTTCCTCAGCTGATTCCTCCTCCAAGTTGTTT
TCTTCTTCCTCGAACTCCTCTAAATCCTCTGCAATTTTCTTCCTTTTGCTCTTGGGTTTT
ATTGAGCAGCTTAGAGTTTTATGAAGCCTTCCGTCAATACACTGATGAAGTGAGGGCTTT
GATTTGTTCTTCCATCGAGCCAGAATTCTCTGCATCTTTGGTTGTATCTTCAAGTGTAGA
CATGGCTGTCTTCTCCTTATTTCTTCTAGTTTTTTGATCTGTCATCAACGGGCTCCAAGT
TCTTTCACCTATCTTTATACTTGTCCTCGATTTCTGGATGCGAGTTAAGACCATAAACCA
CCAAAAATTCCACTGGATCTAGGTGCTCTAATACCACTTGATCCGTGTGGCTACTACAGC
CACAAAAGTGAGGCTGTGCGTTTAATGGATTTTCAGCAACCACAAGGGATGTATAACTTG
TTGTTTAGTACGGAAAACTATTCAACAACAATATATAAGAGACAAGTAGAAGAGAGATAT
CAAAAAAAAAATTATACTGATATGAATATGGGGTTATGGGGTTTATCCTCCAACAAAGGA
GTATGATATCCTTGCTGCCACAAAAGAAAGCAAGTATGCGTGGGTGTCGATTTCAATTAT
TTGTAAGAGTTGTTAAAGGATCTGTAAAATCATATGCGAATTGTTTTAATTGGTTATAAT
ATAGTGGTAGTCTGAGATATAATTTGTTTTTGTTGTACTTTGCAGACTTCTTGTTCACAG
TTTAATGAAATTGGTTTTAAAAAAAAACCTACAGCAGCATCTTGACAATTTTTATACCAC
GTGTACAGTAAATTTTTCAAATTCCAAGATCCAATGAAAATTATGAAGCATGAACTCGGA
TGCAGATTCGGGTGTTGGTGTGACTAGGATACAGAGATTCAGCAATATACACATTTAATA
TTTAAATACTATTATTTTATTTATTTTCTTTAGCATCTGTAGACACAATCTCAACTTTGT
TTATTAATTATCCTTTAACTTGCCCATCGAGACGCTCCATTGTGACCCGGAGGTCACGGA
TTCGAATCATGGAAACAACCTCTTTGCATGTGAGGGTAAGACGGTGTACAACGACCCTCG
CCAAACCCCACAGTAGCAGGAGCCTAATGCCTTGGGCAAGCCCTTTAACTTTCCCTTGTA
GCATTAGATCCTACCATAATTGTGAATTTGTTAAAAAAATTATGTAATTTTTTTAATCAA
ACATGCATAGATGTATATATGCCTTTTTCGGAAAATAAAGTATAAGAAGTTGACATGCAT
AGAGTATAATTGTGAATTTATTAAAAAAATTATGTAATTTTTTTAATCAAACACGCATAG
ATGATAGATGTATATATGCTTTTTTCAGAAAATAAAGTATAAAAAGTTGGCATGCTTCAA
AGAAATGCAAGTGTCTACAAAGACAAGTTAAAAAGTGAAACGGCGGAGGATAGAAACACT
ATTATCATTCCAAAACCAAAAAACAAGATATTTCATCTAATCATCCTCCACACAAGCAAC
CTTTAACCAATTACTGATCTCATTTTTCTTCCTTTTCTCTTGTTTCATGAAACTCAGAAG
AATCCTACGTGAATCTGGGAAGAATCTGAGAGGAATCCTGATTAAAAAAAAAAGATGTCA
TGATTAAGGATTCTTTTTGGATGCGTATCTGAGAAGCACGGTTCGAGAATCTGACACGAA
TCAGCACCCGGGAAGCACAGTGCACCGATTCTTGTACCAGTTAGAAGAATCTGTGTTTTC
ATGCTATAAAGCAATATATCAATTTGTTACAAACTACCCCTCTCTTTGTAACTTTACAAG
ATGCAATACCACTGCAGCAGCATCTTGACAGTTTTTATACCACTAGGACAGTGAATGTAT
AAAATCCAATGAAATAAAGCGTTTCCTTTTTTTACCACTATTCACCAAGCCTGTAGCTAA
TAATTGTTGTCAACAACCATGTAAAGAAAGCAGTTCACATTGTATAAATTGTAACTAGAA
CTGAAGTATATTCCAAATACAAAAAAGGTCTTATATTCAAAACACTGTGAATTTTCACCT
TAACCACATGACTCTTAAACTCTTAAACAAAATACATCTCACTTAACTTAATTACCACAG
GCCATATTCATGAATATCTATTAAATTCTAAATTTTAATTTCAAACAATAATTATATCCA
TGAATTATTTGATTAAATCCTGATTAAAAAAAATGATGTCATGATTAAAGACTCTTTTTG
GATGCGTATCCAAGAAGCACGGTGCAAGAATCCGACAAGAATCAACACCCAGGAAGCACG
GCGTGGCGATTCTTGCACCAGTTAGAAGAATCTGTGCTTTCATGCTATAAAGCACTATAT
CAGTTTGTTAAAACTTCCCCTCTCTTTGTAACTTAACAAGATGTAATACCACTGCAGCAG
CATCTTGACAATTTTTGTACCACTAGGACAGTGAATGTATAAAATCCAATGAAATAAAGC
ATTTCCTTTTTCTTTTTTTTTTCCACTATTCACCAAGCCTGTAGCTAATAATTGTTGTCA
ACAGCCATGCAAAGAAAGCAGTTCACATTGTATAAATTGTTAACTAGACTTGAAGTATCT
TCCAAATACAAAAAAGTTCTTATATTCATAAAACTGCGATACATCTCACTTAACTTAATT
ACCACACAGACCATATTCATGAATATCTATTAAATTCTAAATTTTAATTTCAACAATAAT
TATATCCATGAATTATTTGATTAAATCCTGATTAAAAAAAATGATGTCATGATTAAAGAC
TCTTTTTGGATGCGTATCCAAGAAGCACGGTGCAAGAATCCGACAAGAATCAACACCCAG
TTAGAAGAATCTGTGTTTTCATGCTATAAAGCAATATATCAATTTGTTACAAACTACCCC
TCTCTTTGTAACTTTACAAGATGCAATACCACTGCAGCAGCATCTTGACAGTTTTTATAC
CACTAGGACAGTGAATGTATAAAATCCAATGAAATAAAGCGTTTCCTTTTTCTTTTTTTA
CCACTATTCACCAAGCCTGTAGCTAATAATTGTTGTCAACAACCATGTAAAGAAAGCAGT
TCACATTGTATAAATTGTAACTAGAACTGAAGTATATTCCAAATACAAAAAAGGTCTTAT
ATTCATGACTCTTAACCACTCTTAAACAAAATACATCTCACTTAACTTAATTACCACAGG
CCATATTCATGAATATCTATTAAATTCTAAATTTTAATTTCAAACAATAATTATATCCAT
GAATTATTTGATTAAATCCTGATTAAAAAAAATGATGTCATGATTAAAGACTCTTTTTGG
ATGCGTATCCAAGAAGCACGGTGCAAGAATCCGACAAGAATCAACACCCAGGAAGCACGG
CGTGGCGATTCTTGCACCAGTTAGAAGAATCTGTGCTTTCATGCTATAAAGCACTATATC
AGTTTGTTAAAACTTCCCCTCTCTTTGTAACTTAACAAGATGTAATACCACTGCAGCAGC
ATCTTGACAATTTTTGTACCACTAGGACAGTGAATGTATAAAATCCAATGAAATAAAGCA
TTTCCTTTTTCTTTTTTTTTTCCACTATTCACCAAGCCTGTAGCTAATAATTGTTGTCAA
CAGCCATGCAAAGAAAGCAGTTCACATTGTATAAATTGTTAACTAGACTTGAAGTATCTT
CCAAATACAAAAAAGTTCTTATATTCATAAAACTGCGATACATCTCACTTAACTTAATTA
CCACACAGACCATATTCATGAATATCTATTAAATTCTAAATTTTAATTTCAACAATAATT
ATATCCATGAATTATTTGCAAGACAAAAAGTTGAAAGAGAAACTGTAATGAAAGATCTGA
TCTAATTATTATATTTCATAGAATAAAGATCAAGGCAGATGCATCTGAAGCATAAAGGAA
GTTGAGAATTATACGTCAGTATTGTCAATAACATGCTGGCAACTTGGGCAAGCTCTAGTT
GGGTTGCTTTTCCATTTCACTCTTCCAGGATCACATGTGTCAGATGCACACTTGATTTTT
GTTGCAATTCTTTTACTGTCAACTAACCACGATGGTCTGCAAAGACAACATAAAATGACG
ATCACAACCAAATTAGACAAACAGAGTGAATATGTAATGGTGTTGAAAACAGAACCAATA
GAATGCTTTGATAGTAACACAATCATTACGCATTGTATCAATCATAACTACATAAGTATC
GCTATGAAAAAATACCTAAAAACACAATCATCACTACTTCAAAAAAGCTCAGCTTAAAAT
CAAAAAGGGACATCCACCCGGAACTTATTATTAGATAAAAATTTAGATCCCCATACATAC
ACAACTAATGGGTCTAAGTCTAATTTGAACCCCCCTTTTTTTTTACTGATACTTTGGACA
TGGAAACACAAATAACTGTACATTGGAGAAAGAAAACCTAATCAGAAAACTAAAAAAAAA
AAATTAACGATCTTTTGAACATTTGGGATTCAACGAATACCCATTAGTTCCGATCATCGT
GTATGTACACTTGCCATGAGATTTTAACTAAAAGATGAATCTTCTCTAGAGAGAGATGCT
TACCCAGCCATGTGAGTGACAATCAAGCGGTCAAACAAACGATTTTCCTCGTCAATCCTT
TGTTCGGAATCCTCTGATGACGCAAAAGTCGCAAACAAAAGAGAGTGCTAACGTTTGGTC
TTTAGTTCGTGTTCCCTGTCTTGTCTTCACATCATTGTTTTGATGAGTTTGAATTTTGAA
ACCGTGTTTTAGTTTTAGTGAGCTTAATTCATCAAGAAATAAATACATAAATGATAAATT
AACATGTAATAATTGAGAAAAAATGGAATAAAGAAAAGTGACACTTCGGGGTAAAAAAGA
GGATACATTGACTGAGCGCCATTACTCCTGTTCTCCGTGTTGACTTCATTTTTCA
>PoNAC55 Chr02 2248995167 40172581 40182124
TCACCCTCTGATCCAGCTTGTACCCTCATTAATGAGGACCAGCTGTGGTGGCCTAACCCT
AGCCCTTGGGAGCTGTGGCAAGCTCACCAAGGTGGGGGTCTGCTCACTCTGTTCTGGACA
GAAACAGATCTTGTGAGCAGCCACCTCCATTCGAAATTCTCTCTTCTCACGGTCTCCTCC
CTCTTTCTTGCTTTTTGTGCTCAATATCATTGTACCTCATTAGTACATTTGTATACCAGC
CATAAACTCCCTCCAAATCCCCCTTGATTCTCCATAGCACCTCACTCAAAACCAGGCCAC
AACAGTCCTCTGTTTTGGACTGTTGGCCTTGTTCTTGTAAAACCAAGGGCCATTCTGGCC
ATTCCACCCCTGAAGATCACCTTCTAGCAACTTATGCACACCAAGGTACAATCATTTCTC
ATTTTTGCATCAAAAATTTTCATAAATTTTTGAAATTATTGGTCTGTGCTCACTGTTACA
AACTGCCATGTTTGTGCAGTTCAAACAGTGCCTTCAAGCCTTGGGTTTGGAAACCAAGTA
CTCACAATCAAGTACCTATTTGGTACCAAGATTGATTCTACATAGGGCTCAGGTTAGCCA
AACTCTTCCTGAGTTTTAATTAATTTGATGATGAACAGGGCCATTTGTAACAGATTTTTC
CTGTTTTTGTTCTTCATTGTACTTGAAGATTTTTTGTTTTAATTCTTGTTTTTGGTTGTT
GATTTTATGCTGAAAATAACTAAGATTGTAGTTGATGGGTGTATGCACCTTAGATTGAGT
TGTTTTTTAATTTTAGAGTCTTTTATGATTTTAAATAAATTTTATTTTGATTTTCTTTGA
TTTTTGTCGTTCAAGTTGATTATTATTTTTACTTATGTTTTTGATGATCCATGATTAAAC
TTGTGATCCATGGGTTTTTTCAATTCCATGTTTGATCTGAGTTTAAATTTTTAGAAGTTA
ATTAAGGGATTTATTAATTATTTTCTGGATTTTTGATATATATTTATATACATATGTTAT
ATATATATTATCTATTAAATATATATAATCTCTATAATACTATTATCTAATTATATATAT
CTATCTCTATATAATATAATATATCACAAATATATATATGTATATGTATATATATATTAG
GATTTTGTTTTGATTAATAACATAATAATGTATATAATGGTTAAATGATGATGTATACAT
GTATTTATACATACTGTATTTATATACTGTGTATGTATACTGTATATATACTTATTTATA
CATTATAATATTATTATATTATAATATCTTTTGATTTGGATATTTTAGTATATTTTGTAT
TATATATTATTATAGTGTATAGATGAGTGTATATATCATGTATAATTATGGGGTGTATTT
ATACACTGTATAAATTATATATTATGTATATTTATTTATATTATAACATTATTATATTAT
AAGATATTTTGAGATCTTTATTGATATTTTGAGATATTTATTTTCGTTAATATTATAATG
TTTACATAGTATGTATATGATGATATATATGAGTATATATGTGTGGTATACTTGTATACT
ATATGTATATATCATATCTATAATTATGTGGATATTATATTATTATAATATTATTATAAT
TGTGATAATATTGTTTTTGTATAATATGATGATACTATGGTATATGTAGGGTTATATATG
TGTATGTATGTATGTGGTATATGATATACTATGTATATGCACCATGTGTATGATTAAATG
TATATTATACTATTATTATATTATATTATATTATATATTGATATTTTGAATAATATAGTA
TTATAGTATTGTAATGTGTATATAGTTATGTATATATGTAGTATGTTGATATACTACATG
TATATACTGTGTATATGATTATATATAGATTATAATATTATTATATTATATTATTATTTT
ATTATAATATTATATTGTTATTATTTAGATATTATTTTACATGTGAAAGGGTTATATATA
TTGTGTGATACAGTAGCATATCATGTGTATATAGTATGTGTAGGATTGTATTTGGGTCCT
AATGAGAATAATATTATATTGCCTTTTCTTTCTATGCCATACAGGACTAGACTTGTATTC
TTACATGGACTTATGTGATTCATTCATATAGGATCAAACAGTTGTTTCCTTTTTATCTAG
GTATATTCTTTCCTATAAAATATTATATGATTATACTCTGTTATAATCACATATGTAGGC
TTTACCTTGTGTTGATGCCTGGTAACCAAAGCCCATATGTGATTGCATAACACGAAACAG
TCTGGAGTATATGATATTATTTGGGGATTGAATTGTAGTCTTCATGCATAGTCTTGTGTC
GTCAGTTCTCATTTGTTCTTGTGCTACTGAGAGCTCTTCTACTCTTCTTGGCTCTTAGTA
GGGTTCACTTCTAATCAGTCCAGGACTTGTCTGATATTTTGCTAGACCGTCTATTCATGA
TTTATTATGTTGCTTCCTCTAGCGTAGTACCATATTAGGCTAACTTTTAAACCATGTATC
AGGTCGTGATCGTTGAGGCGAGGTACTATTCATCTGAATAGTTGCGGGGTTTCTTTCTTA
CTTCTTCTTCTATTCAGGTGGGGGCTCTATTTATATTAAAACTCCGTTTTAGGATTATTA
TTTATACAAAGCATACTACGTGGATCTTTTATTATCTTGGGAGGCTTTACTCTCTCAGGA
CACCACGTAGCTTCTCATCTCTTAAAAACTGCAAAACTTAGTTATATACATAGAGGGCAG
AACGAGTTAGTTAGAATCGATATGCGTACTTCGACTTGGTATACCAGTGATCGACCAGTG
TGTGTAAACTGACGGATCGTGCACAGTAGGCATAACGTCAGTAGGGGAATTAAAGGATGC
AACAGTAGGCACGCCTCTTAGGGAGCATTCGAGTTCATGGCTCCGGTGTCTCCGGGGATA
GTGAGCTGGCACAGTAGGCCTAGACTATCCCACGGGAGATTTTGTACCTTGGATTGTCGC
TGGGACTCGTTTTGGCACATTAGGCCCGGACCTCCCAGCTGATTTACCCGACGGACTTTC
TTTCAGTATATAGATTTCTACTATTGTGATAGCCTACTTTATATATGACATGATTTGCAG
ATCTCTTTACCACTTGTTTATGATATTTTCACTGATGATTCCAAAGATATATATGCTATA
TTTATGTTCACACTCCCTCATTGGGTATAGCAGATTATACTCACCCTATGCATGCTACCT
TTTGTTTTCTGGCATGTATGAAACTCTAACCCACAGCTGCAGCTGGACATGGGGATAAAA
TTGACGCGTTTTGAGTTGTCGACCTTGAGGAGGTCTAGCTGCTTTGACATCTTTTTGTTG
TATTGATGTTGTTAGTCATTTTGAACTACGACTATGCTCCGAGCTGTGTAATCGTGACTT
TATTTTACTGCATATGTATCTTTTGATGGTTATTTATATATTGTGTTTTGAGAACAGTCT
GGATATTACCTTTATATTATTCACACCCTCAGATTCCCTACTGTTCATTGGATCTTGAAT
AGTCTGGAATTTAGGGGCGTGACATCCTCTCTAACGAAAAAGCAAGGGTCGTTGGTTGCC
CCACCATAGACTGCTCTAAATCGAACGTCGTCGTTGCTCCTTCCACCATCATTCTTCTTT
TTTCTAGCGCAGCACTTTCAGCCACTGAGCGCTTAGCACCTCTGGTCTTCTCTGACCAAA
ACCGCAGTCGCCATCACTCATATCCGTCATTAAGCAACACATATCCAACCATGAGTAGTT
TTCTTGTCTCTCCAGGTCCGCAAGAACTACAACTAATTCTATGCCAATTACCTCTCGCTC
GATGCCATCAAAAAATTAAACACGATGGCATCTTTAAGGTCCGCATCATCTTCATCGAAT
TCACAGTGGTTATGTTTCTCTCTTTTGTTGTGGTAACTCGAATCTCATCCAAGAGAAGAT
CAAATGGCTGGTGATTGTGTTGAGAAGGCGGATAAAAACTATGGTTGAGCACGATTATGA
AGGTGGTGGAGCTTTTGTTAACGCCGCAACAAACAAGCTATGGAGTTTTTGATTGTGGCT
GCTGAGTTGGAATTTGGAGTTCGTAGGTGGGAATTAAATCATGACCGTGAACATCAAAAT
CTTTGATGAGCATCGGGCGGTGGTTGAAGTGTTTAATTTGTGGACTTTGTTAAGCGTTTT
AATACGGTTGAAGTTTTTGTTCTCTCTTTTGTTCACAAAGTTCTTTTCCCTGTAGAGTTC
TTGGTTGTTAAAAAATTCTGGAGGTCTTTGCTTCTGGGTTTTGTCTATCCGCTTAGAAGC
TTTATTCACCCTATGGTTTTATTTAAATTCGATGAGTTTGTGATCAGTTTCTTTTCACAT
CCAACATCATGGTGGTTGTCAACTTTCGGTGATTTTTGGGTTGTCATATTACCCTCCTCT
CTACTTATATTTTATTCTCATTTGTTCTTCTTGTCAAATCTGAAAGAGTCACGTGGCTTG
TTGTTTAGGTCATAACTTTTTTTTATATATCATGTACCCTTTTTAAAGATCATTGTCCTG
CGGTACTCAATCTTGCTTTATAATCTGTGGGATGAGGAGGGCAGGAGCTCGTCACTGATA
TGTGTGGTTTGGCATGAGCATCTCTCCTACCTCCCCCCCTCTCCTCCTAGCTTCTAAACT
TCCAGTGATGTTTTAGTGGACTGTTTTTTTTTTTTTTCTGTTTTGAAGGTGCTCCATTTT
ATTTTTTAACAAATTGTTTATCCTTGCTTCATATTATATTTGTTGCTCTCTTCCAAAGGT
CGATTCTTGCTTCGGATTATTATTTGTTGCTTTTCATTCCCAAGGCCAGATTCTTACTTC
TTATTATTTTTGAGCTTTATTGGTGCCCTTTTTTTAAATTTATCTCAACTTTTTGTCATT
CACAGGGCTAATTTTCTATCTGGTGTTTCTCAAGACATAATATTGTAGACATTTCTTGAT
AGAGGTTCGATTGGTTTTTATACTATTATTGTGTTGGTACACCCTTTTTTCGTGACTATT
TTGGTTTCTTAATTTACCCTTTTATTTTATGTTATAATGTTGTTTTCGTAATTTTGTTTG
TGTCTTCGAGTTTAAATCACGGCAATCACTATCACTATTAAAAGCACGTGGCTTACCTTT
AACCTGGTAGTTTTTAAATACAAAGATGCCAATGTTTTTGTAAGAGACAATTTTAATTAG
GACGGCAGTTGAACATGTTAATGACCATTGTGTTTCTCTAATAGTGAATTGTTTCTCTAA
TATGGCATTTAATGTTTTTTACTTGAAACAAGTTTCCAAACAGAAAGGACACACATTTCA
CACGGATCATAGGAACAAACGTATAACATCTATTCACATCTTCAACCAAGAATAAATCTG
ATGCACCTATAGAGCAGAGCACACCATTTAAATTCATTTGGTTTGTAAGAATTCAAGAAG
ATCGACGAACCTAAGTTTTCAAAATTGAGTCAGAAAAAGTTCTGTACTCTAAATTAGGGT
TCGCCTGTTACCTTTCTACTCCAAATTAAAAGAGGAAAATCCCCCCCCATCTAGCGCTTG
CCTTTTACTCTGATTTTGAAAGAAATTATGATTCGTGTTATGCTAGACAGAAGAAATCGA
TTGAAATTAGGGTTCCGTGGAATTTAGAGAGATAGAAAAGAGTCAGTTTTTTTTCGTAAA
ATAGTACTTGAAAGATGAGGTTAATTCGTAGTGCATTTTTCATTTGGGAAGAGAAGAAGG
GTAGTATATTTGGTGCGGGAAGGAGAGTATTTTTCGTTGGGAAGGAGGGTTTTCACTCCA
GATGATGATCTCAGGTTTAGAAAAGCAAGACCGTAGCATAAAGTTTTAATAATTGTGTTA
AGATATAAATTCTATTCTCACGGTGATGTTACGTGCATCCACCACTTTGTCACTCTCATC
CCATAATCACGGACGAACATTCCTTAACTATTTATACTGGTACTCCACATGAATGGGGTT
ATTTTTATAATTTAAAAACTTATAGATTCTTTTATAATATAGTAAAATCATTTATTAAAA
TATCATCTAGCGAAACACACCCGTTTCACGGTCGTCAAGCTGGGCAAAAAAAGAAAAAAA
AAAGATGTGGGTGTTTACAACATATTTGACTTTCACCTCTTCTTCTTCCATTACTGGTCC
CCTCTGTCCAAAACCGAGCTGTTAATCGTGACTTTATTTTACTGCATATGTATCTTTTGA
TGGTTATTTATATATTGTGTTTTGAGAACAGTCTGGATATTACCTTTATATTATTCACAC
CCTCAGATTCCCTACTGTTCATTGGATCTTGAATAGTCTGGAATTTAGGGGCGTGACATC
CTCTCTAACGAAGCAAGGGTCGTTGGTTGCCCCACCATAGACTGCTCTAAATCGAACGTC
GTCGTTGCTCCTTCCACCATCATTCTTCTTTTTCTAGCGCAGCACTTTCAGCCACTGAGC
GCTTAGCACCTCTGGTCTTCTCTGACCAAAACCGCAGTCGCCATCACTCATATCCGTCAT
TAAGCAACACATATCCAACCATGAGTAGTTTTCTTGTCTCTCCAGGTCCGCAAGAACTAC
AACTAATTCTATGCCAATTACCTCTCGCTCGATGCCATCAAAAAATTAAACACGATGGCA
TCTTTAAGGTCCGCATCATCTTCATCGAATTCACAGTGGTTATGTTCTCTCTTTTGTTGT
GGTAACTCGAATCTCATCCAAGAGAAGATCAAATGGCTGGTGATTGTTGTTGAGAAGGCG
GATAAACTATGGTTGAGCACGATTATGAAGGTGGTGGAGCTTTTAACGCCGCAACAAGCT
ATGGAGTTTTTGATTGTGGCTGCTGAGTTGGAATTTGGAGTTCGTAGGTGGGAATTAAAT
CATGACCGTGAACATCAAAATCTTTGATGAGCATCGGGCGGTGGTTGAAGTGTTAATTGT
GGACTTTGTTAGCGTTTTAATACGGTTGAAGTTTTTGTTCTCTCTTTTGTTCACAAAGTT
CTTTCCCTGTAGAGTTCTTGTTGTTAAAAAATTCTGGAGGTCTTTGCTTCTGGGTTTTGT
CTAATCCGCTTAGAAGCTTTATTCACCCTATGGTTTATTTATCGATGAGTTGGTGATCAG
TTTTCACATCCAACATCATGGTGGTTGTCAAATTTCGGTGATTTTTGGTTGTCATATTAC
CTCCTCTCTTACTTAATTTTATTCTCAATTTGTTCTCTTGTCAAATCTGAAAGAGTCACG
TGGCTGTTTTATGGTCATACCTTTTTTTATATATCATGTACCTTTTTAAAGATCATTGTC
CTGCGGTACTCAATCTTGCTTTATAATCTGTGGGATGAGGAGGCAGGAGCTCGTCACTGA
TATGTGTGGTTTGGCATGAGCATACTCTCCTGCTTCTAACGTCCAGTGATGTTTAGTGAC
TGTTTTTTTTTTTTTTCTGTTTGAAGGTGCTCCATTTATTTTTTACAAAATTGTTATCCT
TGCTTCATATTATTATTTGTTGCTCTCTCCAAAGGTCGGATTCTTGCTTCGGATTATTAT
TTGTTGCTTTCTCCCAAGGCCAGATTCTTACTTCTTATTATTTTTGAGCTTATTTGGTGC
CCTTTTTTTAAATTTATCTCAACTTTTGTCATCACAATAATTTTCTGGTGTTATCGCATA
ATATTGTAGACATTTCTTGATAGAGGTTCGATTGGTTATACTATTATTGTTTGGTACACC
CTTTTTCGTGACTATTTGGTTTCTTATTTACCCTTTTATTTTATGTTATAATGTTTGTTT
CGTAATTTGTTTGGGTTCTTCGAGTTTAAAATCACGGCAATCACGATCACTATTAAAAGC
ACGTGGCTACCTTGAACCTGGTAGTTTTTAAATACAAAGATTGACTCATGTTTTTGTAAT
GAGAAATTTAATTAGGACAGGCAGTTGAACATGTGAAATGACTTGTGTTTCTCTAATAGT
GAATTGTTTCTCTAATATGCATTGAATGTTTTTACTTGAAACAAGTTTCCAAACAGAAAG
GACACACAGGTTCACGGATCATAGGAACAAAACTTAATATAAATCTATTCTCACATCTTC
AACCAAGAATAAATCTGATGCACCTATAGAGCAGAAGCACACCAATTTAAATTCATTTGG
GTTGTAAGAATTAAAGAAGATCGACGAACCTAAGTTTTCAAATTGAGCAGAAAAGTTCTT
GTACTCTAAATTAGGGTTCGCCTGTTACCTTCTACTCCAAATTAAAAGAGGAAATCTTAG
CTGCTTGCCTTTTACTCTGATTTTGAAAGAAGATTATGATTCGTGTTATGCTAGACAGGA
AGAAATCGATTGAAATTAGGGTTCGTGGAATTAGAGAGAGATAGAAAAGAGTCAGTTTTT
TTTCGTAAAAATATACTTGAAGAGGAGGTTAATTCGTAGTGCATTTCATTTGGGAAGAGA
AGAAGGGTAGTATATTTGGGCGGGAAGGAGAGTATGTTTGCGTGGGGAAGGAGGGTTTCA
CTCCAGAGGATGATATCAGGTTTAGAAAAGCTAGACAGTAAAGAATGAAAGTTTTAATAA
TTGTGGTAAAGATATAATATTCTACGGGTGATGTTACGTGCATCCACCACTTTGTCACTC
TCATCCCATAATCACTGGACGACAATTACCCTTAAATATTTGATACTGTACATCCCACAT
GATGGGGTTATTTTTATAATTTTAAAAACTTAGTAGATCTTTTATAATATTATTAAAATA
TTTATTAAAATATCATCTAGCGAAACAAAACCCGTTTCACGTGTCGTCAAGCTGGGCGAT
GTGGGTGTTACAACATATTTGACTTTCACCTCTTCTTCTTCCATTACTGCCCTCTGTTCC
AAAACCTCCACTGGTGTCGCTTTCATATATATCTTACACAAGACTATGTCCTGCAATTAC
AATAACAAAACATGAACATTAATTGATATAATCATTGAGCTAGCTTTCTTTTTAAATTTT
TAGTTTTCTGAGTATTATACCTTAGGAACAGAGCATGAGTCAGGTAGATGGTACACGTTC
ATGATCTGGTCAGTTTTGCCACCACGAGGCGCTCTTCCCTTGTAGAAAACAAGAGTCTTC
CTCAACCCAATACTTTTTTTGGGGTCAGAAAGATTAAAAATCTTTCCATCAGAACCAGTA
ACTTACCAATAGCCATTTTCAGTAGTTATGTTTGGCCGTCCTCCACTTCCATGATTCCTA
TCTTTTGGCATAAAAAAATACCATTCTCTTTCTCCAATCTTGGCCAGTCCTGTATTATTA
ATACTCACACATTAACCACAACATTTTTATATTAAAACAATATAAAGAGATGGCTATAAA
TGGATTCATACACATACCTGGCAAGTCCCATGGATCACGGTGATTGATGTTAAGTAATCC
TATTATATCAAAACACAATCTCTTCCCAAAAACCAGGTTTTTCAGATAGAATTCAAGCAG
CTCTTCTTCTGTTGGGGTGAAACATGAAACCTGGCAGTGTAACCTCTGGTTTTGTTTCAT
CCAT
>PoNAC56 Chr04 2465308516 2172818181 2172819802
CTTGTAAACATTTTTTTTGCTTTCTTTTTCTTCCCACTTGTAATATGTTCTTTTCTCATC
AAATCTGCTAAAAGTTTGGATCCATGGAGAGCACTGATTCCTCATCCGGCACGCAGCAGC
CCAACCTCCCGCCTGGTTTCCGTTTCCACCCAACTGATGAAGAGCTGGTGATTCACTACC
TCAAGAAAAAAGCCGCTTCGGCTCCTCTCCCGGTGGCGATTATTGCCGAGGTTGATCTCT
ACAAGTTTGATCCATGGGAGTTACCAGGTTAGCATCTTATATATATATATTCTTTAAAAT
ATAGACCGGCCGGTTTGATATTAAAATTTGTTATTTTTCATTTTCTTCTGCAGCTAAGGC
TACGTTTGGAGAACAAGAGTGGTACTTTTTCAGTCCACGAGACAGGAAATATCCAAACGG
AGCTAGGCCAAACAGAGCTGCAACTTCTGGGTATTGGAAAGCAACTGGAACTGACAAGCC
TGTATTGACTTCTGGGGGTACCCATAAGGTTGGTGTGAAGAAGGCGCTTGTTTTTTATGG
AGGAAAGCCACCTAAAGGAATCAAAACCAATTGGATCATGCATGAATATCGTCTCGCTGA
AAATCAGGTTAATTCCAATAAGCCTCCTGGTTGTGACATAGGAAAGAAAAACTCACTCCG
GGTAAGTATATATATATATAGATAGATATTTATATATAGACTCCGAGATTATGATTAATT
AATTTGGGTTAATTAATTTGTTTAATTTTCAGCTAGATGACTGGGTTTTATGTCGAATAT
ACAAGAAGAACAATACACATAGACAAATGGATCATCATGACAAAGATGACTGCATTGGTG
ACATGCTTACATCAATACCACCTTCAATAACAGTCCCAAAGGCAACAAATTACAGTGCAT
TACTTGGAAATGACCATAATTTGTTTGAAGGGATAATGAACAATAATGGTGCAGATCATC
ATCTTGCGGCCATGTCAAACACACTCGCTCTGAAAAGGACATTACCGTCATCCCTCTACT
GGAACGAGGAAGACCAAAGCGCGTGGGGGAAGAGGCTTCATGTCGATAATAGTGATGGAA
GCAATGATATGAATGGAAGAAATGGAGATGGGAACAATTCTATTGTCACTCTGCTTAGCC
AACTTCCCCAACATCAACAAACAATGCTGGGCTCACTGGGTGATGGGGTTTTCAGGCAAT
CATTTCAGCTCCCTGGTATGAATTCTTACACGTAATCTACACAACTAGTCCTGCAACAAA
TGGTATCTCTATATACAGTGTGGATTGTGGAATCGATATTGGGTTTTGAGATTTTCCTTC
TTGGAGCGAAACTAGAGGCATCTGCAACGTTTCAGGTGAGGTTATATAGAATTTTACTTA
CCATATACATATTTAGTTCTCTTGGGGAGAGGTGGTGTTGTAGAAAAATAAGAAAAAAAC
CAGATGGGTTTATACTATTTTGCTTTTAGGGTACGTACATACAACACTCAAGACCTATGT
ATACAATCCCTATTGTAGAATTTTTATCATGTATTTTGCTGCACATTTTAAAGAAAATTA
TGGTTATATAGTTTGCTTATTTTGTGTGCCTGAGTTTAATCACTCAAACATGTTTGTGTG
CC
>PoNAC57 Chr01 2562065589 155993844 155996418
TATAAATAACCATCCCATATGCATCTATTTTTACTCTCTTCTTCTTCCTCTTTAACTTAT
TATAAATGATTTTTAGCTTCTGGGCATTTAAAAAATTCCCATTTGACAGTTTTTAGCATT
CTGTAAAAGGAGTTTTTCTTTGGTTTATGCTATCAGATAAATTTGTAGATTCTATTGATT
CCAGCTTCTGGGTATTGCTGAAAATATAATTGTTTCAGTTTGAACTTTTCTTAGAAATTA
AACTTTCAAGAAGGGATTGGCGGGGGAGATAATTTACAGAGGAAAAGATTTGATTTTTAA
TAAGGATGATTTTGTTGCACAAGGGGTGCATTCTATGGAAGTTTTATTCATTCCTTGAGA
AAAAATTCAGTGTTGACAAAAGTTTTTACTTTTGGATCTTCCAAATCTTTAATACTTACA
GTTTGGGCACTTAACAAAAAGCTTCCAGATATTTTTTCCTTTCATTTTCAGGTTCTTCTC
TGGTTGCCATCTCTCTCTCTCTCTCTTTCTTTTCTTTGAGTTTTTAGAGGGTTAGATAAG
AGAGTGGAATAATGGGAGGGACTTCACTCCCCCCTGGCTTTCGTTTCCACCCAACTGATG
ATGAATTGGTAGACTATTACCTGAAAAGAAAAGTTGATGGACTTGAAATTGAGCTAGAAG
TGATCCCTGTGATCGAGTTATACAAGTTTGATCCATGGGAGTTGCCAGGTATTGTGAGAA
ACTAATCATTTTCAATAACTTCTTGTTGATTGAAAGTAGTTTTTTGTTCTTTTGTTTATT
CAGATCGTTTCTTTTCTTCTTCTTTATGGCTAAACCACATGCAAATAATTGTTTTCTTCT
GCTGGGGCATATTACTTTTCTCTTCTAAAAGCCGGTTCATTGGGGCTTCTTTTACTTTAA
AACAACATTTTCTGCAAAGGAAAGCATAAACTATAACTGTAAAAGTCTTTATTTGAATGT
TGCTTTTCTTTTCCTCTGTCTCATATGCAAAATTTTGAATTGCAGAGAAATCATTCCTTC
CAAAACGAGATATGGAATGGTTCTTTTTCTGTCCAAGGGACAGGAAGTACCCAAATGGCT
CGCGCACAAACAGAGCTACCAAAGCTGGCTACTGGAAAGCCACAGGAAAAGACAGGAAAG
TTGCTTGTCAATCTGGAGTGATAGGGTATCGTAAAACCCTAGTTTTCTATCGTGGACGGG
CGCCTTTAGGGGATAGAACCGATTGGGTAATGCACGAATATCGCCTATGTGATGAATTTT
CTCAAGGATCTCCCAGCTTTCAGGTAAATTCGACAGTTTATTATAATGGGTTCAACTTAT
TTTTCGGTTTAGTAATGCAGACTGAATTAGAATTTGGTTCAATAATTTTCTCTAGGGAGC
TTTTGCTTTGTGCCGTGTTGTTAAAAAGAATGAGAGCACGCAGAAGGTGAGTATTGTGCA
GGGAGAACCAAAAGGTAAGAGGGTTGGAAGTAGCTCAAGCAATGGGGACTTCAATTCAAC
CATGGTCTCCAATAAGCCCATGAGTATCTCTAATGAGATTGGGTCTCAAGCAAATTACCA
CTACAATGAAAGTAATTATTCAAGCTCCACCAATTCTCCATATGGGATTGCACCAGCAGC
AGACTTCAATCCAGCTACAATGGAGAGCAATCCAACAAGCCTCTGGGTCTCCCCTGATCT
AATTCTTGATTCTTCAAAGGTATATAGTTTAGCGGAAACAGAAAAACAATTGTAGCAACA
TTCTACTTTATGTTTGGTTTGATTCTTAGTTGAGAGTGATTTTCTAATACATTTTCCCAT
GGCTTTCTGCAGGAATACCAACAAGGCCAAGATGTATCCCAATACTTCCCTCAGTACGAA
TTTTTAAGCCCAATGACTTCATGGCAGCCGTACAATTACAACCAAATCTCGCCCAGTTCA
ACGTACTCAAATTTTACAGAGGAAATTGAACCAGTTGCTGACGATTTTAGTCGGATTGGC
TGCATGTCGCCTTATCAAGGAGATGGAAACTATATAGGTTTTTGGGGAAATGAGGATATG
TCATATCAAGGTTATTCACTAGGAAATCCAAAACCCTTGTGAAGAAACATAGGAAGGATC
TCATTTTTATTTTTATGCAGGGTTTGAAACTTGGAACCAGGATAAAATTTGCAGACAAAT
GAGTGGAGATGGGAGTTTAGGGGAACTCGGAAGCTTATGGTTACAGGAGGATAACTTGGT
GGTTGTGATGTAAGGGTCTTTCCTTAGGAGGATTGCCTGACTGGGTTCTTCTTGTAATTG
GAACATCTAGAATGGGTCCCCAAGACAACGCCTTTTAACGTTTATTCTTGGAGTTGATAA
TTGTAATGACTACAATCCCTTCTAGTATCTCTAGTATTTAAGGTTTGGCTCGGTTTCTTT
ATGTCATAGATAGTCGACCTCTCAGTGACAATCACTTTTATCGATTGCAGTTTGAGTTGG
TTTCGTTTTAATTTGAACCGTCGTCTATGTATGTGTTATTGCAAAATAAGCTTCTCTTGT
GAAGCTACCATATTTTATACGAAAGCATCGTATTTTATGAGTAATTGATCATTTC
>PoNAC58 Chr01 2562065589 319630313 319643999
CATCCATAGCAAGTAACTGTTACATTAAGCTCCATAGTCTGGCTGCATTTTGACGATAAT
CATCTATTACATTAGGCTCCGTAGTCTGGCTGCATTTTGATAGGCTGCATAGTGCAGAGT
GCATCCATAGCAAGTAACTGTTACATTAAGCTCCATAGTCTGGCTGCATTTTGACGATAA
TCATCTATTACATTAGGCTCCGTAGTCTGGCTGCATTTTGATGACATGCATAGATCGAGA
CGTGTGCTTGTCTAGGCATAGGTGGGGGATTGCCAATGTGTCATTTTATGAAGCAACATT
TTCTGTGTTAATAAGGACTCGTGAGTCCTGACCAATTGAGTATGTAAAGGTCACCTTTTG
AGGTTTTGCACTATTGTTCCTAGGCATTTGCTGAAACTATTTTCCAGTGAGAACAACTTC
TACCCACTTTTTGAAGCTCTTTAACTATAACTTCAGCTTTTAATGAAGGTACTTATAGCT
TACCCATCATCCTATTTCAATTCAAGAATTTACTTGTGATTTTCTGCTTCTACATGTAAT
GTTCAAAAGGCCAACCCTAGCGAAAAAACCATCATAGCGTGAGCTTTAGGCAACAAACTA
GTGAAGGTAACAAAATAACATATTATATATTTTGAAAAAAAAATCATAAAAATTGAGTGG
GTTTTGGAGATGAAGGCAGAATTTTTTTTTTTTTTTGTTCGACTTTAAACAACCAAAACC
CCAATGCCAGCCTCGCATGTTTAAGAAACAACACCGAGTACGTAGTTAAATAGGAATAAA
ATGAATTGAAACTTGAAGTTCGTAAGAGGAACATATAAATATATAACTTGTATTAATGCT
ATTAACAGGAACAACATACATAGATCTAAACTGAAAAAAAGGTGTTACATAACAAGCCCT
TCAGACGGAAATAAATCTCCCACAAAGAAAAATACATACAAGACCAGCCGAGTTAGCCCA
ACCAAGAGCCCATACGGTCCACCGAAAAAGTCTTTATTTATTTGGCATAATCATTTATGC
TCTTACTCTTTGCCTAATAGTAAGGGTAGCATGCCAGAAGTCCAACAGCAACATCATGCT
TCACCCTTCTAGTTTTATTATGTACAGCAACTTGGATATATAAAAGACTCCTTTTCTTTT
AAACTGTACTCAGTTCCTATAATTAGTATATATCAACTAGTTACTGTGATATGATCTTCA
CTTCCACAAACCAATCTGACAACTGGAGCTTGATGTTGTAGGGTATTCTGATGCACTTTC
AGGCCTTTGAGAATCATTGGCTAAGATGTTGATTTCTTCTCCCAGATGAAACGCAGCTGC
ATTGTTTGAATAGTTGTTTTCCTTAGAAGGATCTCCTTGGCTGAGCTGAGATGCAACAAA
TTTGTCGAGGACTCGCCAATCTGTAGTCACCTGATCCATTGCCTTCTCACTGGAGTTACC
ATAAAGAGAGTTCATATTTTGTTGATAGCTTTGTTGCAATTGTACTTCTTGTGTAGCTGG
CTGCATATTCCTACCGAAAATACCATATGGAACCACTGAGTTGGAGGCTGAATGGGGATC
AACTTTGGGGCTTTCTAACTGAGGAAGCTGGAGGAATGTGTCATGAGGCATATTGTACTG
AGAATGATCAAGTTCTTGCTTGCAGTTGTAATGGTGATGGTGATATGGTGTATAAGGCTG
AGAAATCTGACTTGGGGAATCAATATCTGGCATGAATGAGACTTGTTCATCATACCAAGA
GGGCGATTCGTGCTCGCCAACCTTACGGATTGTAGCCAGTCTTTTCTTGAAAACCCTACA
CACTACCCATCCTTCTTCCTGGTGCAATTAGAAAATAAATAAAATAAAAAAAAAGAAATC
AAATTACTTCTAGGCAGAATGATATTCATAAAATGGAGTGAACAACAAAAAAAAAAAAAG
GTAAACAGATATGTAAGAGCACTTACTTTTTATTGTTTGGCAGACAGGAAAAAAATAAAA
AGAAAAATGCTAACATTGGATGTTATTAACAGGAAGTTAATCTAGTAGTTTAACTAGTGA
TTCAAATTAAGCAAATTAGCATTTAGGTGTAGAAGCTCAATTGTCTGCCCTAATATGGGG
TGGAGAATCTTGTGGATTTTCTTTCTCTAGTTGATTTTTTTTTTTTGGGACCAGTTTCTG
TGACTTGCGCATTCTTTGGGCGGTGGTGACAAGAAGTGGTACCACAACCTAGGATTATTG
AGATGTCGTCAAAAGTAACAAGTTTGATAATGAAAGCAACATCACAATTAGACAAGTAGA
AGTCAAACAAGTACAAAATAAATAAAACATCAGAATTATGCACAACTCCATTCTTTCCAT
GGTCAAACCAGTTGTACAACGACAACTTCTTGATCATACTGCACAAGATATCGAGAAAAG
GGTGCACTTGGTATAATTTATTTGGAAAAATATATAAGTGTGACCTGAAAATTTCGCTCC
AAATATACTGAAAAGATAGGGTTGTTTAGGCTTGCTATCGTTCACCGTCAAGGGATAGCG
AGCATGAGGGATTAAGGGGTTATAAAGAAAATTGAAGGTCGCTATTATAGTTGTCAAATT
GTAAAATACGTATTATATTGTTGGGGTAATTATTGAAAAGGGGACAACTAAAAAAGTATT
TCTATTTAAGAGATATAACCAAATGTATTAGGTAAAGTCTCCCCTTTTTTTGAGAAAGAA
AACTTAAATATCCAAAGACTAAATTGCCTTTTTTAATTAGTTTCTTGTTTGGAATAAAAA
TATATAAAATCATTTTTTTAGAAATTAGAAAACTAATCTAATTAAAATGACATATATGCT
CCTTAAAAAAGAGTAAACCAAACTGATTACTGGGGACGGGGAGCAGTCAGTGGGGATGAA
GAGCAATCGGTGGCGACGACAGTGGTTTGGTGGGGACTGCAGTGATTTGGTGGTGGCGGC
AGTGCAGTTAGTTTGGCAATGGTGGTGGTGTTTTGCTTGGTTGGTGAGCTCGGACAAGTG
TTTGAGAAGCTTGGTTGTACTTTGGATGGTTGTCTTGTGTGGGTGATGGAGGTATAAGGT
GGTGAAGCTTTGGTTGTGTTGAGAGAGGGGTGGTACTTTGAGTTGGGTTATTTAAGTTGA
AGTTGTACTTTGTGAAGGTGGTGAGAGAAATGGAAAGGGAGTTATAAAACTCACTTGCTG
GAGATTCACACCATTATAATTCATTGTTCCGGCTTGTCGCGTTGCTCCTTCCATAACTCA
TCGGCGATTCGCATCGTTGTGAAGAGAGTGGCTCGGGGTTCCCCATAAATATGATAAAAT
CCCCAGCTTTCTGGAAGAATCCCCAGTAATCATCCAGGGGCAAATCGGTAATCTATAAAT
AATTAATTTAAAGAAATTCAAAATAAATGAAAGGGTATAATAGGCACTTCATGTCGTATC
GTATCTCGCATTTTAAACTATACTTTTAATAAATTGTTGGTTATCTAAGATGTGATATTT
TATGGGAAAAAGTTATACTTCAATTAAATTTGGAAGTCCCAAATATGACAAAAGATTTCG
AGGAAGATATCAACTTAGGCGATAGGTAGGAGCTTAAAAAATTAAACTTATGAAGTCAAA
ATGATGATGAGGGTGTTCCTAAAGATCCAAAAAGCGAGAAAACTAACATTGAGTCAGTGT
AGAGAGTCCCTTGGTTTGCGACACGATTGGGTACTATGGAGTTTGTAGCACCAAGCCACT
TCACCATAGAACTAGATAGAAGGTCAAGGTACCTCCTAAGTATATACATGAATTTGATAA
CTTACAATGCAAATATGTTCGTAGGCATGTGCTTTATATTACGACTAGATTGTACTTGAA
TGTTAAATATGGAAATCTTGTAATCACAATGAAAATGGAGTCTTATAGGTTTGAAGGCAT
TATGACTCAGGAAAGTAAGTCTTAAGGGCTTGTAACCTGGATTAAGGCGATCCATATGGT
AATCATTGTTGTGCAAGGAGTGGCTCATTTAGAGAGTGAGCCAAATAGCGAAGTCCCACA
TGGAGAAATTATGGAGATGTCAAGTGGTTTATAAAGGATGGGTACCACACACACTATTCG
TCGAGGCATTTTAAATTTAAAAAAATTCATACCCGTCGGGTGGCTAAATTGGGGACAATA
TCAGCATGATTGAGTGTGTGTTGGTGGCCCGCACGGTGCGCATCTGCTGGTGCCCAACAA
GTGGTATCATAGCCCATGGTAACAAACTAAGAACTATACTCAGAGCTGCTCAACGTTGTT
GTGCTTATTGTCTCGGGCTGGTGTACCCCAAGATGCACATCAAATCTGATCATAGGACAA
CACAAGAGGAGATAACTCTCTAATTTCACCAAGGTGGAGATTGTTGTGCATTGTCTCGGG
GCTGGTGTACCCCGAGATGCACATCAAATATGATCATAGGACAACACAAGAGAATATAAC
TCTCTAATTTCGCCAAGGTGGAGATTGTTTCAAATCTGATCACAGGACAACACAAGAGGA
TATAACTCTCTAATTTCGCCAAGGTGGAGGCGAAGTCCCACATGGAGGAATTATGGAGAT
GTCAAGTGGATTGTTTTAAATCTGATCAAGGTGGAGATTGTTGTGCATTGTCTCGGGACT
GGTGTACCCCGAGATGCACATCAAGATCATAGGACAACACAAGAGAAGATAACTCTCTAA
TTTCGCCAAGGTGAAGATTGTTTCAAATCTGATCATAGGACGACACAAGAGGAGATAACT
CTCTAATTTCGCCAAGGTGGAGGCGAAATCCTACATGGAGGAATTATGGGGATGTCAAGT
GGATTGTTTCAAATCTGATCATAGGACAACACAAGAGAAGATAACTCTTTAATTTCGCCA
AGGTGGAGATTGTTGTGCAAGGAGTGGCTCATTTAGAGAGTGAGTCAAATAGCGAAGTCC
CACATGGAGGAATTATGAAGATATCAAGTGGTTTATAAAGGTTGGGTACCACACACACTA
TTGGTCGAGGCCTTTTAAGTTGAAAAAACCCATATCCGTCGGGTGGCTAAATTAGGAACA
ATATCGGCATGGTTGAGTGTGTGTTGGTGGCCCGCACGGTGCACATCCACTGGCGCCCAA
TAGCCATTAGGTCAATCAAAGGCTCATTACAGGGTCATATAGAAACTTTAATGGACTTGT
AAGGATTCTTCCATGAAGAACCTCAAGAAATTTGGCAAGTATAATAAGTTAATCTGATCC
TAATGTTAAATATATGAATCCTTATTAGTATCTTTATTTCTTGATGATGATCATTTCATA
TATTGCTAGATAGAACTTCATTCTATTTGAATTGGGTAGTACAACTTAGGGGCGAAACAG
TGTAAGTTTCCATATAAAAATGTAGACATCATAAAAGTGGTGTTAAACGGGTTTCCAATG
AGGAAGTTTTTTAGTTGTGTCTACCATAGGTAGATACAAGATGGATTGTGTATGTATCTC
TTACTCTATGTTGATAACATGCTCATTGTTTGCTACAATATGGTTGTGATCAACAAAGTG
AACACTCAACTGTAATACCTTAACAACATCTATAAGTTAATTCTATAATTTTGATAATTT
AAAATGATTATATATATATATATATATATATAGAGAGGAACTATTTTATGCCTAGAAATG
GATTTACAAACAAAATGCAACAAATTGGAAAGGTCCATCCCGTGTGCTACAACTGATAAA
ATTATGTTCCATAACACATAGGGTTGAATTTTAATAGAAAAGTGTGGTGCTAAGCACTAC
AATGCATTATAAATTGGGTTACAATGCACGTCGTGTACTACGATGCAACTCTATATGAGG
TGCATTTTCCAAACCCAATATACACTATTTTAGTTTCCCATCTCGAATTTTATTTGAGTT
TGAGGAGAATTTGCCGAACCTAGAACTTATATATTCACCTAAATAGATAGATAAATTTTT
TGTACACCTCATACACTGATAATATTTATAGAGATAGAATAAAAGAACCCTAGAGTGTTG
GTAGACGGTTTGTATTAATACATGTTTGATATTATTATTCATTATTTCTCAAGGTGACTA
TGGATAACACTGTTTCAATTATATATTAAATATTTTTAGAATATTTCTATATCTTATGCT
TTTATTTTGAGTATGATGTCTTATTTTATGCTTTTTAGAATATTTCTATATTTATGCTTT
TATTTTGAGTATGATGTCCTATTTTATAACTGTGATGTATTTAACATATTATATGTCCTT
TATATGATTTGTATTGCATGATAAATGAGGATTATGATGTTATGGTTGAATAACCATATT
CACGACATGGAATAATGATAATAGCTAGATGTGCAATCTTAGCTGGAATTTGACATGAAA
CTAGATGAAATGAGAGACTTGAACAATCTTAAAGAACAAAAGTAGTCTTAAAGAATAAAA
TACTTTGTTGATTTGATTACCTGCTCTTGGTACCTTTTTTGTAGTTCAGTCATCCTTGCT
TTTCAAAACTTTTGGGAATACAAGGATGAATATCATGGGAGACAAAAGGGAAGCAGGTAT
TAGTCATTTTGATTGACTTACACCGGTAAAAAAAAAATGCAATGTCGGATAGGGATACGA
TGGGGTCACTCTAAGGATATGATCAAGATGATCATACAAAGGAAAATAAATTATTTTATG
TCTTATGTGTATAAGAAGATAATAAACGAGATGTAATAACTTCTTGTTGTATTATTTCAT
GTGAGCATGCAATCTTCTTATACACATAACCCATAACTTGTTGTTCTTGTCATTTTATTT
AGATGTAAAAAGGAGGCTTGCCCGAGGAGTAAAAATCATCCTCCAATTCAAGAGATCAAC
CTAAGATCATCCAAGTGTAAATTCTTATATTTTTTATAAGGTGGAGACAGGGCCGGCCCT
GAGATCCCAAAAAAAGGGGGTTGCCGGCGGCCAAACTGAATTTTTTTTGTCTGAATATTA
TAGTATATTAATGGGGGATGCTCATTTACTAGTGACTTAGGGGGTTGCCGGCGGCGGCCG
CCCCGGTCGTCTCCCCCTAGGGCCGGCCCTGGGTGGAGAGAGGAGAGTGCCTAGTAACCC
TTTTCTCATTCCTTCACACCGAAGAGTTTATTGACCACCCGTGAAGGTATATCATATACC
GTGATCCAACCACGTACTTTTTTAATTTAATTATTCTTCATTACTTCTCGAGTGGTACCT
TATGGTACAACCAACTTGATCGGTCACTATATTCTGCAACCCAATGGATATCAACTTCAC
TTACAAGAAGGTAGTTCTAATAATTTAGCAGAGAATCAACTAGAGTAAACACTTCACCTG
AGGAGTTGCATTTTCATTTGTTTCCAGCCGATACTCATGCATGATCCAGTCTGATTTTTG
TCCATTAGGGGCTCGACCTTTATAAAACACTAGTGTTTTCCTCATGCCAATCAAGGTATG
CTTGGTGTAAATAGCCTTATCTCTTCCTGTAGCTTTCCAGAATCCTGCTTTTGTGGCTCT
ATTTGTGCGAGTTCCAGTTGGGTACTTCTTATCTTTATGGCTAAAGAAATACCAGTCACT
CTGCTCTTCAGTTCCTATTTTGCACAATTCTGTTCAAAATTGAAAACAATTAACAAAAAA
TATTATTGTTATATATTAGACTAAATACTTGATGAGTTGTATGGCTTAAAAATAACCTTG
GAGATCCCAAGGCTCGATTTTATAGAGATCGACTTCCTTAATGACATCAAGATCAATCCT
TCTGGAAGCAATCTTTTTCCTAAGGTAGTAATCCACGAGCTCCTCATCTGTTGGATGGAA
TCTGAAACCTGGAGGGACATGTGAAAAAGTATCCATGTCCTTCTTTATAGAATTAATCAA
ACCTGCATTTCAGATGCAACGCACTGTCAGTTACTATGAAAAAAAAAGAAGGTAACTTAG
AACCAGAGGTTTTATCAACTAACCATTTCTGCATAATAGAACAATCATGCTAGTTTTTTT
TTTTTTTTTTTAAAATGAGTTATTTACTATTGATAAAAAACAAAACTTAACATAAAGTTA
CTCTGTACATTGTTTGATAATGGTAGAGTTTTTAAATTGTTGTTTAATTTGATCAAATAT
TTGTATGTAAGATAACAAAGCTAACATCAAATATTAAAAAAAAAAAAACATATGCAACTT
AGTAATTAATTAATAATTAACTTTTATTTATTTTGGTTACTGGATTATCTAGAGATAAAA
CTCTAAGATTGCTTTTACGTCAAGGCAAAAAGTGTTCTCCCCACTCATTAAAGTAAATGT
TATGGAATAAAAATTGAATGCTGCCTTTTCTTTCAAAAACATGAAAACATGACACGTTTT
AATTCTCAATAGTTTTGAATATTGATCTTACATGAAACTGATCAAGACAATAAAAGATGA
CAATGAATTATAATGTAGCATACTTTCAATCCCACTGCCTCATCCAAGGAAAGGTGAATC
TAAGTTTTAATTGAAATCCATGGACATAAAATGTGAGATCCAACTTTAGATGACAAATTT
AAGAAGAAGAAGAAGAAGAAGGAGAAGGAGGAGGAGGTGAACCCCCTTTAAATGTCAAAA
TAAAGAAGAAGAAGAAGGTGGTTGTGTTTTAAAGAATCTATTTCATGTTCATATGGGTTC
TAAAAATATGGGTTCTGATCAATCTCACTCCCTCGTCAGGGAATCTATCCATGCTTATAT
GGGTTCTAAGAAAAACGTTTGATATATATATATATATATATATATATATATATATATATA
TATATATATATATATATATATATATATATATATATATATATATATATGAAGTAATTCCAT
TAGACATAGAAGATCCGCTGAGAAACAAAGCAGTCAGTTGTTTCTGGTCTCAAGATCTTG
TTGAAGATAGAGAAAAAGACCAGAAAACAAAACAAACTAAAAAGAAGGAGAAGGAGAAGA
AGATGAATGATCAATATAGCAACAAAAACCTTGATTATCCTCTAGAGTTTACCTAACAAA
TTCTCAAACTTCTTCAGATCCGGTTCAACCCAACCTTGTATCCTCCAATCAGATGGTAGA
TTTCAGGATTTTTTGACTTCACTTTAGTCACCTTCTCTTTTTGAGCCCCCGCTGAACCAG
ACAAAAAAACACAGAAAGAAAGAAGAAAACTAGAAAGACTGGACCAAAAAGTGACCTCGG
GAATTGAACTGAAACAAAAACTGTTGCAAACTGGAGAATGTCGGGTAAATGTCTATTTTC
AAAGGAGAGATCGGATCCCGAAGAGTGTTGAAAGAACAACCTTCCGAGGGGGTGCGAAAA
ACAGAGAAGAGAGATTGAGGATAAACGAGTAGGTGAATATATACATGCCCTAATAATCCA
TAAATCTCATTTTCTTTCTCTCTCTATATATCACTTTCTCTCTCTCTCTCTCTCTGTTTG
ATTGCTGGGAAAGCTTTGGGTGATTGCCAAAAAAGGGAAGCTTGAATAAAGGCGGGATAA
CGGGTGGCGGCAACCTCCACCACTTCCCACCAGCTACTGATGGAGACTATCTGGAGAGAA
TGTTCTGTCCAGCCGGAGAGGGTGCCTGAGCGCTTTTACAAAAGAGTTTTAGAGAGTTGT
GGTGGGGATGGATCAGAACTTGGAAGAGATCTGATGGTTTGGATCAGTTTGCCTTCTTAA
ATCTTTCACACGGCAAAAAAGTGTATTAAAAAATATTATTTAAATAATAAATAAATAGTA
TATTAAAAAAGTATTATTTAAAGAAGTAAACCAAAAAGTGTACTAAAATATATTACGTCA
AAAGTAAATAAGAAATTTAGTGACCTAATTAAACGTCCTCCCCGCCAAAAGTCTACATCC
CAAATTACGTTTATTTTTTGCTCGACTATAGCGCGTGGGTTAGGTTGGAGGATGGTACTA
ACAAAGGCCAAACAATGAAAATGTAATTCGAATGCTTACATCTTATTACGAAGGAGTAAA
ATTTATATTCTTTACTCTTTAATTTTTTATCATGTTTTCTCTCTATATTTCTCTTACTAT
ATAATACATTATCAACACGGTCTTTCAAATTATATGCAGAACTATTTTTCATGCATATTA
TCTACAGGGGCGAACCCAGAAATTTTTTCCCACCCTGGCGAACTTTAGGTTCAAATAAGT
ACATAATAAAAAACTAAAATAAACAGTAACTTCGATAAAAAAAAAAAAAAAAAACTTTGA
AAAAACATTATATTAGCAACGCCTAATATAGATGATAAAAATAACAAAAAAGGTCTTAAA
CATATATTTATTCCAAATACGACTTTGATTCGTACAAAAAAGATGACAACAAAAAACATA
CGAGGAACAATTATATTGAGAATTTAACTCGGCGGGGGCCCGCTTTATCAAATTCGTTTA
CAATTTCCTCAACATCAAGAGCCATAGTAAATTCTCTCTCAATATAAGTCAACATGCAAG
CTCCAAGCATTTTCTCACCTATCTTGTTGCGAAGTGATGTTTTGATTAAATTCATTGCTG
AAAATGCTCGTTCTGTGGTAGTAGTAGACACGAGAAGAGTCAACACAAGACGAATTAACC
TGTCAATCAGAGGATATACCAATAACTTTTTTGTCTTCGCTAACATTTTACATAAATCAG
CAATTCCTAGAGGATTCTGAAAATTGGGATTAACTTTGATCTCATACTGATAATGCAATA
ACTCTGAACTAAAATCATGGTCAAGCTCCTCTTCAGTGAAATCTGCAGAATAATATTTTT
TAGCTAGAGTGACAATATCATCAATCCTGAATTGTGTGAAAGAATCTGTAGGATCTAAAG
ATGAGCTAAGAGTCAAAATGTCAATCATACTCTCGGGGAACCTATCGCTTATCTCCATTA
ACTGCTTGTCGATAGCAACATTAAACAAATCAAAGTGATAATAATGCTGAAATGTAATAT
GGTCACGCCTTTGACAAGGCCGGCCTGTTCCCTCTTTGTAGGGTGCACTCATATCAGGAA
TATCAATGTCATTCTTCCTACAAAATGAATCCACTGTTGCAAAAAAACTCTCCCATTTAT
CTTCTCTTAATTGTTGAAGAAGTGCCTTGGTAGATGAGATCAACTGCATAGCATTAACAA
TATCTTGATCCTTTCTTTGAAGAGCTTGACAAAGCTTATCAGTGAGTGACATTATCTGCT
TCATTAAGTGTAAAATAAACACAAAATGAAATGATCCCAATGAGGAAAGAGCTCCCATAG
CTTCAGCACGGATTTTTGTGGTAAGCCCTTCAGTCATCACATCATCAAGAACTGCACGAG
TGGGCTCATATAAGGTGATCAAGCTACAAACAGATTTATAGTGTGAACTCCAACGAGTAG
TTCCATGACGTTGTAAATTAGATGCTTGGTTAGCACCTTTCCCAGTTTGTAGTTCACCAA
TATCAATCAATTTCTCAACTTTAGCTCTCTGGGCAGCTTTTAATTGGGAGGCTCGCTTGG
GTGAAGCAGTAATGATATTAACAATGCAATTTAACATCTGAAAGAAATGAAAAATATGTA
ACAACTCACTTGATGCAGCAACTAATGCAACTTGTAGACGATGCGCAAAACAATGGACAT
AATAGGCATACGGACATTCTTTAAGGAATAGAGCTTGCAAGCCATTAACCACACCACACA
TATTACTAGCTCCATCATATCCTTGACCTCGCATATTCTGAACAAGTAAAGTGTTGCGAT
CAAGAACTCGAGAGCACCCCTGTTTAAGAGTTTCTGCACTAGTGTTTTCGACTTCCACAA
CATCAATGAACCGCTCTCGTATTTTACCCTCTTTGTCAACAAACCTTATTACTACGGCCA
TTTGCTCACAGTTAGATTCATCTTGAGCTTCATCAACAAGAATACAGAACTTTGCATCTC
CAATTTCGGAACGAACTCTAACCCTCACCATGTTAGCTATAACTTCCAATATCTGCATTG
GAATGTTGCTTGAATCATATGTGGCATAATGAGGTGCTGATGAGATAGCATCCGCAATAG
CAGGATTCAATGCAGCAGTATGCTTAAGTAATTCTAAGCAGTTTCCAGCATTAAGAGACG
TTGGAGATTCATCATGACCTCTAAAAGCAACTCCTTGGCATGCTAACCAACGGACATTCC
TAGCTCCTGTGAGGACCCGCAGACGATTCTTTTTTCTCTCTTCAACATCTTGTGCAATCA
ACCTAGTTGAAATATATTGAGACGACCTACTAAAACCATCAAGAGATGCAACATTGTTTC
CATGTCTTCACCCGGGTTTTCCAACATGGCAAGTTAGTGCGCACTTTATTCCTCCAACAC
TTTTCCATCTATCAAATCCATCCAAAGTAAATGAATGTTTTTTGTGTGCTTCGGGTTGAT
TCTTGTCAAAAAGGAAACAAGGGAAGCAATATGCTTTACCTTATGACACGGAGTACTCCA
ACCAATCCCTATTTTCAAACCAAGTGAAATAAAAAGCATGACCGGCTACTCTGTCATACT
CTAAATTTGGTTGGCAAGGCCTCAATTGGATATAACGTCTTCGAATCTCATCGGCAACAT
TGTGATGGTAAGACCATATGGGTTTGCGTAGCCCCGGATCGTGAATTATTTCCTTATCAA
TATCAAATGAATCAGTTGTTCTATGAGACTTATAAGGACGTTGCTCCGGAGGTTGTGAAA
CAATAGGATAAATAGGTATCTCATGAGAAAGAGGTGTCTCAAGAGAAAGAGGTGTCTCAC
TCGATGTCCCAACATCAACATTTTTTTTTTTTTTTTGAAGAACGAATGTATAGTTGTCAT
CGGTTTAGACTTCTTGTTGGACATCGTATCCTAATAAATATAAATGTTAGTAATAGGTTA
GTAACATATTGTGAACAAAATCTAAAGGAAATATAGGTATAGTGAACAAAAAATTTAAAC
AAGACCAGTCTGTCCCCTCTTGGATTCTAGATTACTTCTGGGAATGTTTTATTACCATAA
TCAAGTAATTGAGAATAAATTTGGGACATAAACCTATCATATAATTCAGAACATAAACCT
GGTAAGTGGTAATTAATCAATTACTTGCACAAATTAAGAGTACATAACTTTTGAAAATAA
ATAAATTTACTTCATAATTCATATAATTCAGAATAAATTTGGAAAAAAAATTAAATTTGC
CTCATAATCACAAATAAGTAAATCAATTCCTTGCACAAATTAACCATAATTCAAAATATA
TGGGAAAAGTATCATAAATTCTCATAACAAAAAAAATACCTCATAATTCATATAACACTG
TAATTTGAAAACAATACATTGAAAAAAAAAAATTGATATGAGAAGCAAAAAATACCTCAT
ATAATTCATATAATTCTGTAATTTGAAAACAATACATTGAAAAAAAAATTGATATAAGAA
GAATTGAACCTGGTTTCGCAAAATCCCCAATTTATGAAACCCTAACTTCTCCAAAATTTT
GAAATTGATTGTTGATTTTGGTAGAGATGAGGAGCTCACGAGCAACTGTGGCCGGATTCA
GGTTGATTCAAATCGATTTCAGCAAAAAAACCCCATTTTATTTCGATTTGAAATCCCCAA
ATTAGATTTCAAATTCTGGCGTTGGTGCTCAGAGCCTCGCCGGAATCAATGGCGAGTTGC
GGCCGGACTGATGGTGCCGTGCACCTGTGCTGTTGCCTATTGGTGCTTCGGTATGGGTAC
GGTTCAT
>PoNAC59 Chr01 2562065589 564220251 564233125
GGATGGGAAGTATCCAAATGGATCCATGCACAAACAAGCATTCAAAGGTGCTAATTGGAA
AGCCATAGAGAAACAATAAAGTTGCTTTAATCTAGAGTAGAGAGCGGTATCGTAAAAACC
TAGTTTCTATCTGTGACGGCCCTTTAGGAAGAAACCGATTAGGGTAATGCATGAAATATC
GCCTAATGATGAATTTTCTCAAGGATCTCCTAGATTTCAGCGTAAATTAAATAGTTTATT
ATAATGGGTCCAGCTTATTTGGTTTAGTATGCGACTAAATTAGAATTCAGTTCAATAATT
TTCTCTAGGGTGCTTTTACTTTGTTCATTTGTTAAAAAGAATGATAGCACACATAGGTGA
GTATTGTGCCTTGGAGATACCAAACATTAAGAGGTTAGAAAGCTCAATAATGGGGAATTT
CAATTTAACCATATCTCCAAGAACCTGTGAGTATCTCTAAGACATTAGTCTAAGAAAGAT
ACATCTAACAAAGAGTAATTATTTAAGGCTCCATTAATTCTCCATATGGATTCACCGGTA
GCCAGACTTCAATCCAATACAATAGTACAGCAATCCTACAAGCCTCTGGTCCCCCTGGCT
AATGCTTGATTCTTTAAAGGTATATAGTTGCAAAAATAGAAAAGCAATTATAGTAACATT
ATACTTTATGTTTGGTTGATTCTTAAATTAGATGAAAGGGTATATGGGATTCCCTATAGA
ACAGTGTCAAGGCCATGAGAGTATTTAACAAAGTGATGTCTTTGTCTAATATTCATTCAA
GGGGCATTGGAACAGGGGGAAGAGAGGGAGCCGAGTGCCACCGGCGGCAAAGAACACTTT
CTTATTTATTATAGTCCTTTTTCCTAGTCCAGTCTTTTGTGCTCCAGTGTTCCATGGTCA
GTCTCATGTGCATCTTTATCTTTTTATTGGATTCATTCTGATACGATTCCCATACTAGGT
TTGGTTCTCTTTTCTGAAGACGGGATCATTTCCTCTACTCTTCTGCTGGATAATTCCACT
ATTTGTATCTCTTACTTAGGTGGGGGATTATTGTATTCTAAATTTCCATGTTAAATTATA
TAAGTTATGTTTTTAAAACCGTGGTGCACATTTTTATACTTGGTGGATCCAATCCATCGT
AAGACCACGGATCCCTTTTTCTATAAAAATCCACAAGGGTAATTATATAAATAGAGGGGC
AAATAAAGAGTTTACATTAATACATGATACCTATGGACAAATAGTCTGAAGGCGAGCCCA
AATATGTGTTAACATTCGACTTAGTGCACTAGTGATCGACGCCGGATAAGGAGTATCGCT
GCATTGTACGCGGCTCCCTGCGTATTACCTGATAGTTGAAGGGGGTATTACGAGATAGTT
ATATTTGACCAGGTAGTATTGACACTCGGTAGAGGTTGATAGAGATTTGATTTTATTGCC
TACTATATTATATGATTTAGAATTGTTAAAATGATTTATATCCAAGCATGTTTTAAATAT
TTTCACAGTTGTTACAAAGATATATATATATATATATATATATATATATATATATATATA
TATATATATATATATATATATATATATATATATATATATATATATATATATATATATATT
ATATATATTATATATATATATATATATATATATATAGATATATATATATATATATGTATG
TATATATACATATATACATATATATATATATATACATATATAGATATATATATATATACA
TATATATATATATATATATATACATATATATATATATATATATATATATATATATATATA
TATATATATACATATATATATATATACATATACATATATACATATATATATATATATGTG
TGTGTGTGTGTGTGTGTGTATACATATATACATATATATATATATATATAGATATATATA
TATATTATATACATATATACATATATATATATATACATATATATATATACATATACATAC
ATAATATATATATATATATATATATATATATATATATATATATATATATATATATATATA
TATATATATATATATATATATATATGTATGTATATATACTCCCCCTTTATGTTTAAAACT
CCTCCACGAGTATGGCAGATGATACTCACCTCGTACACCATTTTTCTATATTTATTTGTA
CGGGGCACCCCCTAACAGGCGACAGGTTTTGCTGAGAGTGTTATGTTCGAGGATTTGGCA
TGAAGCACAGCTCTTGGAGACTTTATTAGTAGCATTGTTAGTTATAAATCAAATATTCCG
GGCTACGACCTGAGATTTTCTACTTTATTGTTCATATCATGTACCAAAGATATTTATCAT
TACTTATATATACAATCTAGATTTATTCCACATTCACAAACCTGAATTCCTTATTATTCA
ATGAGGTCTGAATAGTTTGGAATTTGGGGGCATGACAGAAGTAGTCTATGGTTGGTGGTT
TCATTCTCTAATTCTCATATGACTAAGTTTTGGAGGACCTCATTGTGTTGATATCTTAAC
TTATGAAGAATATAGATGAGGCATGATGATCTAATCCATAATTTAAAGGATAACTAAATA
TCTTAAATTAGATGTGGCTTGAATGTTTACATGTAAGAGTTGTGTGACAAGGTTGAGGTA
TGATGTTCATTAAATACCTTTGATGAGTACTGTTAATGAATGAATGCATATGAAGAAGCA
TACAGTCTATAAGTCATGAGGTTGCACAAACACAACCACCTTTTATTTTTAATTAAAAAA
GTATCAAAATAATCAAGAGATGAAAGCGTTTGTAGTGATGTTTACCTCTAATAATTATGA
TAATGTTATATACTTACTTGGCTAAGTGACAGTACTTCCTAATGCATCATCAAGGAAGGA
TATGTCTGAAGTGGGTCACAACAACTGCACTCCATCTATTAATACACGATTCACCCAAAC
TCTCTAAAAACCTGGTCCAAGAACCATATAATACACTAGGTCATGAGGATTGGTTAACGA
TATTTGACCTTCTAGAACTACCTCGCCCGTTCTCATCCAGCTCAACAATTTACAATGCTC
ATTTGTTACATCATTTTCAGTTTAAAAGAAATCAGCATTATCATATTGAGAATCTTGTTT
CCACCAAAGTATTAATAAATGGATATCTAATTGTTGATGTAAGAATAAATATACATACAG
TTAATAAAATGTAATTTACTTGTGAAGAAGAAATGGGATCATGCATTATTTCTTCTCTAT
CATTAGCTTGATCCAATAAAATAATGACATTTCCATCATCATAGTTTAAATCATATGACA
CCAAAAAATTATTATACATATACGAATGTCATACCTGGTTTGGCCTCATTCCCATTTTCA
CGTCCTCGTATACGATATCAAAATGTTGATGGCTTAAGTTCTGACATTTGCTACAAGAGT
AAAGAATCTCCTCTAAATTTCTAGTATTCCTCTAAACCGGATTAACAAATCTTCTTCCTC
CATATTTATACTCTTGGGAAAATCTATAAAAAGTGTTTATAATATTTATTGACTAAACAA
GAAACCTAGTAAAATATATTAAATCAAGTCTAATATATAGAAGTATAACCTTGAATTTTT
TACCCATTCTTTGTCCATCCTTAGTGCTCCCTTGAAAGTTTTAATAAATAACTTGTTGTA
GGGGTGATATAAGCTTACTAGAGAATGTTAAAAGCTTAGAGGAGACAAATTAATAAAAAC
AAGTAGCCATTTGGAAGAGAAATTGAAGTAAATTCTGCCAGTATTAAAACCACCCCAATA
AGGCCAACTAAATATAAATCATTTCAAAGTCAAACGTGTTTGGGATAGATTGTAATAGAT
TATAGTAATTGTTTAAGTGTGAACTGAGTTCAGGTTATGAAGGGTCACACCTTCGGAATT
TTGGTCCCGCTTTAAACAATCAATATTTAAGCTCGTCTTTCGGTGTTTTTTATGGACTGC
TAGCATCTCTAATGTTATAAATAATCATCCCATATTAATCTATTTTTATCTCTTCTTCTT
CCTCTTAACTTATTATAAATGATTTTTAGCTTCTGTGCATTTAAACAATTCCCATTTGAT
AGTTTTTAGCATTCTGTAAAAGGAGTTTTTCTTTGGTTTATGCTATTAGATAAATTTATA
GATTCTATTTATTCCATCTTCGGGGTATTGCTTAAAATATAATTATTTCAGTTTGAACCT
TTCTTAGAATTAAACTATCACGAAAGGATTGGTGGGGGAGACAATTTACAGAAGAAAAGA
TTTAATTTTTAATAAGGATGATTTTATTGCACAAGGGGTGCATTCTATGGAAGTTTCATC
CAATCCTTGAGAAAAAAATTTAGTGTTGACAAGAGTTTTTACTTTTGGATCTTCCAAATC
TTTAATACTTAAAGTTTGGGTACTTAACAAAAAGCTTCTAGATATTTTTTCCTATCATTT
TCAGGTTCGTTTCTGGTTGCCATCTCTCTCTTTCTTTTCTTTGATTTTTTAAAGGGTTAG
ATAGTTAAGAGAGTAGAATAATGGGAGAGACTTCACTTCCCCCCTTGCTTTCATTTCTTT
CCAACTGATGATGAATTGGTAGACTATTACCAAAAAAGAAAAGTTGATGGACTTGAAATT
GAGCTAGAAGTGATCCCTGTGATTGAGTTGTACAAGTTTGATCCATGGAAGTTACCAAGT
ATTGTAAGCAACTAATCATTTTTGATATTTTCTTATTGATTAAAAGTAATTTTTTGTTCC
TTTGTTTATTTAGATTGTTTCTTTTCTTCTTCTTTATGGCTAAACCAAATACAAATAATT
ATTTTCTTCTACTAGGGCATATAACTTTTCTCTTCTAAAAGTTGGTTCATTGGGATTTCT
TTTACCTTATAACAATATTTTCTACAAAGGAAAGCATAATTATAACAGTAAAAGTCATTA
TTTGAATGTTGTTTTTCTTTTCCTCTGTATCATATGCAAAACCTTGAATTGCATAGAAAT
CATTCCTTCTAAAACAAGATATGAAATGGTTCTTTTTATGTCCAAGGGATGGGAAGTATC
CAAATGGATCATGCACAAACAGAGCTATCAAAGGTGGCTAATGGAAAGCCATAGGAGAAT
ACAATAAAGTTGCTTGTTAATCTAGAGTGATAGGGTATCGTAAAACCCTAGTTTTCTATC
GTGGACGGGCGCCTTTAGGGGATAGAACCGATTGGGTAATGCATGAATATCGCCTAAGTG
ATGAATTTTCTCAAGGATCTCCTAGATTTCAGGTAAATTAAATAGTTTATTATAATGGGT
CCAGCTTATTTTTTGGTTTAGTAATGCAGACTAAATTAGAATTCAGTTCAATAATTTTCT
CTAGGGTGCTTTTACTTTGTGTCATGTTGTTAAAAAGAATGATAGCACACATAAGGTGAG
TATTGTGCTGGGAGAACCAAACAGTAAGAGGGTTAGAAATAGCTCAAGTAATGGGGATTT
CAATTTAACCATGATCTCCAATGAACCTGTGAGTATCTCTAATGACATTAGGTCTAAGAA
AATTACATCTACAATGAGAGTAATTATTTAAGCTCCATTAATTCTCCATATGGGATTGCA
CCGGTAGCAGACTTCAATCCAACTACAATAGAGAGCAATCCTACAAGCCTCTGGGTCTCC
CCTGGTCTAATGCTTGATTCTTTAAAGGTATATAGTTTGGCAAAAATAGAAAAGCAATTA
TAGTAACATTATACTTTATGTTTGGTTTGATTCTTAATTGAGAGTTGGAAAGGGGTATAT
GGGATTCCCTATAGGAACAGTGTCAAGAGGGGGCCATGAGAGTATTTGAACAAAGTGATG
TCTTTGTCTAGATAGTGTCATTCAAGTTTTCATGTAACATGGTGAAGATATTTTGATCCT
ATGCACTGCTCAAATACTCCATAACGAAAGATATTTTAAATATATGTCCTATTCAAATAC
TCTGTAACTAGTTAGAAATCAAAAATATCAGCTTTCTATTTCTTTCAAATGACTCAAAAA
AGTGTTAAAAATCATTAAAAAATGAAAAGACTATTAATTCAAGGACACCAGTGATAAGAC
ACTTGAACTCTTAAAGATGAAATAAATAGAAGCAGATGAATAACTATTATACCTCTGTAT
TCTGGAAAAAGAGTCTAAAATTTTAAACATCTATATGCAAATTATTCCCCTCATAACCAA
TTCACTGCATTATTTTGGGTATTGAAGGATTTCTAAACTCTCAAAATAGAATGATTGATA
AACTAAGTACTGTAAATATCACATATTATTATTACAACTAAACCAAGTACTACAAATATT
AGCACAAGAACATATTAAATAATAAAATTTAAAATATCACATATTACTCCTACAACTGAC
AATACACCCAAAATTTAAGAGTTTGTGAGTATAAACCATGGAGAAAAGCACCACAATAAA
TAAAACAAGAATAAGAGAATCAAAAATATAAACTATTGTAGTACGATTAACAAAACAAGA
ATAAGAAAATTCCATACTATAAAGCAATATGACTAGTCGGCAATAAATAAAACAAGAATG
AGAAAAACGTAAAGTACCTATTTACCGATGAAGATGACTAGAAGAAGATATGGTATATCG
ATAAAACTGATAATTTTGATTCACAATGGAGTCTAGATTAAACGACTAGGGTTATCTCAG
GAAAATTTTTAAAAAATTTGCGATAAATTTGTTAAAATTAAAAAAGATCAAAATAATTTG
ACTATTAGGGCTTACCTACTGAACGAATGTAAGTGGTTAATGGATAGATTGATAGTCGAG
AAGATGGTGATACCTGCTAGCCATCGGAGGAGGAAATACGAGAGAGAATACAAGAATATA
GGACTGATGTTATGGTTGAGAGCCTGAGAGAGGATGACTCAATACAGTTGAGAAAAGAAT
AGGGAGAGAGATATGAAGAGATAGGGAGTGAACGACGATCGGTGTGGTTGAGAGGGAGAG
TGCGCGCCATTTTCTCACTTTATACAGGAAGTGAAATGTTTTTGCGAGAAATTTTATTCT
TTAACAATGGAGAAAGAAAAGAGAATGACGAGTGTATTAAGAAACGATAACATGAACTAA
AATACATAATAATAAAAATAAGCATGTATTATTGTGGGGTCAAGATATGACCAAAATAAA
TAATAATAATAATAATAAGTTGTGGATTAACAAACGATAACATGGACTAAAGAATGTTGT
CAAATTAATATTGTTAAATGTATTTTTTGTTGTAGTGTAAACTGTTGGTTTTGGACAAAG
GGTTGGGTTGGGTGGGCATTATTTTTGAATTGGTTTCTAGGAAATTAGTTGGGTTAGTTA
GATTGGTTAGGATAGATTACATAGGCATTCACCTCTTCAATATGACTATAAGTAAATGGA
TAAGCATTTTCTATGTGGTCTTGGGAACTGCGTCTGCATGTACAAAACATCATGACTTGG
TGTTTCTTAACATTGGCTTTACTATTGATGGCATTTAAGATGTTCCTAAAGATAGATTCT
TACAAATTTTTCATGTTAGAAATTTAGTTTGCAAGTTTTGATATTGACTCTGCATATAAC
TTTAAAAATTTAAACGGTTGGAGAAATCAACTTCAAACATCTTCTTTATAGAATCAATGT
TTTTAGAATTTTTAAGTTATAAAGAAAATTCAGCAATATATTGAACAAAATTTGTAATTC
TTTAGGAGTTTTCATAAATCATGATCCACCGTATGAAGAACTGATGAATTACTAATGATG
AGGTAAAGGAGACTTGTAAAAAGTCATCATCAATTCTGAATCTTTGATTTCATACCCCAA
TAATTATTTAGTAAGAAATTTAAAACATTCCCATGCTTGGGCCAAGTTTTTATTATGGGG
TTCGGTAAAGGTGTGGATTTTCTCTTGGTAGCCTTCTATTGTACTAAAAGGAATGTATTT
TTTTATGAAAGCGACTTGGATTTTAGTCCAAGAGTCTAGACTACCCGCACCAATCATTTT
TAACCATCTTTTAGCTTTATTCTCAAGAGTGTGTTCAAAGATGACCATACGAGTTTGGTA
TTTATTTAAGCTCTCAATCTTGATAAGAGAAAGTAATCTTTCAATGTCATCCAAGTGTGA
GTAAGGATCCTCACCTATCCTCCCGTGGAATTTGAGTGGAAGGTTTTGAATACCTCTCAG
CACATTATAAGATTAATTGGTATTAATTCTGGGAATAGAGATTACACTCCTATATTAGTA
TAGAGGAGGAGAAAACTCTTCTCCCAACATTAATTTAGGTTCCTTTCCCATTTTTGGAAA
GTAGGCAAAAAAAAAAAAGGAATTGAGCAATATGGATTATATTTGAAATGAAAGTTAGTT
ATGAGATGAGGAATAGATATAATAGGAGAAGGAATTAGGGATTCCTTTTCTTTTTCTTTT
AAGGATGAGTGAATCAACCTCTCAATTTTGGGTTCAAGTGGTAACAAGGGGTTTCCACTA
GAACGAGTATTATGCATGCAAGAAAAATCTATAACTAAAAAGAAAAAAACAAATTAAATG
GAGAAGACTAAATTAACTAATCTAAATACAAGAATGTCTAAGGATAACTAAAATGAACTA
AAACTAAGATAACTAATTAACTAATCTCATTTTTCTTCCCTGATAATGGTGCTTAAAACT
TTGATTCACTTCTGCAATGGTGTTAGCTTTTGATATAAAATAAATGTAAAAGAAATTGTC
TTTACCTCCTCACAAGACCGTGGTTGACAGGCACTACCTTTGGCTATAAGGCCGTAAAGA
ATAGAAAATAAGAAGAAAATAATGGATATCAATAAGGCACGCTTGGAGTTTTACTTACCC
AAATTAACCAAACAAGGGAACTATAGTATATGATTAGAATAAGGTATCGAATCCACGGAG
AAGAAGAAGGTTTATTAATTAACTAATCAATTAATCAATCCTAAAGATAGAACAAATATA
AAAGTTGATAGAGGTTTGATATTTTTATATTTTTATAATAAAGATGCAAGAAACATAAAA
ATATAAATTTAATCAAATAAAAAAAGTAACTAGGGTAACTAAGTCCACCGACTACCTAGA
CGTGCAATTCTATCTAATTAACTTTAGTCATCAATGCCATATGTTACCAACAACAAAAGC
AATCTCATAATAAAGTTGTAAAAGATAAATCGTCCATGATAAATTATCTCTAAATTTATG
GGGTATAATTGATGCATCTTCTAAGCATAAATAAATAGTTAAACATCATTCCAAACCATA
ATACTTGAATCCAATTGGCAAGATAAGTATCCAAGCAAGTTATCATATAAAATCCAGTAT
GCTCTTATAGACAAGAAACATAAAGATTACATGTGTCGGGCCCCTAATTTTTGGGCTATT
TAGAATAAACCGAACAATGCAAAAACTAGGGTTGTGAAAGGAAATAATATGAATAATCTA
GATTGAAATCAAATTAATGATAAATAAACTCCATTAAAATAAATAGAATACATAACAATA
ATAAATCGTAATTAAAATGTAATTCATGCTGTCACGCCCCCGAATTTCCAAGGCATTCCA
ACCCATTGGAATATCAAGGAATTCGAGTTTGTGAATGTGATATATATCCAGATGGTTCAA
AATATCGGTACATCATCAAAATAACAAAAAGATACAACTGTACAACAAAATACACGGGTC
GCAGCCCGGAATGGTTCTACAACAAAAAGATAAGTAAATAAACAAAAGGTGCTGGAGATC
ATCTCAAATGTCTCCTAAAGCGGGCTCCTCGGCTGCTATGTCCTCACCTATGGGTTTTCC
CCGGCATAAGAGAAATACAAAAGATATGCATGGGGTGAGTATCATCTACCATACTCGTGG
TGGTGATTGAACATAAATAATATATGTATAACTTTTAAATAACAGTGAAACATCATAAAT
CATGCTTGGAATAAAACAATGCTACAATTCTAATCATATAATATAGTGGGAAAGAAACAT
ATAAATATATCAACCCCTACTGAGTATCTAGACAACTCAATCAAATCAAACTCATATTAC
CCCCTTCGTCTACCTGGTAATATGCCGGGAGTTACAAACAATATAGTAATCTCCTAAGCC
GGCGTCGATCACTAGTGCACTAAGTCGAGGTGCCCACACTTTTTGGCTCGCCTTTGGACA
GTTTATCCGTGGGTATTATGTTTAATTCATTTCTTATTGCCCTTCTATTTATATAATTTG
CCTTGTTGTTTTTAGAGAAAAGGGAACTCGTGATCTTACGATGGATTGGGTCCACCGAGT
ATAAAAATGTGTATCACGGTTTTGAAAACATAATATTGTATAATCCAGAAGTGGAAGTTT
AAAATAAAATAACCCCCACCTAAAAGAGTAAAGAAATACAACTTGGACTATTCGGGTGAA
TAGTAATCTTCAACTCGTACGCGACCTGTAATAAGATAAAGTTAGTATATTCCTAATTTA
ATAAAATAACATAACATATAAGCGTACAAGGATGAATTGTCTTGAAAGATATTAGACAAG
TCCGGAATAACTAAGTGGAATCCTATAATATGCAGGAATAGACTGGACTGCAAAAGGGCT
GGAATACAAATAAAGAGACTAAGACAAGAAATGATGCATAGAATGCAAATAGAATAATAT
GGCATAAGTTAACATCGTATATACACTATGAGTATATCGTATGTCTAAATATGCACAATG
ACCAAAAATAATATGAATATGGTATGCTTTGTCTTTTAAAAGGAAGGGTTGTAAAGAAAA
CATCACAAGATAGTTTTAAAATAAATTTAAAAGATTTATAGGAAAGAATATACTTAAACA
AAAGGGTAAGTCTTCCTATTATCCCTATACATATGAATTACATATGGTATAATAAGGAAA
GACAAGTAAGACTTTAATAGTTAACATTTTAACATGGGAAAGTCAAAAGTCAACTAAGGG
GTGTAAGTGAATAGTAAAAGTCAACTGTGGTCAAAGGTACTATTCATAAAGTCAACTTTT
GAAAAATGGTTTTAAATCATCTTATTGTCAAAATATAACTTAGTATGCAAGTTGTATAAG
TGTTGTACATATATGGAAGAATATGTCACACATTATACTTTTATGCAAAATATAATATAA
TAATACAAGTAATGAAAATATTTGCAAAAATGGATTTTAAATTATCAATTAGTCTAACTA
AGTGTAGTTAGGAATAAGGGTATTCTTTTATGGATTAAAAGAACCCATGAATTATAAGAA
TTATTACATTGAAATTCTAATAAACCTTATAATTCATTAAATGTATATAATTGATAATTT
TGATTTAAAATTTTAGGAAATCAACCAAGAGACTCTTATTTCTAAGAATCATCTTAGTAT
TGATTATATAATGTGTATAGGGTATTTGGACATCCATTTATAGATCATTGATGATCAAAT
GGAGACATGAAATACCCTTATGTACAAATTAACACATAATGCATACATAATCATCACAAC
ATGAAATTCATAAACAAAATGCATAAAACTTTGAAATCATATCACATATGATTCTGAGTT
GAAAATATAATGCATAAAACTTAAGAAAAATAAGGTTGTACATTCATGCATACTCATGTT
GTACTCTTATGCATAAATAATAGAAAAATTCCCATAAAATCATAAAAATATTTCCAACAT
GTATCATTCTGATTTTGAGGTGTATATTCATGTATTACAACATTAAAAGTCATAAAACAT
AAAGTACAACCAAGGTACTATGCAAATGTACAAGTGTTTGATGCATGGAAGTACAAGTAC
TTAAAACATGAAAAATCTAGGTACAACCCTAGGTAAATGATTTTATAAAATCATAACAAA
AATGTTTTAAGAATCTACATGAAAAATTAACTAGTTTAAAAAAAAGAATCATGTGAAAAT
GATTTAGGATGCAACATATAAAAATTCATAAAGTTCATGTATGTATATGAAATTTTCATT
TGATATAGGTGAACAAATTTGAGTGTAAATCACCTTTCACCAAAGCAAATGGAGTGAGGT
TTATTTTCTGGTGAATTTAGACTCTAAGAGGAATGCTTGGCCGGAATCTTGGCCGGAGAT
GGTCACCGGAGCTCAGGTGATGAAGCCTGAGAAGTGACAGAAACTTGGTAAGTGAGTGAT
TTCAAGAAACAGTGGGAAATCAAAATAAACCAGGGAGATTTCCAAGATGAAAAACTTACC
ATGGTGTCCCTTGATGATGATCAAGGGGAATTGTACAAGGGATATGGCCGGAGGGAGTGG
CCTGAGCTCAGGCAGAGAGCTCCTTCAACTCAGAAACTGAGTTGAAGACACCAACTTTGA
GAGGTTATAAAATTTGATTGAGAGAGGTTTGGAGTGTGAAAGAACTACAAGAGGGGCTCT
GATATAAGAGCTTTTGAAACCAGTAACTGGTTTATATAGAGGAGAAGGGAGTGAAGCTCA
CGCATGAGTTTTTCAGTGTGGGTTTGTAAATCTGGAAACAGGTGGGTGTGTGACAGTGTG
GTGTCCAAGTTTTGAAGTGACTGAAGAGGAGAGTTGAGTGCACGATTTGGTCTGAATGAA
CTAGAGAATTATGACTGAGAGTAGGGGATTTGAAAGCACAAAAGAAATCAGAGGGAGGTG
TCCTGGATGGGACTGAGGAATGGCCTGAAGTTGAGTGGTTGCACGGTTACTGTAGCAGTA
ACTGGTGCAATTAGAGGTTTTCTAGAACTTTGGCAGTGATTACAGAGTAGATTAGGATGA
TTCAGTGGGTGATTAGAGTAGGTTTATAATGAGCTAGGATTAGGGGTTCGATTAAAGCAG
AAATGATGCAAAACAGTGCAATGATTAGTGATAAATCAGTGTGCAAAGTGGGGCCTGTCA
GAGGTAATTATCGGGTTTACAATGGCATGAAGTTG
>PoNAC60 Chr02 2248995167 397354386 397361297
TTTTTAGTTTTAGAAAAAAATAATCCTAAATCCAAACTCATTTGGCTAACTAAACAACTA
AATTTCCAATGAAAAGATAATTGAATCAGCTACTTTGGAGGATAACTTAAGCTAGATAGG
GACCTCCTTAGGAGGAGGATTCAGACGGGTCACTCGAATCAGTATGGTTTGGAATATCTA
TAATGAAATCAGGATCATTAGTGAAATCGGGATCATTATCAAGATTTGGGAGGAGGCCCC
AAAAGTCCTCTTGGTGTGCTCCTCTAGTTGGCTTCGTTTCCATGCGCAAATAATTCGACT
TGAAAACGTTGTTCACCGATTCGACCATGAGGGGGGCCTTAGGATCCACCATCTTTGTAT
GCATGATCCCGTGGTTATAGTTTACAACATGTAAATGATCATAGTGGTTGGGCTCTATCT
TTGTATGAATGATCCCATGGTTATAATTTACAACATGTAAATGACGATCATAGTGACCAA
GAGGTACATTAGTCACTTGAGGAAAATCTGAAAGTCCATTTGGCAAAGGCAGGTTGTAGT
TGTTAGTGTCCATAAATGTCATTGAATCAATAGGATCATCGAAATTGAAATCCTCAGTCT
TAGGATCATTTTCATCCATTTCATTGTCATCCTTGCCGCCTTCATCATTGTCATCTTCGT
CACAAGAATGTGTTTTGCTGGATTTGTCATGTTTCTTATAAATTCGACATAAAACACATT
CATCCAACTACAAACAAAAATAATAATAATAATAATAATCAATAATTGGGAAATAAGTGA
AATGTGTAAAAATTAAAAAAAAAATGATGTACCATCATATCCTGTGCGCCCAATCGATTT
CTGAAGGGAGGAGTTTGCACTCTATACTCATGCATAATCCAATTGGTCTTATGTCCACGT
GGGGGTTTACCTGTATAAAAGACGAGTGACTTCTTGTATCCAAGAATCAAACCATTGGAC
TTCTTCACTGCTCTATCAGCTCCGGTGGCCTTCCAATAACCATCACCAGCAGATCGATTG
GGTCGAGCTCCATTTGGATACTTCCTTTGCCTTGATGTAAAAAAAATACCATTCATTCTT
CCCAAACTTTTTGTAAGTCTCTGTCAATTAATGAATAAAATTGTCTAAGAAAATTATAAG
TTAAGTTAGCAGAATGAATAAAAAAAAGTAACCTGCAAGTGTGTCTGGATTGTAGTTGTA
CAAATTAACATCGACAATCTTATGGAGAGGCAGGTGCTGGTTAAAAACCTTCCTGTTCAA
GTAATAAGCAATAAGTTCTTCATCAGTCGGATTAAACCTCCAACCAGGAGGGAAGGACTC
AAAATATTCAGGTTCAACGTGGTGGTTGTTCAACTCCATCTCCATCTCCATCAAGTGCAC
GTCTTCTTGCCCTCTACGACGCTTGCATTTAAATTTCAAATGAATATGCCTTTAAGAGAT
AAACACAAGAGCTGTTTTCTCGTAGATTTGATCGGGATTTGATCACTTTCAAATGGCTTT
TGATATTATCTTATCAGCTTTTGCGTTTCTAATCTCTCTATTTTCAAATTTTAATTTATA
TATTCGGTTTAAAAATACTCCACACGTGCTATTTTCAAATTTTATGGGCTCCAACCAGGA
GGGAAGGACTCAAAATATTCAGGTTCAACGTGGTGGTTGTTCAACTCTTGAATCTGATCA
CCCTCCATCTCCATCAAGTGCACGTCTTCTTGCCCTCTACGACGCTTGCATTTAAATTTC
AAATGAATATGCCTTTAAGAGATAAACACAAGAGCTGTTTTCTCGTAGATTTGATCGGGA
TTTGATCACTTTCAAATTGCTTTTGACATTATCTTATCAGTTTTTGCGTTTCTAATCTCT
CTATTTTCAAATTTTAATTTTTATATTCGGTTTAAAAATACTCCACACGTGCTATTTTCA
AATTTTATGGGCTCCCGTTATTGGGCCGGATGGGCGGTAAGTATTAAGTTATGGAATGGG
TCACCCAAAACCCAGTACGACCAAAATATAGTAGAAATGTTGCTTAGATATCCAACCTTA
GCCCGCCATTTTTCTTAAGTTAACCTTTACAAAATTGTTGGATTTTCAAAACACTAAAAA
CCTTAAGTTGGTCGGGATGGACGATTGAAGAAACCTCGTCACCACCTTGACACCACTTAC
ACTCACTTCTCACTAGACACCTTGCCCATGACCCTGACCCGACCATCCCGAAGGTGTTGA
GAATTTATGACCCAACCTAATCTTCAGGTTGAGAATTTAAAATCTCTTGTTAAGCACTTT
CGGGTTGGTTGGGTTCAGTGGCGGAGGCAGGATTTAAAATCGGAGGGCCTATATCTTCTA
CTGACATTATTATAGAGTTAAGCACTTTCAGGTTGGTTGGGTTCAGTGGCAGAGGTAGGA
TTTAAAATCGGAGGGGGGGGGGGGGGGGGGGGGGGGGCTATATCTTCTACTGACATTATT
ATAAATAAATGTAGGGGAAAAAATCGATGAAATATCTATAAAATAGAACAAAATTTCTAC
TAATAAAAAATATTTCGATTTTTTTTTCAAGAAGTAACATATCACATTTAAATAATGATT
CTTGTACATAAATGACAAAATTTAACCAACCTGGAAGTAAACATAACATATTCTAACTTT
TTCAAGAGCTCAATGACCGAAGAGAAGAGTCCCATGGCCATGGTAATCTCATGGCTGAAT
CCCATTCCAATAATCTATCTTCCTGGTTTCCCTCTTGTTGTTGTTGCTGCTGTTGTTGTT
GACCGAAGAGGAGTCCTCACTACCTTTAAACCCATCAACGGAATGAACATTCAAGAAGAA
GTTAATAGAACCACCACTAGTAAATTGTTTTCCAACCCTTCACTAACTTTCTGTTTTGTG
GCCATGGATTCTGCAATAAAAAAAAATTAACCAAATTTCAAAAGACACTAAAACATAACT
AAACACCTAGAAGCAAAAGACCTTGTCTTGAAAGTTACTCTTTAAGGAGTCCTAAAAAGG
AGGGAGTTTACTTCATGAGTTAAATCAACATACAAAATACAACCAACCAGATCGCTTAGA
CAACTAAACTTGGATTCCTCATAAAACCTATAGTTAACAACAACCTCCCAACTTGGAAAT
AACTAAACTTGGCTATATCTTCTACTGACATTATTATAAATAAAGTAGGGGAAAAAAATC
GATGGAATATCTATAAAATAGAACAAAATTTCTACTAATAAAAAATATTTCGATTTTTTT
TTCAAGAAGTAACATATCACATTTAAATAATGATTCTTGTACATAAATGACAAAATTTAA
CCAACCTGGAAGTAAACATAACATATTCTGACTTTTTCAAGAGCTCAATGACCGAAGAGA
AGAGTTCCGTGGCCATGGTAATCTCATGGCTGAATCTCATTCCAGTAATCTATCTTCCTG
GTTTCCCTCTTGTTGTTGTTGTTGTTGACCGAAGAGGAGTCCTCACTACCTTTAAACCCA
TCAACGGAATGAACATTCAAGAAGAAGTTAATAGAACCACCACTAGTAAATTGTTTTCCA
ACCCTTCACTAACTTTCTGTTTTGTGGCCATGGATTCTGCAATAAAAAAAAATTAACCAA
ATTTCAAAAGACACTAAAACATAACTAAACACCTAGAAGCAAAAGACCTTGTCTTGAAAG
TTACTCTTTAAGGAGTCCTAAAAAGGAGGGAGTTTACTTCATGAGTTAAATCAACATACA
AAATACAACCAACCAGATCGCTTAGACAACTAAACTTGGATTCCTCATAAAACCTATAGT
TAACAACTAACCTCCCAACTTGGAAATAACTAAACTTGGCTATATCTTCTACTGACATTA
TTATAAATAAAGTAGGGGAAAAAAATCGATGGAATATCTATAAAATAGAACAAAATTTCT
ACTAATAAAAAATATTCCAATTTTTTTCAAGAAGTAACATATCACATTTAAATGATGATT
CTTGTATATAAATGACAAAATTTAACCAACCTGGAAGTAATCATACCATATTCTGACTTT
TTCAAGAGTTCAATGACCGAAGAGAAGAGTCCCGTGGCCATGGTAATCTCATGGCTGAAT
CCCATTCCAGTAATCTATCTTCATAGTTTCCCTCTTCTTGTTCTTGTTGTTGCTACTGTT
GTTGTTGACCGAAGAGGAGTTCTCACTACCTTAAAACCCATCAACGGAATGAACATTCAA
GAAGAAGTTAATAGAACCACCACTAGTAAATTGTTTTCCAACCCTTTCACTAACCTTTTT
TTTTGTGGCCATGGATTATGCAATAGAAAAAAATTAACCAAATTTCAAAAGACACTAAAA
CATAACTAAACACCTAGAAGCAAAAGACCCTGTCTTGAAAGTTACTCTTTAAGGAGTCCT
AAAAAGGAGGGAGTTTACTTCATGAGTTAAATCAACATACAAAATACAACCAACCAGATC
GCTTAGACAACTAAACTTGGATTCCTCATAAAACCTATAGTTAACAACAAACCTCCCAAC
TATGGAAATAACTAACCCAACAAGAGGAATTCTTAATAGAAAACATACTGAATGTGTCAT
AGCAAAGTATAGAATAATACACTTTGACCTTTTCTACTATTCCAATTTCAAAGCTTCTAA
ATAAGGAAGAAGGATTATAGAACCATTATCAACAGCCTCACAAGCTAGCATAACTAAAAG
TCTAATCATAAGAACCAGTATTTAAACAAAAATAGTAAGGGTTAAAACCTACTAATTTAG
CTAGTAAATAATGGGTTTCTAAGACTGAGATAATACATTAACCTCTAATGTACCATTATC
AAATGGCAACCAAACAGGGAAATATATACAGACTTGTCCTTGAGACGGTTAAGTGGACAT
CACCGATGAGGATACGAGTGGTAGGTTGGCGAAAGGTCAATCCTATGTGGCACCCCGTGG
AGTATAATAGCCGCCATTTTCCTGAAAACAACTCTAGCCAACTCTTCAGAATTCAAAATA
ATAATTAAAAAAAATTACATCATATTCTAAATAATATGTTGCATGAATATAGATCATTAG
TTACCATTGGTTTTGGATGAGGATTCAATATCCCCATTAGTTCGATGAAGTGAGCAAGCC
TTCTACGCTAAAACAAGAAAATATATCGCCATGTCAATAATATAAAACAGAAAATAAGAT
TGCTTTAGCAATGAATATATATACTTGAGACTGCCCATAAATGTATTCCTCCGTAATTCG
AACCGCAATTGAACCGAGATCCCATCTAACGATATTCATAGACGGGTCTACCCGCCATCT
TGGTCCACAAAAAAATGGATGTCTCGGAGCATCTAAACAACTGTAAAAAGTTTAAAAAGG
CTGTAAGAATGTATATTTGTATATGTGTACGTGTAAGTAATGACATATCTTATTCTCTTG
GAAGATTTACTTGGCAAGACGTTGAGATAAAAGATTCCAATTAGCACCCCAGTTCCTATC
AAGTATCTGAAAGATATATAATGAAGTAAATGAATTTTAGATAATTAGGTCCAACTACCA
ATGACTACCCAACTACCATTTATGAAGAAGTATAATAATAAATTACTAAAGTCAGTGATT
TCCTACTTCACTAATCATTGATCAATCACCTAAAAACTTAAAACCCATAAGCATATTTTA
AAATTGAAATCAGAATCAGAATCAATTCTTAATATTTACATTCTAACATTCTAACTAAAT
TCTTACAATTTACAATTTACGAAACTTAAATTCTTATCTAAACCCTAGAATTCATAATCT
AACATTCTAACTAAAATACAACAGAGAAAAATCTAGAATTTCAAAATTGAAATCAGTATC
AATTTGAATCTGAATTGGAATCAGATTCAAAATTGAAACCACAATTAAAAAAATGATTCA
AAATTGAAATTGAAATCGCCTCTAATTCTAGTTCCTATTTTGAATTGATAATGCATCATT
CATGCATGCAAGAGGAAAGGAGAATTACCTGAAATCGAAATCTCTCTGTGTCTCACTGTC
TCGGTATCTCTCAAGTCAACCGTGAGTCACGATTTCACGATCTCACTCTCAAAATCACAG
CCATATAATTGGGAGAAGGGGGGTTTAAAAATTTGGTTTGTTCACTTGGTTGGGCTAAAT
ATTGGGTTATATATTTTGATGATGGTCATCAACATAATAAGACTCATGACCATAACCATA
TAATTAATATTTTACGGGTTTTATATTTTATATCTGTTGTGATTCGGGTCGGGTTGAAGT
TTGGGTTGCCTAATTCTCCCAACAAATTGGAACCATGAAAATTTGATATGACCATAATCA
GATTAATCTGAACCGTCTAAAGGTAAGGTTATGTTTGTCTATGTTATGATCAGGTTAACC
CGAACCGTCTAAAGTTATGATCGTCTCGACGAACTTAGAACCTAGATATAAACTTTGTTA
CAGCCCAGAACCGTGTAGGAGGCTAAAAGTGTTTGTTGAGATGAACTTAGATATCAATTT
TGTTACCCCAAATCAAATCCTAGACACTAGATATCAACCTTGTTACCCCAAATCATAAGA
ATCGTTATTTGGATGCAAGTTAAAAAAACTAAAAAGATCTGTCATAAGAATCGTTACTTC
AACGCAAGTAAGTTCAAAAAACTAATAACCTTGGCTCTAACAATAAATTTACTGATATGA
GCAACATCGCTCTCTCTATATATATAATTAGATATGGCAATATATTAAGAGAAAGAAAAA
CTAACTACCACTCTTCACAAAATTTGTCGACGTAAAACCAGATGAATTGTTCTACTGGGA
AATTTAGCTTTGGAGGAAGATTGTAGATTGAGGTTGAATCCGGTGAGAAGATACAATTAT
TTTCAACTAGCTTTGTGTTGGCCACTATTTTTAGACTTGCAAGTGTATTAAAACACCAGC
TATGCAATGCCT
>PoNAC61 Chr05 2432486241 1990803744 1990808540
ATGCATCTTCGTCTAGACATATCAACACCAACATGTACACAATATTGGGAGGCACTTCAA
GTGATTTATGAATGGGAGCTAGCCAAAAGACAGAAAAAGGATGCAGTAGATCGAGCAAGG
ATTCGCGGGGAGGAACCACTTGCTGAGTTAAGGGGTCTGCATTCAAGTATTTTACCATAT
GTCATGATTCATGAATCTTTTGCAAAAGAAGACTCACAGTGAATTGGTGACATTACATCC
CCAAATCGAATCACAGATGCATTCAAAGGAATTTGAGTATTTAGAGGATATTCTAAAACG
TCTCCATATATACAAAGCAAAGGCTTATTTAAAGGAAATTCAAACTAGCAGGCTGGAAAC
GCATCACAACACCTTTAGCAAGATTTAAAGGGAGAAATGATCATGGTTTGGAACTTAAAG
AAAAGGATAGTAAAGAGTGCGTAAAAGCATTGTCTCCTGAGGCAGAAGAGGAAACTGGCT
CATTTTGGCCAAAGCTATTACATAGTGAGGATAATGAAGCTGCAGTTGACCTTGTAGAGT
ATATAGCCAGACTGAAAAGAAAACGCTTATAGTGTTGGAAGATCAAAAAAAATGAAATAG
GACAGAAATGGCTTCAAATTAATCCTTCAGAGAATCAGAGGATTATTTTGAGTTGAAGGC
CATGAAAGCTATGGGTTCCAGGGAACAAGGTGATTTAGTGTTTGGCTCCCAAGTCAAGCT
AGATTTAGAGGTGTATTGGTGGCATGACAAGTAGAAACCAAAAAAACCAAAGTACTTCAA
TCGTGTCCATTCTGAATATGAGTGGAATAAATATAACCAAACTCATTATGATCACGATAA
CCCTCTACTAAGATTATTCAAGGATACAAATTTAACTTTTTTTACCCAGATCTTGTTGAC
AAGGCCAAAGATCTGGTTTATACCATTGACAAGGATGGGGATAGCTGTGAAACAAGCATT
ATTAGGTTTCACACTGACCCCCCCCCCCCCTCCCACGTATGAGTACACTGCATTCAGGAT
TGTAAATAGATAATGAGAATATTGACATAAAAAGGGGTTCAAGTGTACATTTGAACGTGG
AATTTTTCATGTATATTTAAACTTTAAATGCTATTGGCACCGAAGGTAAGATGTCTAGGT
TCTTTTGCTTATCTTGTGTGTTTTTATTTTTAAGATAATTTCCCGTCCTCTTTTACTTTT
CTTGATTTTCACAATTATCGAGTCTTTTTTGAGATTTTTTTAGAAACCAAATAGATACTT
AAGTACTTATATAAATAAATAATTTATATATTTTGATGTGTAGAATCTAATTTAATCTTA
GATTTTTAAATAATAGAGTCTTTTCACTGGCTAATTAGATGAGGTCACACATACTGTTTA
CTCCTTTTTGATATGATAGCATTATTTACTCCTATTTTGTATGCATTTGTTAGATTCTTG
TTATGCATTTTAGTTTCTTGAATATTCATATTTGACTGATCATATACCTATACTGAATAA
GAATCTATATACCTAAATTATGTTTGAGGTCAATTCTAATTTCTATATTCCTAATTTTTA
TATTCATACTCTTACTACACATAATTACACACATAAGACATGACTCATCAGAAGAAAGAA
GATGTAGTAACTAAGAAAAAGAAGGAAAAGGACATGGTTACATCCAAGAGGGAGAATATA
GAAGATGTACCTAAGAGAGAAGAAGATAGAGAAGGGGGGAGAGGAGTGAGAATGTGATAA
GGAATTTAATGGTGAAAGGAGAAGAATAAGTCACTAGACCAACAACGTTTAGATGCAGAG
AAGGTGCTTCATGAACAGGAAAAACAAAAAAAGAGTGAAGAATTGCTCTCGGTCATCTCT
TCTCCAATGGTGTAATGTCTTGTGCAGAAGTAGTCTATGGTTGGTGGTTTCATTCTCTAA
TTCTTAGATTACTAAGGTTTGGAGGACCTTATTGTTTTGATATCTTAACTTAAGAGTTGT
GTGACAAGGTTGAGGTATGATTTCCTTAAATACCTTTGATGAGTATTGTTAATGAATGAA
TGCATATGATGATGTATACAGTCTGTAAGTCATGAGGTTGCACAAACACAACCTACTTTG
ATTTTTAATTAAAAAAATGTCAAAACGATCAAGAGATGAAAGCGTTTATAGTGATGTTTT
CCTCTAATAATTATGATAATGCTATATACTTGCTTGACCAAGTGACAATACTTCCTAATG
CATCATCAAGGAAGGACATGTCTGAAGTAGGTCGTAACAACTGACTCTGTCTACTAATAC
ACGATTCACCCAAACTCTCCAAAAATTTGGTCTAATAATTAAACGATGCACTAGGTCACG
AGGATTGGTTGACAATATTTGACCTTCTGCAACTACCTCACCCGTTCCCATCCAACTCAA
CAATTTACAATGATCATTTGTTACATTATTTCCAGTTGAAATGAAATCAGTATTATCAAG
TTGAGAATCTTGTTTTTACCAAATTATTAATAAATGGATATCTAACTATTGATGTAAGAA
TAAACATACATACAATTAATAAAATGTAATTTACCTGTGAAGAAGATATGGGATCATGTA
TAATTTCTTCTCTATCATTAGCTTGATCTTATAAAAGAATGGAATTTCCATCATTATAGT
TTAAATCATATGACACTAAAAAAATATTATAAATATACGAATGCCATACTTGGTTTAGCC
TCATTCCCATTTTCACGGGCTCGTATACTACATTAAAATGTTGATGGCTTAAGTTCCGAT
ATTTGATACAAGGGCAAAGAATCTCCTCCAAATTTCTAGCATTCATCTGAACCTTATTAA
CAAATATTTTTGCTCCATCTTTATACTCTTGGGAAAACTTCAAAAAGAGTTTATAATATT
TATTGACTAAACAATAAACCTAGTAAAATATATTGAATCAAGTATAATATATAGGAGTAT
AACCTTTAAAGTTTTACCCATTCTTTGTCCATCCTTAGTGCCCCCTTGAAAGTTTTAATA
AAGAACCTTCTAGAGGGGTGATATCAGCTTTCTAGAGATTATTAAAAGCTTAGAGGAGAC
AAATTAATAGAACAAGTAGCCATTTAGAAGAGAATTTGAAGTAAGTTCTTCTAGTAATAA
AACCACCCCAATAAGCCTAACTGAATATAAATAATTTCAAAGTAAAAAATGTTTGGGATA
GATTGTAATAAATTATAGTATGTGTTTAAGTGTGAACTGAGTTTGGGTTATGACAGGCCA
CACATTTGGAATTTTGGGCTCGTTTTAGACAAGCAATCTCTAAGCTTGCCTTTCGGTGTT
TGTTATGGACTGCTAGCTTCTCTAATGTTATAAATAACCATCCCATATGCATCTATTTTT
ACTCTCTTATTCTTTTTCTTAACTTCTTATAAATGATTTTTAGCTTATGAGTATTTAAAA
AATTATCATTTGACAGTTTTTAGCATTCTATAAAAGGAGTTTTTCTTTGGTTTATGCCAT
CAGATAAATTTCTAGATTCTATTGATTACAGCTTCTAGGTACTACTACAAATATAATTTT
TTAAATTTTAACCTTTATTAGAATTAAACTATAAAGAAAGGGATTGGTGGGGAGATAATT
TATAGAGGAAAAATTTGATTTTTAATAAGGATGATTTTGTTGCACAAGGGGTGCATTCTA
TAGAAGTTTTATTCAATCCTTGAGAAAACATTCAGTGTTGATAAGATTTTTTACTTTTGG
ATCTTCCAAATCTTTAATACTTACAGTTTGGGCACTTAACAAAAAGCTTCCATATATTTT
TTCCTTTCATTTTTAGGTTCTTTTCTGGTTTCCATCTCTTTCTTTCTTTTCTTTGATTTT
TTAAAGGGTTAGATAGTTAAGAGAGTAGAATAATGGGAGGGACTTCACTCCCCCTAGCTT
TCGTTTCCACCCAAATGATGATGAATTGGTAGACTATTACTTGAAAATAATAGTTTATGG
ACTTGAAATTAAGCTAGAAGTGATCCCTGTGATCGAGTTGTACAAGTTTGATCCATGGGA
GTTGCCAGGTATTGTAAGAAACTAATCATTTTTGATAATTTCTTGTTGATTGAAAGTAGT
TTTTTATTCCTTTGTTTATTCAGATTGTTTCTTTTCTTCTTCTTTGTGGCTAAACCACTT
AAAAATAATTATTTTCTTCTGTTGAGGCATATAAATTTTCTATTCTAAAAGCTAGTTCAT
TGGGACTTCTTTTACTTTAAAACAACATTTTATGCAAAGGAAAGCATAAACTATAACAGT
AAAAGTCTTTATTTGAATGTTGTTTTTCTTTTCTTATGTCTCATATGCAAAACCTTGCAT
TGTAGATAAATCATTCCTTCCAAAACGAGATATGAAATGGTTATTTTTCTGTTAAAGGGA
TAAAAAGTACCCAAATGGCTCACGGATAAACAGAGCTACCAAGGTTGGCTATTGAAAAGC
CATAGGAAAAGATAGGAAAGTTGCTTGTCAATCTGGAGTGATAGGGTATCGTAAAACCCT
AGTTTTCTATAATGGACGGGTGCCTTTAGGGGATAGAACCGATTGGGTAATGCACGAATG
TCGCCTATGTGATGAATTTTCTCAAGGATCTCCCAGCTTTCAGGTAAATTCAACAGTTTA
TGATAATGGGTTCAACTTATTTTTTGGTTTAGTAATGCAGACTGAATTAGAATTCGGTTC
AATAATTTTCTCAAGGGAGCTTTTGGTTTATGTCGTGTTGTTAAATAGAATGAGAGCACA
CAAAAGGGGAGCATTGTGAAGGGAGAACCAAAAGGCAAGAGGGATGGAAGAAACTAA
>PoNAC62 Chr01 2562065589 2244818345 2244821149
TCAATGGACCTGCCTTTGTATATATCTGGAAAGGTTATCATCATATAATTCATATGGTAT
GGGACTTTCTGTAACAAAAATTATAAAAGAAACAAACGGATGAGGGAATAATAATTCGCA
AAAAGATAGAATCCTTTAAGTTACTAAGTCAAAAGACATCACATGTAAGATTCTCCCAAC
AGCTCACCTTTTTAAATGCACTCCAGAAGTTATATATATATATATATATTAAGCTTATCG
AAGAAACCATCAAATAGTACTTTTTTTAATATAGCCTTTTTGTTTGATACATGTGATTCC
TACTCTTTATTCTTTGAGCTATATACTGCTTAGATTTAGGAAATTTTTATATTCATGTGA
TACATGAGAACTGATTCCCCCAAATAGATTAACACATCTCAATTAGGAGCTGGGAAATCT
CAAGAACAACCCTCCCCAGACCCCGCAACAGCGGGAGTCTTATACCTCTATATGAGGTGA
GAAATCTTAAATATTGACATCTTAATTACGAGTTGAGAAATCTCGAGATCAACCCTCCCC
AGACCCCGCAACGCCAAAAGCTTATACCTCTTTACGAGGGTCGTGGGAAATCTTAGAGAT
CGACCCTCCCAAACCCATAGCGCACGAGTCTCATGCATTAGGCTAGCTCTTTTAGATCTC
AAGATTTACCTATTCTAGTATAGATGGAGTTAATCTTCACTTGGATGAGGCTCATTCTTG
GATTAGGCTTCACAAAGTGGGATTGAGTCTAGACAAAAAAACCAAGAAGTTGAAGTTTGT
GCCTTTCTAGACTTTAAAAAACTGAGAACTTGAAGTTTGTGCCCTTTTCCTCCAGTAACA
TATATCTCTAACAAATATATTAATGCTCAATGGAGATATCGATGTAACAGAGACCAAAAT
CAACAAGTTTAACAAGAAGAAATTACAAGAAAACAAACAAATATACTTGATAAATAATGA
AAGAATGGATGTACATGAGAACTAATATATTCTTTTTTGGTATATATCTATTAATGAAAA
TAAAATCTGAAAAGGTCTAAAGTAACACCACCAATCTATACAGTATCATTAAACATCCTT
CTCTCATAAACTAATCACATAGAATAGGATTTGAAATGGATCCTTAAGAAATAACAGAAA
CTAATCTACTACTTGAAAATGCTGCAAGCCCACTCCCTCTTCTTAATTCTTCTTCTTCAA
TAATCCCATAAACAATCCAAATCTACCATGGGACCAACTGATTGAGATGGGCCCTCAAAG
TCATCATAATTCCGGCTACTTCCCATCTCATGCTTGGAAACAACAGAAGAGATCTCATTA
TTCATGTCAGTGCTGAGCCCAGTGTCCTGCGAGAGAGTAACCATAGAATGATTGGAAGAG
AATTGCTCCACCTTGCACTGCCTTTCTATCCCAAATGTTTCATGATGAACACCCTTAAAT
CCAAAGCTTGGGATAGAATTAGAACTAGTACTCTTGTCTTGGTACAAGTAGGCTGGATAT
GGAGAGGCTTGAAAGGAGGAAATTGGATTTGGGTGAGAGTATAAATTGGAGTTTGGTGTT
GGGTTACTTAGAGGTAGAGTTGCGCCGTAATTGTTGTTGAAGTAGTTGTTGTTATTGGTG
GGCAACATAGGAAAACTTTTATGGTCTTGGGGTTGATGATGATTGTTCATGGGGAAGTAG
GGGAGGTAATTTCCATCCGACATAAATCTTGCTAAAGGTGCAACTGTGGTCCCTTTGAAT
TTGTCTTCACCGTCATGAAAGCTAGAGCTACCAGGCCTGTTGTTTTCATTTGAGTAATTA
ACAGGATCCATGAGAGGCGGCAGGGAAGGATCAGAATCAATGAACAGATCATCCCCAAAA
GAGTTCACCCTTGTTAAGCCTGGACTTTTCTTTATTCCACTGTTCTTGTGAAAAATCCTA
CACACCACCCATTCATCCTGCAAATAACATTCTCAATTGTATCAATATTCAATAACTCCG
TTCCTCCTTAGATTCTTCATCATTCACATAAAATAAAAGAACCCCCAAGAAAGAAAATCT
AAAAAATGATCAAAATTAAAAGCAACAAGCCTTGGCGGTAGTGAAATGTTCCCAAGAACC
CCCATAATGAAAAAGAAAAAGTAAGTACCTTTGCAGCCTTGGGAAAATTGTAGTAAGAGA
ATTTGCCTTCAAGCCTGTATTCGTGCATGACCCAATTAGTTTTTTCTCCTTTGGGTGCTC
TTCCTCTATAGAAAACCAGAGTTTTCTTCATCCCAACAAGTCGACCTTTTCCCTTGTAGA
TCTCTTTATCTTTTCCGGTGGCTTTCCAATATCCTGATTCAGTTGCCCGATTGGTTCTCA
TCCCTGTTGGATATTTCCTATCCCTCTGACAAAAGAAGTACCATTCCTTCTCCCCCATCT
TTGCTTTCTCTGCTCAATCAAATTGAAAGGGAAATTATTAGATTACGTCTAGATTAGAGA
AAGAGAGAGAGAGAGAGAGAGAGCTTACTGGGCAAATCCCAAGGTTCACACTTATTCAAA
TCAGCTTCACCAATAGCTGTAGCTATGAAGTTGATATTCACGACCTTCTCTGTAAGGTAA
TGAGTTATGATCTCTTCATCTGTGGGATGGAATCGAAAACCTGGAGGCAAATCAGCAAGA
TCTTCTCCTTGAATATTGACAACCGAAGCTTCTTCCATGAAAATTACACCTCTAAATACT
ATTCAGAATAAATAAATATAAATTTCAAATCTCAAATCTCAAATCAAATATACAGAAGGG
GAAAGGGGGGATTAAGAGCAGTTGAGAAAGTAGATAAATGGGGAG
>PoNAC63 Chr05 2432486241 1568462471 1568464446
CTCAAATCATAATATTTGTATTTAGAGACTTACTCGGATCTCAAGCCTTTCTTTTCAAAA
CTCCATACTAAGAAAACAAGAAAGATGAAATGCAAACCTGCAGAATTTTAATTTAAAACA
ACAAAATTTGACTAGCGAGTCTAGTAGTCAAAAAAATACACAAAAGAAAAAAAGCGAATA
AATACATAATACTCTGACTCTAGACATATTAGCCCTCAATTAGGCTCGTGTTTAGGTCTA
ACAACTCCAGCAGGAAAAATTATTCGGGACTGAAGATCAACCAACTCCAAGAACATTCCA
TTGGAATTTGGAACAAACCGTGCATCGTTAAAACTTGAGAAATTCGATACATTTCCACAA
AAATCTTCCAAGTTGCATAAATCCACCAATCCATTATATATATCCTTTCCATTCGAAGAA
GACCCGACTTCAACAATTTGCTTATTGCCGACTTCAACAATTTGCTTATCGGGAGCCACA
CCCGTATCCTCAGTGAACCATCTCATCATTGAAACCAAATCACCATCATCATCTGGGCGT
TGTTGAACCTCCGACGTCGAAACATCAGCATCAAGAATCTTCCAAATAACATCCTCTGCA
ACTGTTACAATAGAAGTGTTTGGATCACTAGGCAGCACCAGTGCATCATTTACTCTTACA
TCCTCCTCCTCCTCCCATTCTTCCTCCTTTAACGGTGCTCCATATTGTGCACCATTCTGT
GGGCCGTGACCATTCTTATGGAAGACTTTACAAAGCGCGTAGGTATCTTGAACCACTCCC
GCATCAGCAAGATTCTTGTCTTCAAGTCTATACTCGTGCATTACCCAATTTGTTCTCTGC
CCTTTTGGTGCCTTGCCCAAGTGAAAAACCAAAATTTTAACCATCCCGACAGTTCGATTG
TTATAAATGACAGGTCTGTCTTTTCCGGTGGCTTTCCAATATCCACATTCGGTGGCGCGA
TTCATTCTAGCAGTGTTGCAGGATTTCCTCGCTCTGGGAGCAAAGAAGTACCATTCAAGG
TCCCCACTCCTCAAGAGAGATTTATCTGAAATAAAAGAGCAGAGGATGAATTTGTGCAGA
CAACTGTACTGAGTTCAGTATCTTTCTCTCTCACATCTGATGCTAAATTGATTCTTCTTT
TGCAATTAACCCAAATAAAAATACCAAACACGTCTAAAAAAACAATATCACAATGGAATT
TACTGTTTACATCAAACTTATGAGTTTCATATAATATTGACAAAATTCTAAAATACAAAG
TTTTTGGATTTTTTTAATACAAGATAAATCTAAACCCTAATCCCTAATTGGAATCCCAAC
AATTTTTATAATTGCACTTTTTTTTTTCACTCAAGCTGTTTAATTATCAAAATTGTTAGG
ATCACAATTAAGGTTAGGGTTTAGATTTAGGGATTTAAACCCTAACTCTAATTGGGCATT
CTACTCTATACACGAACCAATAAACTCTAATTGGGCATTCTACCCTAAACATGAACTAAT
AAACCAAAGAAAGCCATAGTTATGTATACCTGGAAGTTCCCAAGGTGAATATTTGTAAAT
ATCGATCTCTGATATGACGTCAATTTGATTCCGCCTTCCCAATACCTTCCTCTTCAAGTA
GTACATTAGCAGTTCAACGTCAGTCGGGTGAAATCGAAGACCCGGATAGGAATGTGTTTT
CACCATGACCGGTAATTATCCTAAACTATGTTTCCAGCAAATTAATTAAGTGGGAAGAAG
AAAGATTAATAATAATAGTAATCAAGAAAGAATCTGGTATGTTTAAGGTCCAAACAAGAT
TATAGCAGCGGACCGGAGCCTAACCCAGTTCATTAAAGTGAAATTGAAGTCAGGAAGGGA
TGGTGATTCCAAAGACATTAAACGGAGAAGGGTAGAGAAGAAACGCCGAGAGCGGAAAAA
GAAAGTAACCTGAAATATTAGGCGGCGACGTAGAGGGTTATGAAGTTATGCGTTTC
>PoNAC64 Chr04 2465308516 1751214523 1751223067
ATGGATATGGATATAATCCTTAATGATGGTAAGGATATGGCTATAAATGAACCATGCCCT
AAACTCAAGGTGAGTTAATTGCTATGGAGGAGCAAGATAGATTAGATCCACATTTTTCAT
ACCTTAAGGTGAGGTTAATTTCCAGGTAGAGACATCTAATATCCTAGAGGAGGATAAAGC
CCAAGGAGAGGCTGTGATACTAAAATAATGAGATCTCAGTATATTTTTGGAGATATGTGG
GATCTATCTATGATGATCATCAAACGATATATATTTACTTATATGGTAACTACTGAAAAG
TCAATGGGCGATGATTATAAACACAGGACCACACAACATCAATGAACGTGGACAAAGTAA
ATGGCCAAGCCTATGGAGGAGGCAATAAATGCTGAAAGTTGTTTTCTATTCCCTTAATAA
GAAATGGTGTGTTTTGGATATATTATATAAATACTAAGGGGGTACTAACCAGGTTGGTTA
TAAACGGGTATTTTGTTAGAAAACGCAGTATGTAAGGTTGAAATGCTAGATACATGGTTT
GATTAGTTGCACAAAAGGATTTTTAATAGGATTGATATACTAACCTGTGATTGATGAAAA
TTTATTCCATTTATCTAATCTATATGTAATTAATATGGTTGTGATACATATTTGGGATAT
GGGAAAATAGATAACAAATCTAGATGGAATAAACTTCAATGAGGTGAAGTACCCAGACGG
GTTTGCTCAATCAAATTAAGACGATTACTTTATGGATAAAAGTAATCTAGACGGATATGA
TACAATCATCTAAGAGAATATTCAATGGTTACAATCCTATGTGCCCGTATATACTTCTAA
GAAAATGCGATAATGGTTTCATGGTCCTAGCAGTTTATGTGGATAAATGTGAGTTGAAAA
TTACTGCTTATTACCTATAAAGGGATTTAAGGTGAAAGATCCTGGAATAAACCAAATTCT
GTCTTGGTTTGTAGATAGAAAGGAATCCTTGTGATATCTTTGTACACCTATCCAAATATA
CTGAAAATGTACTTAAACAATTTATATGGATAACTGTAATCCTCTTAGTACATATGGGAA
TAAGACAAAATTTATACTAAAATGGATCCATTTCATCCCGAGGTTGAGGATGCGAAAATT
CTTAGTTTAAAAATTTCCTCTTTGAATGCAATTGGTGCTTACTCTGTTTGTCTTAATGTA
CTAGATTGGATATTGTATTTTCAGTTAACCTAATGACTAGGTTTGATTTGCTCATATTAG
GAGACATTGGAATGGTGTTAAGTACATTTTTGAATACATTAATAGAACTATGGAATTGAG
ATTATGTCTATACTAACAATGATTCTAATGGTTCAAATCTAGTTGGTGATATATATACAT
GTTATATATGAAGTTTGCTCATCATCAGTGGGAGATTGACATCAGTGGGAGCAAAATGAG
CATTTACATGATGTATTCTTTTTTCTTAGTCTAGATTTTTGGCCCATATGGTTTTTACTA
GCGAGGTTTTAATGAGGCACCACTATATGTAATTGGAATTCACAAGGTTGTACTCTTTTT
CCTTGACTTTGGTTTTTTCCCATTTGGTAGTGGGTTTTCCAAGCAAGATTTTAATGAGGC
AACGTGTTTTGTGAATATCTAAGGGGGAGTGTTATGAATATAATTAGGTAGTGTGGATAT
TCTTAAAACTCTATTTCCTATTAAGATTTGACTACCATAAACACCCATCTTGCTTGGGTT
GTAAATAAGATTTTCTCTATAGATATAAAATGCTATAGAGAGTTTTTTCTCTTTGAAAAA
TTCAACCATTTTTGGTGTCTATTTTTCTCTCTTTTAAACCCTAAACACACTCATATTATA
ACATTATACAAATTATTTAGCCACGACAATGGTATTGTCTCTGTCAAAGGACTTGATTGG
TATAAGAGTGAGATTCGGTAGATTATGGGGTAAGTCATGGTTAAATTTATGAGTTGTCTT
ATAAGTTAGACTGTAGAGTAAGTCACCAAATTTTATTTATAAATCTTTTTAAAATATTAA
TGGGTACAATCTTATCTAAAGTATTAAAATATTTTTTTAAATAAAAAAAGAAGAACATAT
TTGCATCTCACAGAATAAGAACAAATTCATGAAATAAATGAGCCTAAATTTACTGCACCA
TGTCATCATTGTTCTTCTCTACCGATGTAAGTTGAAGTGAGATGGATCGTATGATGTATT
TTTACAATTTTTATTTTCTATTTTAAAGTTTTATCCATTTCCAGAAAAGCAAAGATCCAC
TAATAGTCAAAGATCCAAATCTAACACAGACTCGTCATTTGTAGCAAAGTGAATGGCAAA
AACAGTCCAATTGAAAAAGAAATCAAAAAGTTTCCTTGTTTAGCTTGGGGAGCAAGGTAG
TCCTTGTCCTTGAAATTACCATAATAACACCTTCCTCGGTTTTCGTACCCCCAGTCACCG
AACATCCTTGGGTAAAACCCAGCTTCGTTTCCGAAGCAAAGCTTCGAAACTAGGCTTGGT
CAACTCTAGCTATGACTTATGCCTCGTTGCTAAAAGATTCTCAATCCGAACATCCGGTTG
GGTGTACGAGCCACACCCAAGACTTATTTCCCGCTCACTCACTCACTCACTCTCTCTCTC
TCTCCAATTACTTTCCATTTGCTTAATCTAGTGTACAAAGAGGAAGCTAAAACTAAAAAC
ACACACAGACAAAACAGGCTTCTTCACTCTCAAATCTCACTCTGTTTTCTCTTGTAGACA
TGGCAAGGTAAACCCCTTACCATTTTCCATTAAAGATATCCAATCGATGTATATGTCTTC
GTATAATTAATTCAATATAATTTTCTAACGAAATGATTTTACATCCGATTCGAATTGGGT
ATTGGGAAATTCTGAATGCAATGAGCCCTTTTAGATTAGTTTCTTTCTGGGTTTGCCGCA
AAATCCTCATGTGAAAGACCTCCTCATGATTTTTGAAAGTTGAACTCTAAAGTTCATATT
TTTGGGTTTGATTTTGATTAGTACTCGGGGTATTGGATTCGACTCCGCGCTCGTATTGGT
TAATCCGTTTTTGAGATTCATGTTCTACAGTTTTGTTTGATTTTTTTGGGGGGGCTTTTG
TTACGAGTCACGATGAGTTGGTTGTTCTGGTGATTAATTAGGGTACCGTGTCAGAATACT
TCTTTCTTTTTGAGTATTACTCAATTTGGGGGAATGCTGATATCTGAAGGAAAATCACGG
TAAATGCTGTTTGTGCGATTGGGGTCTGATTAATTTGATTTTTTCAACCATTATTTAGTC
TCTTTTCTATTTGTTATTATGTTCTTTAGTTGTATATGACACGCCAGGGGCTTTTCAAAT
GAACCCTGTTTGTAGAAATGGTTATTTGGGGAGTTGGGTGATAGGTTTTAGATTTCCTTT
TTCTCATAAATTATCACCTGGTTTTTTGAAATATATGTAATAATTATGATTAAATAACTT
GGAAATTGAAACTAAATGCAATGTATATTAAATAACTAATTATATGAGCTCCAATTAGCA
TTTGGGGAAGTGGAAAGCTGGAATTTAAATGGAAAACCTCAAATTATCTCACGTGTGTCC
TGAGATAATTAAGGTAAACACTCAGTTTGTGTTCTGTTATTTCTTTGATAATGTAGCTTA
ATAATCTTATAGGTCTTAGTAACGAGCATCCTCATCTTAGCATGAACACATATGGACTCA
TAATAGAAGTTCATCAACCACAGATAATAGGATATGACAGAAGTTCAAACAATGGAAATT
TTAGTTAGAGGTCACATATTGCTTAATGAAGCACAAATAAAAGCAAACAATTCAACAAGT
GAATAATACATTTAGTTTTGGTTGGCAATCTTTTTATTCAGCTGTCCAAACTTTATTTTG
GCAATTGTACTCACTTGATAAGTATAAAATCACATTCACAGCCCAAATTGATGATCTAGT
GGGATATTGTGTAATCCATCAAGTATATCCCAGAACAACTGACATTATCCTATGGTCTCT
GCAAATTATTGGTTAACTTTGCTGGCAGTTGTATGCTTTTCGCAGTCGTCATCTCATTTT
TGTGACTAACTAGTTTTTGCTCCTCATGAATGCTTGTTCTGTTGCCTAGATTTGTAATCA
CCATTATATGTTCTCTTATTCCTTAGCTAAAAGATTTTTTCATAATTGAACTTCGACCTT
ATAGCATCTCGATGGTGCAGGGCTTGGCTTATTGATGGCAGAGGGATTGCAACAAAAGTG
AAAAGTGCTACTCAATCTGTCGAGTCTCAAATTAAAGATTGCGGGGCTAACCGTGAATGC
CCAAATTGCCATTACTGCATTGATAATAGTGATGTATGTAGGAATTCTTTTGTGTATTTA
TGTTATTATTTCTTTTATTCTTTTGAACTGAAATTTATATGCATGAAAACTTGCCTCTTT
ACATTCTTTTTTTTTTTTACTCTAAACTAGGGATGGCAGTGGTCCTGATCCAGACAGCTT
ATTGGAATGGGACTGGTCTGGATGGGTCTGTAAATGGGTTAGGTCTGCGTTTGGGGGAGG
GGTTAAGGACTGCGTAATTTGGGTTTGGGGATACAGTTAAATCCACAGAGCGAACCTATT
TTGGCTATACATGTTACCTTTATATATAGTTTGTCTAAAACACAAATATCTAGGAAAGTA
GACAGGAACATGCTCTACCAGGGTCACTGTGTGATCATAGTCAACGTCCAATCCCCGGAC
TCCCCCCCCCCCCCCCCCCCCCCCCCCCTTGCATGTTTAAAGAATATATATATATATATA
ACTAAGGAACTAATTGGTCCAGTCCTGGGGAAGCACAAGAATTTTCAAATGGGTTGGTCC
AGATTTTGTTTGGGGAGGCGTATCCTGTACCAAAGCTGGATCACTGTCATTCTTACTCTA
AACATCAAGCATCTCATAATATGAATATTGATTTTGTGCCCTTTTAGGCCATATGATGTG
TAAATACATCAAATGGTATTTACTATTTCTGCTATGCAACATTGCAAATTGTTGCAATCT
CGCATGGAAGTGTTCTATGGATTTTATATAATTATAGCTTAGTTTTGTAGATGTTACGGC
TCCATAATTATGTCTCAAAAGGGCTCTGCCGTGCTGTGCAGGTTTTCCAAGAATGGCCTG
GTCTGCCTTGTGGCGTAAAGTTTGATCCGTCTGATGTAGATCTTTTGGAACATTTAGCAG
CAAAATGTGGTGTGGGAAACACCAAACCTCACTTGTTTATTGACGATTTTATCTCAACAC
TCGAGGGGGACCAAGGAATTTACTGTAAACATCCAGAAAATCTTCCTGGTGAGACTCCCA
AACTTTTAATCTCTATTTGGAATTTCCTAATGTCATGTTTTTAAAAATGTTCTGCAGAGT
TGTAAATCTGTAAATAAGTTTATATCGACGAAAGAAAACAACAACAAAATTATTTCATGT
TGAAAAATAAGGAGGCATCTGAGTGGCATATGCGTTGTTTCTGATAAAGGGAAACCTCGG
TTATGTCAGACGTTAAATAAAAAATAAAAAACCTTGCAAGAGCAAAACAGAGTATCCCTT
CATTCTAAAGCTCATCCATGGTTCCAAACACAGGCAATAAATGCCTACTAGATGGTATTC
CCTTTATAAATTGAAGGGGTTTCCAAAAACCAGTCAGCATAGAATTCAGTGGTCAATGGA
ATACTTTGCATTGGTACATGTTTTTACTTATAACTGGGAAAGTGTTCCCTTAAACTAGAT
AAACCTGTTCAGAAGTTCAAGTTCACTATTAATGTGGAATTTGTTTTGGGTTGAACTTAT
AGAATTTAGCATGGCTGCCTATTGCAGTTCATTAAGTTTTAACCTGGTTCAGTTGCTCTC
CTCATCTGTCACTCCATACTACAATTTATTTCCACTTAGACTAAAACTGGACCAAGTGGG
TGCAAATTTGTAAAGATTGAAGGGGTTTCCAAATACCAATCAACATAGAACTCAGTGGCC
AATGGAATACTTTGTTTTGGTAAATAGTTATACTTGTATTGTGGAAGTTTTCACTTAAAC
TAGATACAGAAGTTCAAGTTTACCATTTATGTGGAATTTGTTTTGGGTTGAACTTATAGA
ATTTAGCATGGCTGCCTATTGCAGTTCATTAAGTTTTAACCTGGTTCAGTTGCTCTCCTC
ATCTGTCACTCCATACTACAATTTATTTCCACTTAGACTAAAACTGGACCAAGTGGGTGC
AAATTTGTAAAGATTGAAGGGGTTTCCAAATACCAATCAACATAGAACTCAGTGGCCAAT
GGAATACTTTGTTTTGGTAAATAGTTATACTTGTATTGTGGAAGTTTTCACTTAAACTAG
ATACAGAAGTTCAAGTTTACCATTTATGTGGAATTTGTTTTGGGTTGAACTTATAGAATT
TAGCAGGCTGCCTATTGCAGTTCATTAAGTTTAGACCTTGTTTGGATGCTCTCCTTATCT
GTCTCTCCTTGCTACAATTTATTTCTATTTAGACTAAAATTGGACCAAGTGGGTGCAAAT
TTGTAAAGATTCAGTTACTTTTCTCTGCTCTCACTCCATAATAGAATTTATTTTCATTTT
GACTAAAACTTTATCAAGTGGATGACTTTGCAAAGATTTCAGTCTACCAGACTGTGGCTT
AACTAGTCTTGTTCTTTGGTTTGTTTCAGGTGCCAAGAAAGATGGAAGCAGCGTGCATTT
TTTTCATAGAACAATAAATGCGTATGCTACTGGTCAGCGGAAACGCCGCAAAATCCACAA
TGACCATAGTTTGACAGCAGAGGATGTTCGCTGGCACAAGACAGGTAAGACCAAGCCTGT
TTTAGAGAATGGCCTTCAAAAAGGCTGTAAGAAGATCATGGTGTTATACAAAAGTTCAAA
AAAGGGGATGAAGCCCGAAAAATCTAATTGGGTGATGCATCAATACCATCTGGGGAATGA
AGAAGATGAGAAGGATGGTGCGTATGTGGTGTCTAAAATATTTTATCAACAGCAGAAGCA
GTCTGACAAGAATGATAATGGTCCGGTCATTGAAGATTCTGAAATCATGGCACTTCGAAC
AGATCCAACAACTCCCAAGACAAATACTCCTAATCCTCCTCGACCAGGAAGGGCGGTTCT
GCATGATGATATAGCTGATGATACTGCTGATATTATTTCCCCCCTGTTATGTGGCCAGGT
AAGTAGCCATCTCTGTCATACGCCTTAAGAAGCCTACAATTTGGCTGATATACAGCTAAC
CAAAAAGTTGACTTTTTCCCTTCATCAGAGTATTTTTATGAGCCGAAAGACTAGGATATA
GTGTTTTGCATTTCTGACGTGTTTGTAGTGGTGACCAAGGTACTCCAAAGGATATTATCA
GTGTGGTACATGTTTTGAATGATATTTAAACCCTTTTAGGATGCATAAAAGGTTAATAAC
ATCAGATTGAGACATTCTTAATATTACTAGAGATAATATACTCAAATGCTATTAGAAACC
TTGTGGATTATATTAGTTATAAATTGGAAATTTGTCTTTTAAGATGCTTAAGTGTATTTG
CTCATCACTTAATTTTATGTGGAAATCAGGAAGTAAACCCTATCCAAGAAGCATGTAATG
GCTCTTCCAATGTTCAGTATGAGAAAGAAATGGAGTGCCCTACATGGCTGGCAGGCGAAT
CTCAAGCTCCTGATAACTTTGATCCAGATGGCATAGACGAATCTTTGTTATGCAAGGAGA
TCTTCGATTCTTATTCCACTTCTAATTATTTGGGACCAGGCCATGTGTCTTATAATGAGT
TTCCTTCTAACACTAACAATGTTTCGGGAGCCAGTTGTGGAATTTCTGAGCTTAAGAACC
TAGAACTGGATATTCCAGATTTCGACCTTGCAGTAAGCATTCACCTCTTACCCCTCTTGT
ATTAATTTTGATTGTATATAATCTTTAATTCGTCATTATTGTACTACAGGATTTGCAGTT
TGGTTCTCAAGACAGTATACTTGGTTGGTTAGACCGCTTGTGAAGAGTATTCCTAGTTAT
GGCGAAAAATCCCCGTTTTTGTGATGTTCCGTAGTCCAGTTGAATTTCTACCGGCATGTG
ATTCACTGGCAAAGATGCGAGTAAAATGCTTTGAGGTTTTTTTTTTTTTTTTTTTACTTC
TGATTCGGCAAGTTTTCTTGAAAACAAAAAAGCTACTAGGCTTCAACATGAACGGGCCAT
GGAGTTTTTGTTTATAACCGGTTAGCTACCTGGTACCCAAGATTAGTAGCAAGAGTTGAT
AAATCGACTCCATTTTCTCGTTCTGTTGGCTCGGCTTGTTTATGCGTTTGCTGTATTAAG
TTGTAGGAGTTAGGAAGTATTACTATAGTACATATGAATCTTGAAAAATTTGCTTTAATT
ATGAAAAATAAAGCTTATTGCAATTATCGCCATGGTTTTACTGTCTATTTCACTTATATT
TTTTTATTTTATTTTGTGGATAATTTGTAGCTTTTGTGTGGAGAATATATCTACGTCAAT
TATTAAGTTTTACGTGATCGATAAT
>PoNAC66 Chr04 2465308516 1983943294 1983949722
TTTTTTGTTTGTTTATTTATACCTCCATTTGGCATCCTGCTTTGAGATCTCATATTCCCA
CTTGCTCCTCACCTTCTTGTCCCTTTTCTCTCTCTCCCAGTGGAAAGAAAAATGAGTAGT
ATAAGCATGGTAGAGGCAAAGTTGCCGCCGGGGTTCAGGTTCCATCCCAAAGACGAAGAA
CTTATATGTGATTACTTGATGAAGAAGGTGGATTGCTGTGATTCTACTCTAATGATCGAA
GTCGACCTCAACAAGTGTGAACCTTGGGACATTCCTGGTGAGTACCCAACCACCATCACC
ATCATCATCTTCCTGTTTCATTTCTCATCATCATGACTTTCCTCTTTTGTTTTTCTCTGC
ATGAAATTATTGAGGTATTTCTTAGGTACAAGTCTATCTGTATTATTTTATGCATGCACA
ATTGCCATCACGAGGTTGTACGGTACAACCCATGATGCTTGTCTTACTGCATGATGAGGT
TGAACACTTGCACGCCGTTTTCGTGTGATTACTCAGTTCAACCTGTGAACTGTGATGTCG
CAACGGACTGCATCATGGGGCTTTATGCCATGCTTCACAAGGTTGTACGATAAAATAAGT
GAAGCACTTCATAGTTCATACAGCACCGTGAAAATTTATGTGTATAATGCATTAGAGAGA
CAGGGACAGATTGGTTTTATTATAACTTTGCTGAGGAAGGAATAAGAAGTATCTAATATC
CTACACTACTTTTTTTTTTTTTTTTTTTACAAAAATAAAAAAATTTGTGGATACGATGAG
AAAATTATTCTTTTTTCTTCGGCTGTGGAAGAGGTGATAGCAACCGGATTGGCGGCGTTG
GACAGACACAGTTTTTGGTACATGGTCATTGGTCCACCCGGACAAAAAAACTTCTAATCT
TTCATAAACAACTAGATGATAAAAAAGAAAGATATTTTCTGATGAATTTCAGATAATCTT
CCAATTATTGACAAGTATTCTGAATATTTTTAAACATGATTTTGCCTATATTTTCAAACT
TGAATAATTACTGAATATGAATAATTTATTAAATGCATTGCTTCTCACTGAAATTTATTC
TTGAATTTTCATCAATAATTCTTGATATTTTCGTTGTTTTATCTCTTTGTAACCAAGTAT
TTCGATTCCGTATTCCCCTTAAAACTGAATGCTGGCTTTGTTTAATGTACAAGCTCCCAT
TGTAAATACTTATATATTATTTATGAGATCAATAAATATTTATGTTATTTAACAATTGGG
TTTGTAGGGGATCAACTTGGTCCCATGCTTTTTTAATACTAATAATATTCACCACCAAGT
AATTTTTTTAAGGATAGTCTTCTTGTATTATTGGATTTTCTTACATATTTAAATACATGT
ATCTCACCTAGATTTGCTTACATATTTATAAAATATTTTATTGAAAAAATAATTATTTGG
ACTGTTAGTGATTTGTATAGAATCCTTCATTTGCTTAATTATCAGCTAACTCAACTCGCT
AAGGCTATGTATGGTAACACTTATGTTTTTCTGTTTTTGTTTTAATTTCATTATTGTTAA
ATTGAAAATGCGTTTGGTAACAACTCATTAATTTTTATTTTTTTTCTATTTTATTTGGGA
ATTATCCCTTTCTACCAAAAAGGTATTATATACACAATATGTAGGTATTAATTTGGATTT
AATATATGCGATGAATAGTGATAATTAATGTGGTGAAGGCGGTGGTGGTGGTAGTAGAGA
TGGTGGAGTTGGTGGTAATAAAAATAGAATGGCTGAAGTGGTGATTGAGGCAGTGATGCA
GTGTAGACTGTGTAGTAGTTATGGTGGTGATGGTGATGGTGATGGCAGTTTATGTGACGG
CGGTAGCGGCATCGGCAACAACAGTAATAGCGGTTAAGTTGGTGTTGGTAGTGTAAAGAT
GATTTTATTACTTTTGTCTTTTTTAATGGATTAGTGCTTCATGTTTATAAGAAAAACAAA
AAACAAAAAAGTGAACATATTTTTGGTGTTTTTAGAAATTTTAAAATTCTTTAAAAAAAT
TTAAAAACAAAAAACAAAAATGATACCAAACAATGTTTTAGTTGATGTTTTTATTTTTAT
TTTTAAATAAAAAACAGAATACAAAAACATTACCAAACATATTCTAAATTATATATTTAG
TTAACAAATAGTTTCTGCCGACCTCAAAATAATTATTATTTTAAACTAAAAAAAGTAGGT
GGAATTTGGTGATTAAGTGCAAGACGTGAATTCTGCCGACCTCAAAATAATAATTATTTT
AAACTAAGAAAAGAAAGTGGAATTTGGTGATTACGTGGAAGACGACAAAATAGAATTTTA
GATGTCATATTTGATGTGCACGCTATTTGAACGGCGGAGAAACACGACATGAGATGTCAT
TAGAGATGATTTTTGAAGTGTTATCCACCAAATTAATGGTGGTGAGTCATTTAGCGTGCA
CCACGTAGTTTGTTCTAATTTTGGTTGCTTTTTGATATTTCTTTTTGGATATTTTTTTAT
AAATGGCAACTTCTTTTTTTTCTTTTTTTTTTAAAGGAAAGTATATCACTATCCTTACTT
TATGGAGAAATTGAGGCTCTTTGGTATTGTCGTAACAAAAAGTGGGTGACATGACTGAGA
TACAACGAATGGAAAAACAAAAGTCACCCATTTCATCTGGCTTCCACCCCATTGGCTACC
ACACGCGTGTATACATATCCACAAGTACGTTCGATTAGATCCATTTCGCTTTCAGTCTTT
TCTCAACAAAAGAAAATGAATACATTTCATTTCTCAAAATATTTCTTCAACCGTGTGGTG
GAAAATTTCAGCTGCAATTTTCCAACTTAGCAGCCAATTCACCAACTACACGTGTTCAGC
CTTTGTCACTTTGCCCCACCATTGATCGGTCGCGTTCAAGCCCTTCATGATCCTTCTTTA
ATAATCATAATTCCTTGTTCCTGACGCCCCCAGACAATAGTAAGGGCAGTGGACCAATCC
TTCATCATGTGTAAGATATTTTCTCAAACCGCACAAGATAGGTGGACACCACTTCACACA
AAATTGACCCCTTGTGTTTGTATTTGATTTTTAATTATAATAGAAAATTAATACAAAATT
AGTTTAAATTAATATAAAATTAGAAAAAATAGACATTAATTTTATAATTTTACTCGTATT
TATGATTTTTTTTTTTATTATTTATATAAAAATAGATATTATTAAATTATTTCGTGTTGT
GTTCCTCTTAATCGTATCGTAATCGTGTTAGGGTTGAATTGTCATGTTTTCGTATCGTGT
CCTGTTGCGTCCAACTCGACCCAAAAATCTGAATTGTCAAGCCTAGTTGCACTAGAGCAT
GATAGAATGAAGTGTGCGCCTTCATTTTGACATAAATGAGTAATTTAATGAGGTCAATTA
CTTCTTTAGTTGAGTATATATATATATATATATATATATATATATATATATATATATATA
TATATATATATATATATATATATATATATATATATATATGAACACTCAAATGAGCACCTT
TAAGTTATGCACTTAATGAGCACCGATTTTTTTTAATTTTTTAAAAACCGACTTCACAAC
TATTTTTAGAGCGACAAAAAAGTTCACGTCGGGAAAAAAATTGATGATTTTAGTTTTCAA
TACTGCACGTTTTGGTCTCAAAAAAATGTTACATGTTTTTTTATTTTCAAAAAAAAGTGT
TTTTTATTTTATTACTATTATTGTTTTTTTTTTGAGACCTTAACCGTTTTGCCCCTCCAA
AAATAGTTATGAATTTTTTTTTTTTTAAAAAATCGGTGCTCATTGAGTGCACAACTTAAG
GATGCTCATTTGAGCGTCTCTCTCCGTCTCTCTCTATATATATTTTGACAGTGAACTTCA
ACACAATTGTGAAGTTATTTCATTGTGACATGAAGGTGTTCGCTTATATTTCTTGGCATT
ATTATTGATACTATTATTATTAATTGGCAGATATATGAGAACCACACTTGTTTAATTGCA
TATAAGAAGTATTACTTGTTATTGTTTAACTGTGTGGATATTTTTTTTTACCTATTTTTA
AATTTATTTGGTATGCAGAGGCTGCGCGGGTGGGAGCTAAGGTATGGTATTTTTACAGTA
GGCGTGATCGTAAATACGCGACGGGAATACGAACAAACCGGGCGACGGCATGCGGGTACT
GGAAAGCCACAGGGAAAGATAGAACGGTCCATGGCAAGGGGAAAAGCCTAGTTGGGATGA
GGAAAACCTTGGTGTTCTACTCTGGGAGGGCACCAAAGGGTAAGAAAACTGATTGGGTCA
TGCATGAGTTCCGGCTTGAAGGATCTCTGGCGGCAACTAAAATTTCTTCTCTCATGGTAA
TATACATTCTCCTTTTAATATTTTACTATCCTTTGAACCTACAGATTAAACGTAGATGGT
AGATAGAACCATGTTGTCCTAGTTGGCTCCACCTCATAAAATTTTAAAAAATGAAGGGTC
GTGTGAGAGTGGTTGATTCAGATTTTCTGTTTAAAAAAAACTTTTTAAGATTTTTTTTTT
CAAAGTTGGTAAAAATGGAAATTGCTTCCACTCTCAATCCCCTCACTCAGGCTCGAACCT
AAGTTGGTAATGATAGAAAACAGTTTTCATGCTCAACTTCCCTACTCTGGTTCGAACTTG
GCCTATGTCTTATTCAAGAAAATCCACATTTGTTACCAACTCAGTTATATAAAGTTAGTA
ACAGATGAATTCTAATAAAAAAGTAAAAAAATTCGGATTAATTACACAAACTACCCTTGA
ATTTGATCGAAATTACAAAACAATACCTGACTTTTCAGAAATAAAGCAAACACCTCCTGA
ATTTTTAAAATCGTTTCAAATTAATTCTTCGCACTGATAAAATGACATAATTTCACCTCA
AAACGACGTCGTTTTATCAGTGCGGGGAAAGTTTGCTTAATTTTCAAAAAGTCAGGGATC
GTTTGATAATTTCGATCAAACTTAGGGATAGTTTATATAATTAACCCAAAAATTTTAAAG
ATTAGTTAAACTCCTACCATTTTGTTATTTTTTTTTAATTCAAATGAATTTTTCAGCTTA
AATTATTTGGGAAATTGAGTTGCATTCTTTTGGGTCAAAATTTGACAAATCCATTTATTT
TCTGAAGGTTTTTGCATGAATTATGGGCCGACTTGTATATTATGAAGTTTGATTCCAAGA
TAGCCGACCTTTTATTAAAATATGAATAAAAATTTCTCTTTACAATATTAAATTATTTCT
CTGTACCGAATCCAAGTTTGCCCCACTAGCTTGTCAGGATTAGTAAGGTTCATCAATTGA
AAAAAAAAAAAATAGCTGACCTCAGATGATGGTTCTTTTTAATATATATATATATATATA
TATATATATGAAAAGTAACAAAAATAATAATTTTGATAATCTTCAAACTTAAAATCTGCT
TAATTTAGAAGTTTTTATACAAAATTTAGTGTATTTAATAATTTTTTTAATTTTGGTATA
TTATGAACAGGAAGATTGGGTTTTGTGTAAAGTGTTTTACAAAAGTAAAGAAGCGGTCCC
TGCGAAACCAAGTATGGGAAGCTGCTATGACGACTTTGGTTCTTCATCTCTGCCACCATT
AATGGATCCTTACATCACTTTTGACCAAGCACAAGCCAATCAAAATGAAAGTCGGCAAGT
GCCCTGCTTCTCCATTTTCTCTCCAAACCAACCCAACCTCATCCATATGCAACCAAACAT
ACCAACCTTTGGAGGAGTACCCCCAGATTTTGCTTCTTATTTAAACCCAAATTTCTCCAG
TGAGAACAAGGTTTTGAAGGCTGTTTTGAATCACCTGACCAAGATGGAAAGCTCACCTGC
TAACGTGAAAGACTTGTCACCAGATTTTGGAGAAGGGATTATTCCCGAAAGCTACTTGTC
TGAAGTGGGCTTGTCGTCCATGTGGAACAACCATTATTGATTTTTAAGTGGAACACTTTG
GGGTTGCTACTTTATCCCCAAATATTGTTTCTTTTTCAAAGCCAGCCCCCACCCAGTACA
AGCCGGTGGTCCAAATGTTGTTTCTAATATAGTATATGCTACGTTGCTGCTAAATATGGT
TTTGGTATGTACATGCTTTCCATTTGGAGAAAAAGGTTGTGTTATTGAAAATTAGTTGAA
TTTCTTTTGTGAGATATAAATAGCTATACTATAAGGTAAACACGTTCGGTCTCCAAGTTT
GAATTGCTTTAATCGCAATATAGGGACGGAGTCAGAATTTTATTTGAGAGGAGCCAAAAT
GTTGTGATTCAGTTGATAATACCCTTTGTTTTAACTATATCTCTGTAGATTTTTTTTACT
CCAAAAAATTGTTAGTAAGGAAACAAAAAAAACCTCCAATTAAATAGGAAATAACAAAAA
AAAATTCTC
>PoNAC67 Chr03 1784695063 147225127 147228862
TAAAGAAATAAAGAATATGATTAATATAATTTATACCAAGCCCTTTGTTCTATACAATAA
ATATTGGATAATCTACCATACATACATTCATTAGCACCACCTAACCTAGTAGCTATAAGG
TACAATATTTGCATAACTAAAGGTTCAACCAAACAAAACAAACACAGATAATATATCACA
AATCAACAAATGGTATGCATGAGTGTAGAACAACCTTTTTTTTTTCTTCCTTCAGATGAA
AGCTATACTGTTGTCAACCTCAAATCCCATGTCCTCTAAATTTGAAGGCAGCCCTCCATT
TCCCAAGCTATTTTCTTCCAAGCTAGTCATATCCCATAGGAAGCCATAATCATCTTCACC
ATCTTTGGAGTCCATCAAATCAGTAGTCATTGCAGTGGTAGTACTATTTCTCATATCTTG
AGTGCACTGGAGAAAATTAGGGTTTAAGACTGCAAAGTTTACCAGAGATGTCGTTTGGTT
ATTATGGTTTTGATGGGGTGGTGCCATTAGTTGCTGATACCCACAATGCATGGCTGTATC
TTGAGTTGGAGGAGATGTTGCATAAGTTGGAGGAGAAGCACTAGCTGTGGTGCCATTCTC
TCCCTTGCTTTTGTGAAACACTCTACACAACACCCAGTCTTCCTGTCATATCATGGCATT
AACAAAAGAACTTTAGCAAATTAATATCTCAAAACCAAGTAGCAAAGATTTAATGCAATA
TGTTTTTTAAAGTAATCAATTAAGGTTTTAAATTGTTGAGACACCAAGATTCAGAATCTG
ACTACTGATTAATTATAATCTCGAGAATTAGAAAATTGATTCTCAAAATTCTTTTCAAAC
AAAGCATAATAAAAACAGATTTTCCTCACAGATTTTTCTCTGAAAAGTAGTGTTTAGCCG
TTTTTCATGATGCTCAAAGTCAAATCGTAATGGTAACAAAAGTAGTGGACAACCATCAAC
ACCCACTTTCCTGTGAGTTTCCTTTAAACATGAAAGCTATTTCTATGTCAGGGAAGGGAC
CCTGTCATTCTTCCACGTCATACTTTCTCTCTCACACACACACACGTGTTTATGCCAGAT
AAAGAGGGAGGGGGTTGCAACGTTATAGTCATAATTAACCTAATTATAGAACAATAAAAC
AGGGAATCTTAACACACCTTAGGAGGCATATGTGGGGTCTCCAGCCGAAACTCGTGCATG
ATCCATCCAGTTTTGAACCCATTTGGAGCTCTGTTCTTGTAAAACACCAAAGTTTTTCTC
ATCCCCACAACTTCACGGGTCGCGGGTTCGAGAACTGGACGATCTTTTCCGGTCGCCTTC
CAATACCCAGATGTCGTTGCTCGATTGGTTCGGAATCCGGTGGCGTACTTTCGGTCCCGG
AAACTGAAGAAGTACCACTCATGTGCATTGAGCTTAGCCACCTCTGAAATAACCCAATAA
CATGTACATAAAAATGTGCCACAAATTAGTATTTTAAATTTAAATAGAACTTGTCTTCTT
TTTATTTTTCATCTTTTAAACAATAGGCTTTATCTATTTTTAATTGGATACCATAAGGTT
TAGGAACCCATTAGAATTATGATCTATCTAAATGAGATTGTCAAAGTTATCAATCATGCA
TGAGCCTATCACATAAATGAGATCGACACGAGTGTCTTTAATGTCGAGGGACCATCATGA
GGTAAGGCTAGCAAGTCGACCGACTTAAGCAACCCCACACCCAATTTTGCTAACTCTTTC
GTTGAATATTCTACATCTGTTTCCATTGATTCTTCCGCGAGGTTTTTAATTCTTGAAGTC
GATCTTGTGATCCACCCAAAACTCCGGACCGGCCTTGCTAAGGTCTAGGAATCCTAATAG
AAATTATTAAACCCTATAGTAGGCTTAAAAGAATATTCAGAAAGAAAAGAAGGAAGATTA
TATCATAATTAATTAAAAAAATTAAGTGGTTTGGTATTAAGCATGGGTTGGTTAAGAGTC
TTTTACTTTTGGATAACTAGTCTAATTGTTTAATTCTTATGTAAGATTCGTTAAAGTGAA
TCATGAATATTGGGTAGATGTCACGTCTACATGCTGTCGTGCCACGTGTAATATATAAGT
ATATACTGCTTTCATCATCCTATATTCCTTCTTGAAAGTTACTTGCATGAGGGATTGGTG
ACCCTAGAAAGGGAAGCTACATGAAAGAAACGGTCTCACTGTTTGCTTGTCACTCGATTC
ATCCCCACAATGATGGCCGGTCTACATCATTCTTTGTACATAGAAGAGTAAGGGCTTGTT
TGGAACCAAAGGAAGAAAATTTTAACCTTTTTTTTTCTTTCTATGAGAGGTACCAATGGT
AACTTGCCCGCAAGTATCACCTCATGAGATGGGCTACCATGTTTCTATCAGTTTGTTTTC
GGAAGGTTATTATATTTATGGAATGAATAGTATCGACCTAATTCTTCTGAAATGAATATG
AGCCGTTCTTGTTGATGTAGTAGATTAGAACGGCACGATTTAGTTTCTACTTAAGGCGGT
GAAGAAGTACTATTTTCAAAAGGATAAGTGGCCCTATTTTAAGCCATGGCAGACAATATT
ATGAAAAGCTCATGTGAGAAGCTTAATCAGAAGCCAGCTCCTTGACTGCATGTGACAGTA
CGTACTATAGCAATATACCTATAATAGAAGGGCATGACACTTGACGTATGCAATTCTAAC
TTGCATTCATAAATGAAAAAAAAAAAAAAGTGTTTTGTTTTAGGACAACCGTAGACCATT
TAAATATCTTAGAGAGAGAGAACATTCCATAAATAATTTAGAGTGATAAGTTTGTCAAAA
ACCTATCAAAAGTTGCCAGAACATCATTGTAGTAAAAACTTTTTTTGATCTTTGAATATC
TGGAGATCAAACCACACAAAAACATGCAAAAAGGGTAAATAAAAATAAAATATGCATAAA
CTTGGTACCTATTACTAAGAAGTTGGTAAATTTTAAATAATAAACAAAACAGAGTATACA
GAGAGAAAATTCTGTGTCTCTCTGTTTCTCTCTCTCTCTCCTCCTATAGCAAACATGTCT
GTCTGTCTTGTACAAAAACAAAATGATTTTTTGCAATCTGTATGTCTCCAAACTTAAAAA
AAGCACAAATACATAAAACAAGCACAGACAGCCCCAGATGTTCATACCAACCTTCTAATC
ATGAAACAGAGGTTTTAGGCAATAGAAACCAGAGAGGAAGGAAAGGAGTTTTGGAAAGGA
AAGGACACATACCAGGAAGCTGCCATGGCTCACATGTATGCAAGTCAACTTCCACCAAAG
TACCCTTCAAAACCTCCTCATTAGCAATCTTTTTGTAGAGATAATGGCAGACCAACTCCT
CATCACTTGGATAAAATCTAAACCCAGGAGGCAGTGTGGCTCCTATGTCCCTCAGACCCA
TTTTTTTTTTTTGAATTGCTTTTGCTTTTTGGGAGGGAAAAGGATTTGTAAATCTTTCTT
TTTGGGTATTCAAAAGGAGATATTCTGGTATTTGGTGTGCATGAAAATGAATGTGTATCT
GTGATCTAAAAGAAGGTATGAAATCTTTGTTTGGGATCTGAAATAATATAAAGAGTGTGC
CTTATATATATATAGTTAGGTGGGTATGAGGCTTTAATGCCAGATAGAGTTTGTCATAAT
ATTATAGCAAGTTAGGCTTTTGTTGTTAGTTATTGTAGGAAGTTTCAAGAAAAACCAAAG
TTACAAGAAAACTTGT
>PoNAC68 Chr04 2465308516 114458047 114461102
CTACATTCTACTATACTTGTAAGGTTGCTCCACTGCGATCTAGAGGTCGGAGTTTGAACC
TCAGAAACAATCTCGAGGGTGAGGTTGCGTATGACAGGAAGCATTGGGCTAACCCTTTAT
TCTATTCTACTTGTACATGTTAAAAATGAAGATTGGTATACAAAGTTGGCTCATATTCTG
ATTAATTTATACTTTTGGGATTTTAATAGTTTCTGTTCTGAGTTGAAATCTCATCTCCAT
CTGTTCTGTTTATCATCTTGTGATCACGTTTAAGAAAAAGAAAATGCTTGCGAAGTAAGA
TTCATCATTTTGAAAACTTGACAAAATTTAATATTTTACTAAATAAGCATATGCTGGATG
GATAACTTAGGAGGAGATGAACTTCAAAATCAAGCAAAGTTAGGTGTTGACTCTTTCTTT
GTTTCGATTTGGATAAGATTAATACTTTACAACATGGATAAAAGGAAAACAGCTTGTTGC
CTTGTTTTGTCATTTTCTCCATGTTAATACTTTACTTTTTGACTTGCTTTAATTTAAAAT
TTTCAACTAAAACAATATATATATATATATATATATATATATATTATATATATATATAAT
ATATATATATATATAATATATATATATAATATATATATATATATAATATATATATATATA
TATAATATATATATATATTATATATATATATAATATATATATATATATATAATATATATA
TATATAATATATATATATATTATATATATATATATTATATATATATATATAATATATATA
TATATTATATATATATATAATATATATATATATAATATATATATATATTATATATATATA
TAATATATATATATAATATATATATATATATATATAATATATATATATATAATATATATA
TATATAATATATATATATATATTATATATATATATTATATATATATATATATATAATATA
TATATATAATATATATATATATATAATATATATATATATTATATATATATATTATATATA
TATATTATATATATATATATTATATATATATATTATATATATATATTATATATATATATA
ATATATATATATATATTATATATATATATATTATATATATATATTATATATATATATAAA
TGTATATATATATTATATTATATATATTATATAATATATTGTATATATACTACATATTAT
ATAATATATAATAATTATATATACGTTATATATATACTATACACTATTACATACCACACA
CACACACACACACACACACACACACATATGATATACATATATATATATTATATATAATAT
ATAAATATATATATATAATATATATAATATATATATATATATATATATATATATATATTA
TAATATAAGATAATATATATTATATATATATATAATATATATATATATATTATATATATA
TATTATATATATATATAATATATATATATATTATATATATATATAATATATATATATATA
TTATATATATATATTATATATATATATATTATATATATATATATATTATATATATATATT
ATATATATATATATTATATATATATATATTATATATATATATATATTATATATATATATT
ATATATATATATTATATATATATATTATATATATATATAATATATATATATAATATATAT
ATATATAATATATATATATAATATATATATATAATATATATATATAATATATATATATAA
TATATATATATATATAATATATATATATAATATATATATATATTATATATATATATAATA
TATATATATATATATTATATATATATATATATATATAATATATATATATATAATATATAT
ATATAATATATATATATAATATATATATATAATATATATATATATAATATATATATATAA
TATATATATATAATATATATATATATATTATATATATATATAATATATATATATATATTA
TATATATATATAATATATATATATATATTATATATATATATTATATATATATATATTATA
TATATATATATTATATATATATATATTATATATATATATTATATATATATATATTATATA
TATATATAATATATATATATAATATATATATATAATATATATATATATTATATATATATA
TATAATATATATATATATTATATATATATATAATATATATATATATATATAATATATATA
TATATAATATATATATATAATATATATATATATATATTATATATATATATATAATATATA
TATATATAATATATATATATATATATATTATATATATATATTATATATATATATTATATA
TCAATATAATTATACTAAACTTAATGTTTGAAAGAGTTGATGAAGGATTGAAGAATATAT
ACCCTTGAATTGTTGATGTTCTTCTTGCCAGCCGACCGATCAACATTTGCGAGGCGATAT
TCATGCATAATCCAATTTGTTTTCACTCCTTTTGGAGCTTTTCCGGCATAGAAAACCAGT
GCCTTCTTGATTCCAACTGTCTTCGGCTTCCCAATTGGCTTGTCGGCGCCGGTTGCCTTC
CAATAACCAGTTCCGGCGGACCTGTTTGGTCGGGAACCATTTGGGTATTTCCGGTCTCTT
GGGGAGAAAAAGTACCACTCTTTTTCACCATAAAGAGCCATGCCTGCATAAAAAAATGAA
AAAAATGTTAAAAACAGAGAAAAATAATATCCCCAATTTAAAAAGAGTTAGAAAATTAAA
ATTTCTTCAGAAATTGATGTGACCCAATTCTATATAAGAGATCTGGAAAAACAGAGAAGA
AAAATAAGTACCTGGAAGCTGCCATGGATCGTATTTATAAAGATCAATATCTTTAATAAT
AGGAACAGAAATGGACTGAGATGCACATTTCCGGCAAAGGTAATGAGTCACCAGCTCCTC
ATCCGTTGGATGAAATCTGAATCCCGGTGGCAGAGATAATTGACCGCTCATTTTCTTCTT
CTTTCTTTCTTCTCTGTTCTCTCTTCTTCTTCTTCTCTGTTCTGGAAGCGAAGAAT
>PoNAC69 Chr02 2248995167 667057538 667059394
TTGCATAGCTTGCTATTTGCTTGAAGAAATTATCAAAATATTATATTTGTTGTGGGGTGC
ACTTCAATTCTGAATCATAAAAATGGAGAATCTACCTCCTGGGTTCAGATTCCACCCAAC
AGATGAAGAACTCATTACTTATTATCTAACTAGCAAAGCGTCCGACTTTAGTTTCACTGC
GAGAGCTATAGCGGTTGTTGATCTCAATAAATGTGAACCTTGGGACCTTCCAGGTAGAGT
CCAAGCATATATAAAACCTATATGTTTTGATCCTCCATGTATATATAGTTTTTATTATGT
TTTCTGCTTTCTGATGATTCTTTTAAGCTTTTTCTTCAGAACATCTAGCCTTCTTCTTCT
TTATTTGATGTTATTGGATGTGTATGTTTTTCATAAAGCCATGTTTCTGCAAGATTGTTT
TTATTTACCAGATTGCTTGGATAAAACTTTTGTTATTATGAAAATACAATTAATTCTCAT
TTATCTCCATAGTTACACTATTGAGTTAGACTAAACAATAATTGACTCCAATGCAAATTT
GTTACAGCCAAAGCTTCCATGGGGGAGAAGGAATGGTATTTTTTTAACTTGAGAGACCGA
AAGTACCCAACAGGACTTCGAACCAACCGAGCCACTGAAGCAGGATATTGGAAAACCACA
GGGAAAGACAAGGAGATTTTTCAATCAGGTGTACTTGTTGGGATGAAGAAAACCCTAGTT
TTTTACAAAGGTAGAGCTCCCAAGGGTGAAAAAAGCAACTGGGTTATGCATGAATATAGG
CTAGAAAACAAGCTATCCTTCAAACCCACCAAGGTAAATTAATAATCACAACCCTTTTAA
ATCCTTTTACAACTTTCCATTAATCTTGATTATTTGATATAATGGAAATGTTTACCTACA
AGACATCTTTGCATGCACTGGCTGCTCACAGCTTCTGTGGTATAACCTCATGAAGCACCA
AGAATGCAATCAACAGTAGGTCTTGTAGGTAATATTTTCGATCAACTGCAATATGTTGCG
TGCGCATGCAATATTGTTATGCAGTCTTACTTGCCTTACTGCATACAATCTAGTGAAGCA
CTACATCCAACCCCATAATGCAGTTGCTTGGGATATAGGGATTAATTAAAAAAATAGGGA
GATTCTCTTGATGATGTTTTGTTTTTTCTTCTTTCAGGAGGAATGGGTGGTTTGTAGGGT
CTTCAAAAAGAGCTCCGCAATCAAAAAACCACAGCTACAAACACCATCTTCACATGCATC
TCCATCGGGTACTAACACAATCGCAAATGAGTTTGGAGATATCGAGTTACAAAATTTAAA
TAGCATTAACGCCCATTCATCAAGCGGGTTAAGTAACATGTCACTACAAAACTACAATAG
TCATAACAATGTTGATATAAACATGAATATGAATTGGTTAGCACCAAGAGAAGTGGCACC
AAGTGTAACTCCAGCACTCTCGTGGCCTAATCCTAACCTGCTAAGCTCCAACCTTTCTGT
GAATTCTTTGCTTCTTAAAGCATTACAGCTTAGGAGTTACCAAACAAGAGAAGCTACTAG
TACAAGTACTAATTACTCATTTTTACCTCAAGGAATTTCTCACATTGGAACCGATTTGAT
CAGTTCGGACTTCCAGGGTTCTTCCTTACAGGTTTTAGACTCTCATGTGCCGGAACAGCA
GCAGCAGGAGCAGCAACCATTCAATTGGGACTCAAATTGGTGAAGCTAGTTTAACATTGA
GACTAACTTCGGATATTCTCTTGGTATCTCTTTTTTTTCAAGTGAAAAAAAGGATGTTAA
GATGACTCATTGTTGGAGTTAAGCTTCTCCAATTACCACAAGATGTAATTATTGTGA
>PoNAC70 Chr03 1784695063 1342126505 1342127611
ATTCCAAAACAGGCATACGGAGAAATCCAAACTATAATCTCCCCTTAAATCATCCATGTT
TTGTAGTCGTTGTCCGGCCACATGAGCAACTCCTGGCGCTCCGTTGGCTCAGTGGCACCC
ATGTAATTAAATGGGTAACCAACTATTTTTTCTCCGTTCGAATGGAGGTAGCTTTCCTCT
TCCTTGAACTCCGGCAACACCACCTGTTCTGAGTAGCTCGAGTCGGTGAGGAGTTTCGGC
ACCGAACCTGACGGCCCCAAGTACACGCGATCGTTCACTTTCGCCGGAGATGCCCACGAC
GATTGTGGTTGTGCGCCGCTTTCCCGCAGGAGGCCCGAAGAGGTTGTTTTGCGCTTGTTA
CTTACGGCGCCTGTTTTCTTGTGGATACGGCATAGCACCCAATCGTCCAGCTGAAAAATA
AAGATCAAAACCAATTACCAAGACCCGTCTTTTATTTTGAAACCCTAAAATAGTAGTAAT
CAAATACTGGGCAGATACAAGCAGCCACGACCAACAAAACTTGAAATGAGAAGAAGAAGA
AGAGATTAATATTACCATGGAGTTGTTCTGGTTGCGGTTAGATGTTTCTACATCCACTAG
ACTGTATTCATGCATGACCCAATTGGTTTTCTCTGCTTTCGGCAATTTTCCTGAGTAAAA
CACCAAAATCGTCTTTCTTCCCACCGGCCCAATCGCCTTATTTCGTCCCGTAGCCTTCCA
GAATCCGGTCCCGGCAGTCCGGCTGGGCCTGCAACATTTCGGATATTTCCGGTACCTAGG
TGAAAAAAAGTACCATTCTTCCTCTCCATACAAAGCCATTTCTGTAAACTCCACCACCAA
AATTGCAACATCAAGGAAAGCACCAAATATCAAAGAAAGAAGTTTGAAAGAAGAAGAAAA
CAAATAACAAAGATTAAAGGTACCAGGAAGTTGCCATGGATCATATTTGTACAAATCGAC
TTCGGCAATAATTGGGACTGGGATGGGCCTCGACGAGCATTTTCGGCACAAGTAGCGGGT
GACTAGCTCTTCGTCTGTTGGATGAAACCTGAACCCTGTGGGTGATTGAAGCACAGCCTT
CATTTTATCTTCACCATCTCGCTCCAT
>PoNAC71 Chr05 2432486241 1484401210 1484405515
ATAGAACGCCGAACGCGGTATATACGCGGTATATAAATAGCACGGTATCATTTGTGCTCA
CTTGGCAATTCCGACTCGTCAGTACGTTCTGCTGTTGTTTCTATGCTATTTCCTCTTTCT
TGACCCTTGAAAGCTTGGTCTTCTCGAACATAATTTTCCTATTATTCTAGGGTTTTTCTT
CGCTAACACACTATCTTCTGTTATAAAGCTCTGATTTCCTATCTCCTTCCCCTTTCTCCT
TGTAAAATATATATACAATTATATATCTGGGTTTGAAAGGGATCGGTATCAATGTTTTCT
CTGAATTCTTTACCGTTGGGATATAGATTTCGTCCAACGGATTGGGAACTCGTCGATTAC
TACTTGCGGAAGAAGATCAATGGTGATGAGGAGCAAGTCAAAGTGATTAAAGAGATTGAT
GTTTGTAGAGTGGAACCCTGGGATTTGCCTCGTAAGTAGTTTTTTTTTTTTTTTTTTTTT
TTTTTTTGTCGTTTTCATCAATCGAAGTTAATCATCTCTTTTATCAGGTTTTCCTTATTG
TTTAATTTCTGATGACATTTGAGTGGATATTTGTGAGGGAAAAAAATTGGGCATTTTCAT
TTTTTTTGGCCGACATTTTATAAAATTGTGTTAGTGTCTCACTTTTCTGTAAAATGGGTT
TTATGTAGATTTATCGGTGATTAAATCAAATGATCTTGAGTGGTTCTTCTTCTGCCCTCG
TGATCGGAAATACCCAAATGGACGGCGATCAAACAGAGCGACGGTAAGAGGGTACTGGAA
AGCGACGGGGAAGGATCGCATAATTAAGAAGAAGCTCTGCCCGATCGGTACAAAAAAAAC
CTTGGTGTTCTACACAGGGAGAGCTCCGCGTGGAAAAAGGTCTAATTGGGTAATGCACGA
GTACTCCACTACTCTGAAGGAACTCGATGGAACCCACCCCGGCCAGGTTCAACTATTGTC
CTTTGATTTCTCCATTGTTCTCATACATGCAAATTCCATTAAATTTGAGTTTTTTCATTA
TGCTTTTTAAACAAGTACAAATCCAATTGGATGTCTGGAGAGGGTTTATTGTACACAGCC
TTACCTTACCTTTGCATGATGCTCTGGTTAACTAAACAAATGAGTTCATGCGAAACAATG
GGACAAAATCAATGAACTATTGTATTCTAAATGCATCAAATTTAAACAATGCATTATTTA
CCAAAGGGGTATCCAAATTTTCCACCCATAGTTTGAAGTCTGAAAATCTTTTCTCAGTTT
GTTACTTGGTTATGCCCGCAAGGGGCCCCTAATCTTTAACGGAAAGAATGTTGTAGATTT
CTCAAGATGCTATTACTTTTATCGGTAATTTAATGATCTCTTTCATGATGCTATACTTTT
ATTGGTAGTTTAATAATCTCTTTCCCAAGGTTAACAACATATGGATGATTTTTCTGAAGC
AGTTTTTCATTAGGTTCCGTCTTTCAGCTGGGGTTTTGATCATTGTTCAATATTTAAACA
CCCTATAAACACAATGGCATGGTCCAACTGCCGATTACTTCCACATTTCCAGCTCTTTAT
TTGATGTTTTTGCAAATGCTAATCTATGTCTTAAATATTGATCATTGTTCAATATTTAAA
CACCCTATAAACACAATGGCATGGTCCAACTGCCGATTACTTTCACATTTCCAGCTCTTT
ATTTGATGTTTTTGCAAATGCTAATCTATGTCTTAAATATTGATCTGATTTTTTTCTTTT
GAAGTCTGTTATCCTTCAAATGAAGAAAAGAAAATAAGAACTGTCCAAATTTCATGGAGA
TCAAAGTGATATGCTACATATCTGGAAATTGTATATTGCGGTCCCTGATGATAGTTGGCC
TTTAGTTGTAATAATCCTGTATTCCTGTGTTTGTTTTGGAATCATGTTTTTATGTGCAAT
AATTATTAATTAGTTTCACATTTTCCAGTAATGGGTTTCTGTTACATGCCTCTATTTGGT
ACTTCGATGCCATCACATTTTTTAAACTTTTGGTCAAACTATGTTCCATTCCTTAATTCG
TTTCTATACTTCTTTATCTTGTGCAGAGTGCCTTTGTCCTTTGTCGATTATTTAAGAAGC
AAGATGAGAGGGTTGACGATTCTCATTGTGATGATGAAGTTGAACTTGCTGATTCTTCTC
CTATCACAACAAAATCTTCCCCTGAAGTATCAGATTCAGAATTAGCACCCCCAGTAGTAA
CTCCTGATTCAGGAAGGCAAGCTGAAGAGCAACCCTCAAATTTTGAAAGTTGTCAACTTG
AAGATTTTGGTACGGCAACCCCCGACTCTCTTGTTCTTACTGAGCATGACACCAAGGGTA
ACATTGCTAATGATTGGGACTATCAACTGGCAGAAGTAACAGGCTTTGAGGTGAGAGTAA
CAAATGTGATTATTTGTTAAAATGACAACCGAGTACTTATCTTGTTCATTCGTGCTTCTT
ATTTCAGGACCCACTGTTGAACGAAAACATGAATTCACTTTTTAACCCAATACTTGACCA
GGAAGTTAACAAAATTTTTTCTCCACCTCACTTGCATGCGGAGTTCAGATTTTCTTTACC
TCATTACTCCACTAACTTCAGCGATAAATTTGATGAGTTTCCGGCTCTGTATGACTTACA
GAGTGGCAATAATGACCAGGATGACCATATATCTGATTTCTTGCATTCAATTATCAATTA
CTCTGAAGAGCCTGACAGTTCAATGAATTCGGCTGTTGAAAGTGGAATTCCCGAGTATTC
GAGTTTGAAAAGCAATCACAGTGTTGTAAACAGTAGATCATGCCGTGAGTTAGAACCGGA
AGTGGTCCAACCACAGGTAAGAGAAGTTCCACTTGTTTGTTAAATGCTCTTGCAAGTGAT
ATATATTTTTTATATAATATATATTCTTTGTTAAAATTTTACTTGGGTTTTCCCATTCAT
TCTTCAGTTGGAGCCAGGGCATTTAGGTTTCATTGGGATGATGGAACCAACTCCAACAGG
CCACATAAATTTTGTGGGTCAAAACACTTTTGACCTTCCCCAGCCCCTGCATTGGGACTC
TCATGCACCCGCGAAGCCAAAGAAAGAAAACACTTTTGGATCAAACAATCTTTCAATGGC
TTATGGAAGTGGCTATTGTACTGGAACTGGAATCACAATAAGGCATCAGGGACAAAATCG
GTCACTTAGCCATTGCATTGATACACAGGGAACAGCATCAAGAAGAATCCGTTTACTATT
GTCTAATAACCGTGAAACTGAAGCACTTCATTCATGTAAGGTGGCCAAATTTTACTCCGA
CACAAAAGATGATGGTGCAAAATCAACAGTTTGTGAGGTGAGATTTTTTTTTTAAGCAAA
AAACACTAATGATCCATTAATGGGTTTTAAACTGTCCAGTTTACTATGAGCAGGAAGGGA
AAATGCTCCATTCAGAACGAGCGTACGAGCAGGGAAGGGAAATTACCTATACAGAATCAG
GAGTGGCCCAAGAAGCACAAAAAGAATTTGTGGACGAGCAGGGAGGGGAAATTACCTATA
CAGAATCAGGAGTGGCCCAAGAAGCACAAAAAGAATTTGTGGACGAGCCTTTCAGTGGTG
CTGCTTACTTGGATGAGGAGCAGGAAGGGAAAATGGTCCAAGTATCATTCCAGGGACGAA
TTACCTATTCAGAATCAGGAGTGGCCCAAGAAGCACCAAAAGAATTTGTGGACGAGCCTT
TCAGTGGTGCTGCTTCCGTGGATGAGGAGCAGGAAGGGATAACGATGCTCAGAGGAAAGT
CCCTAGGAGCACAGGAAGAATTTGTGGTTAGGAGGAGAATTAAAAAAACACTCCAATCTG
AACAGGATACTTCTCAGTATACAGTCTCTGATTCAAAAAAGAAGCTGAAGTTGAAACCAA
AAAGTTCTGTTCTGGTTGTTCAGAAGGGCCGAAATGGCAAGACGATTCCTTCATATCAGT
CGATTTGGTCATCTGCTTTTATACTCAAGTTAGTTGTGCTTATAGGCGGCTTGTCACTCG
TCTTCATCGGTATATGTAGATTGATTAACTTCTAGAGAATGGCACTTTACTGTGTATAAA
TGCTCTGGTCCTAGTTCATCATTTTTGTCAATGATTAGGATACTAGGAAACCTTTGTTTA
AAGTTGTCTTAAATAATTTTGTAACTTTTTATTTTGTGTGTGGATATTAGTTTGGACTAC
AAACTCTTTTACTTTAATGGTTTTTGCAATGCATTAATGTTGCTTGAAGTTTAGTTATTT
TAAAAATTATGTGTTTTATTTTGTGTGGAATATTATTTCGGTTCGG
>PoNAC72 Chr02 2248995167 721138507 721204703
TTGTCTAAGAATCTGAAAAAGAGAAAGTTAAAACGATTCAAAGAGAAGCTACTTTGAATC
CTTTTATACATTTGGTAAGGGTAGTAGTGATAAGGGAAATGCCAGTTTGGTGAGAAGGAA
AGGAAATGTCCCCCGTCGGATTGCCTCCAGGTTTTAGGTTTCATCCCACCGACGAAGAGC
TGGTGAATTATTATCTCAAGAGAAAAATTCATGGACAAGAGATTGAACTTGACATAATTC
CCGAGGTTGATCTCTACAAATGTGAGCCTTGGGAGCTAGCAGGTTGTCGTCGTCTTCTTC
TTCTTGGCTCATACGTTTGTTTGTTTTTGCTTTGAGTCGACTCCCTTAAATATATAATTA
CTGTTGCAGAAAAATCATTTTTGCCAAGTAAAGACCCAGAGTGGTATTTCTTTGGACCGC
GAGATCGTAAATACCCAAATGGGTTCAGAACAAACAGAGCAACTCGAGCTGGATACTGGA
AGTCCACCGGGAAAGATCGGAGGGTGACGTTCCAAAACAGAGCAATTGGAATGAAGAAGA
CTTTGGTTTACTACAGAGGCCGAGCCCCTCAAGGAATTAGGACTGATTGGGTCATGCATG
AATATCGCCTTCATGACCGGGAATGCGACGACACCTCAGGAATTCATGTAAGTCTTCTTC
TTTTTTCTCTTGTGCATTTGTTCAACTTTCTCATTTTAAACAACATTACTTACTCTATTC
AAGCACGTCACTCTTAATATATATATATATATATATATATATATATATATATATATATAT
ATATATATATATATATGATGGAGATCAATCGATTCATCGGTCAACAATGTTTACAATCAA
TGTAGTTTACGATTCCTGCCCTCGCATGCAACTCCAAGAAAATCTTTTTTATTTCACCTA
CTTTATCTTTCTTCATTATTATAGTATAATACCATTGGCTCACATAATATTCTTTACTTG
GACTGGTTTCTTTCACTTAATTAACAAAGTTCTTCACTTTTTCCTTCTCTAGTGAGACGA
AAGTACCATTCCCTTCGGATTTGATCGTCTTTTAATTTTTTAAACTAAATTGATATTCAC
CGGAAAAGGAAAACACAAAGATTCCATCTTGGCTTCCTTCTTATAGCAACACCATTTTCA
CTTCTTATTATTATTTACCATATCCAATAATTCCCCAAATTTCATCTTTCACTTCTTATT
TCCATTAAACATAAAGAGATAAACGATAATTCAAACCCCAACTTCATTGTTGTCAAAAAT
TCAAACCTCCAAAATCAAGATTGAGAGCATTATATGCTCGGGTTATATGTCCTGAATCAA
GATTGAGAGCAAACTCTATTTAAATGTAGAGTGTCACCCATCTTGTTACCGCATGGAGTT
TTAACATGTTTATAACTAAAAATATGATTAGTACACACAATCAAGTGATAATCGATGAAA
CCCTTTGTTTTAATAATTTTAACAAACAATTAAAACTAAAATTAGAATATAAAAAATTTG
GAGCCCCTAATTTCAATAAATTTTAACAATTTCTTGATCCCTAATTTTATAAAAATTTAG
CAGAGCCCCAATCTTGACAAACTCTTAACCCTAATTTTAGCAAATTACTAACCCCCGTAA
ACCCCCTAACTTTAAAAAATGTAAGCAAACCTCCAATTTCAACAAATCCAAATTCATTAT
TTCAACAGATTTCATTAAGTTTCAATTTCAATAAAATCATATATTGTAACAAATCAACAA
TCTGTTATAAAAGATACAAAATCAATGCAAAATCAAGAAGTTTGTGTATCAAATTGAAAG
GTAGAAAAATCTGAATTGAATGAGTGGCTTATGTGGGTGGGATAAATGAGAAAGAATAAA
ATTGAACCAAATCTATGTGCCTTCAAGAATTCTTTGACCTCTACTCTCTCGGTGGTCGAC
TCCTCATACAATTCAACCATTTATTTTTTATTTCCTTCTTTTATGAATAAAATGTGAATG
GTCGATACATGAATACCTACCATTTTTTTTTGTTCAAACCGTTTCACATGGATTAGGTTG
GGCTAGGACTGGATAGTGGGTTAAAAACTACGAACTCTTAACAATTAATTTTAACACAAA
CCAACAAACCCCCAATTTTAAAAACCCTTAATCCCCCATTTTAATAAATTTTATTTAATT
TCAATCTCAAAAAGATAACATATCACAACAAATAAAAATTCTTGTAAAATATATAAAGTC
AACACACAAAAAAAAAAATTAGTGCATCAAATAGAAAGAAAGGACAAGAGAAAATTTTTA
ATTAAATCAGTGGCTTGCGTGTGTGGGATAGCCGAGAAACAAGAAAATTGAACCAAACTC
AGCCATATCTAAGAATATTTTATCTCTACTCTCTTGTCGGTCGACTCCTTGTATAGTTTA
GTCGCTTTCTTTTTCTTTTCTTCTTTCATGCATAAGATGTGAAGAGTTGAAGCCTAAATG
CTAACCATTTCTCTGGAAGGCTTGGTGCTCGAGCTAGGTAAGATCTATCGCCTAGTGCAT
GTGGGACAATACTTTTCGATCGAGAGAAGGAATGGTTGCTAGATTTCCCAAACAAAGTTC
AGATGTTTTCGTGTGGTCGCAAGGTGATTTTGTGGGAATTGACCCCAGGATCATGATCCA
TAGTTTGATTGTTGATTCAAACATCAAAACAATCAAGCAAAAGCTAAGAAGGTCGCTCCC
GATCAGGTCAAGATCATTAGTGATGAGGTCAACTGCCTCTCAAAATATGGATTCATTAAG
CCCGTTAAATATGCCTACTGGATCTCCAATGTAATAGTTATAGAAAAGAAACATACTGGA
AAATGGAGGGTGTGCGTGGAATTTATTATCATGAATAAGGCCTACCCAAAAAATGACAAT
CCAGTCCTGAAGATAGATGTAACAGTTAACATGTCAGACCCAAATTTTAGAATAATACTT
TCGTATTATTCTAATACCCAAGCGTGAGGGTGCAAATGTAAATTAACATACTGGTTGCCA
GATTGGATAATATAAAATTAAACAGAGCATAAAATTACATCTAGAATTATGAGGTTTATA
AATCAGCTATTTAAGTACATCAATTAAAATAAAACATAAATAAATATAAACAATCTCATC
ATAAAGTAATACAACTGAAACAGAAATAAATGTATTGCCCAACGGCTTACATCTGAAAAA
GTAAATAACAAGAAACGATATTCGGATGATGAACTGGTAGTATGCTCCTAAAGCAACTCT
GTCTATCTCCAATCAAGCAACCGATCCTGGAGTTGGTCCGTCTACCTGAGCTGGTGTCGG
TGCTGGAAGTTGTGCCTGAACCTGTGGATACGGCTCTCCAACTACATAACCAAATAGGAT
ACGCACCCGTGTCGTGTGGAAAAACGAAATGGGTCAGCATTAAGAAATGCTGGTGTGAGT
GTCCAACCCCTCACTAAACCTCATGTCCACAACAATATCACAACGACAATAGTATGCATG
TAAAGAGAGAATTAGACTAACTCACTCAACCAAATGTAGGTACAAGGATTATATGATAAA
GTCCAATATGAAAATGCATAAATAAAAGAGTGAACCTTTTAGGTATGACTCATGATAGTT
CTTCATCCCAACCAAAGTCGACACGAGATGAAGTTAACTGTATTGATAGTGACTCAATCA
GTACAGAGATATCCCAATATCAACTCTAAACAAGTAATCAGCTAAAATGTAGCTTTCATA
CAATAAAATGAACATCAGATTACACAGTAGTCATATTTTATTAGTAAATATTACCTATGT
AATCAATACGCTTGCCACTAAAATACGCACATGACCCGTAAGACAGTCAACACCTACTCT
CCTGCATTTAGGTGCACCACTTACTAATGATAATTTATCATCCACTGAGCTGTGATGACG
CATACCCTATCAAGTTCGTACGTACTAAGAAAGTGAAATAACTTCTCTAAACACAATAAA
GAATATGGGATAATCGAGCCCAAAATCTAGGGTGTCTAGACCATCTTCAAGACTTACAGT
TCATAACTGTAGTCATAATTTGTGAATAAAATATTGAGTTATAACATAACTCAATTGCCA
AACGATCCCGTATTCTTGATTCTTAAACTTCAAGAATGACATAAACTTGATCGGAGTCAT
CTTAATCAAGAATAACTCATCAATCTAAAAAGAAAGAGAAATTAAGGATAACTCTATCTG
AGTTAACTCAATTTAAAAACACACATCAATTGGTGACTGAGTTAACTCAAACCAAGTCAA
ATTAATTACCAAATAGAATATAAAATAATAGAGAAAAGAGAATAACTTATCCAAGCTATC
TCAATCTCCAAACACACTCATAAAAGATTTGGTGGTACTTAGTAAAGTAGCCAAATTTCT
ATGTACAACAGCAAGAAAATAGAATAAGATATTTTATTTGACCAAATGAGGATTTATCAA
ATTAAATTATAAAATAATCAAAATTTGCTGATCCAAACTAATCACTAACTGTCTACTTGC
AGACTGTCTAGAAAATATTGTGAGTATAGATACTAACAAAAATTCCTATCGCTTATATAT
ATATTATATTATACAGACAATATATATATATATATATATATATATATATATTATATATAT
ATATTATATATATATATTATATATACATTATATATATATATATATGTATATATATACATA
TACATATATATATATACATATATATATACATATATATATATATATATATATATATATATA
TATATATATATATATATACACATATATATATACATATATATATATATATATATATATATA
TATATATATATATATATATATATATATATATATATATATATATATATATATATATATATA
TATATATATATATATATATATATATATATATATATTTGGATAATTGAGAGAGTTGCATTA
ATTAATCCAAAAAGTACAAAAATATTTACAATGAAGCTCAAACACTCACCAACCCTAGTT
CCAACATCTAAAGATTTCAGTTCAAAAAAACTAAAATCTCAAACTACCCTAACAGAACAA
ACCACTCACAAAACTTAAAATCACGATAAAAAAATATCACCTAACAAAACAAAAAGGCTA
CTAGCATAATATAGAAAAGGAATTCCCCCCAATAAAACAACGACAAACATACTCAATGCT
CATTGAAGCACCCACTCGTAATAGATAACAAATTTCAATTCATCCTTGCCCACGAAAGTC
AAAACCTTCTCACAATTAAACCAGAAATCCCATCACACGCTAATTCATTCCTCCAACTGA
TAGCGGAAATGTAAAAACAAAACCAGCATCAGACCCCATTCTCATTAAAAGTATAATTTT
CAGAATCAATAACCCCAGCTGATGCTACATCTTTCAGGACCCACCATGAGACTCGGACCT
ACTGGTCATACCTTCAAGAATGCCTTACTTAACGCAACAACCAGCCGCAATCAAAAATTC
ACCTTCCAACAAAATGGAGGGGAGAAATGAAAGCAATACACCACTTGAAGAGAAGTAATT
ATTTAAAAGCAAAACTAGATCCACAAAGCCACTCAGTACAAGGCAAACCAAGTGAACCAG
CCTGCAATTAAAATCACAAACACTCCAATAACAGATGCACTCACTATTACTCCCTTGAAA
ACACAGCAGTAGAGAACGGTATTAATGGATCACCAAAATAGCACAAGGCCTCACTGTGAC
CCATAATATCATCTCAGTGCCAACCATCCCCTTTATGCATGATCCATAGAAGTATAGCCA
CCAATCCACGCTCCATGTGCACACAGTACAAGACCAACACATGAAACCCAAACAAGGAGA
ACTATCTTCTTAGATTAGGGGAAGTAAACACTCAAATATGAGATTTTAAACCATCCCAGA
TTACAAAGGTTACCCTCCATAGCCTACTGGTACGCAAGAAACCAAACATCAAGAACTGCT
ACCACCATAACGCTCTCCAACCTCACAGTTCCTCGAATTTTATGAAGACAAACTGATCAG
AGCAGCGACAACAAAAGACCACACAGAGATATCGTAACCCTCACACTGCCACGAAACCAC
ATAGCGATATTGTAACCCTACTCGCGATCATCACGACAAACACAGCTATAACCGGCATTA
AGCCACACGCAAAAAATAGAACCAAATCACCCAGATCTGAAACAACACACTCGAACCCTA
GTACGGTCAGTGACAAGATCCGTCACCCCTCACAACATGAAAAACCAGATCGAATCTGGA
TATCTGATCGAGAGATCGAAACCTGGTACATCGATCGCTCTGAGCCCCAATACGACCAAG
ACGCATCTAAACCCTCGCACCTGAAGAACTCGATTAGGATAATACGAACATCATATGCCT
GCAACAACCAACATGTGGCCACACACCTTCATCGATCTCCTCAGACATAAACCTGAAACT
AGATCAAAAATGCCCAACTCTATCACAGTCACAACAAGCGCATACCCTGAAACAATATCC
ACAAATCACTTATCTCCAAGTGAAAAGAATCGGCATGAGTTTTGGGATCACGCTTGATTA
ACCCTAGAAGGAAGGGCTTCGCACGATACAGCTCTAAGAATTTTAGAGAGAAGTCCGTAT
ATATATATAGTATATATATATATATTATATATATATATATATATATATATATATATATAT
ATATATATATATATATATATATATATATATTATATAATATATATATTATATATATATATA
TATATATATATATATATATATATATATATATTATATATATATATATATATGTATATATAT
ATATATATATATATATTATATATATATGTATTATATATATGTATATATATGTATATATAT
ATATATATATATATATATATAATATATATATATATATATATATATATATATATATATATG
TATATATATCTATATATATAATATGTATATATATATATGTATGTATATATATATTATATA
TATATATTTATATATATATATACATATATATATATATATATATATATATATATATATATA
TATATATATATATATAATATATATATATATTATATATATATATATATATGTATATATATA
TATATATATATATATATATATATATATATATATTATATATTATATTATATATATATATAT
ATATACATATATATACATATATATATATAGATATATATATATATATAATATATATATATT
ATATATATGTATATATATATATATATATATATATATATATATATATATATATATATATAT
ATATATATATATATATATATATATATATACATATATACATATATATATATATATATATAT
ATATATATATATATATATATATATATATAATTATATATATACACAAACACACACACACAC
ACACACACACACACACACACATATATATATATATATACTATATATATATATATATACATA
CATATATATATATATGTGTGTGTGTGTGTGTGTGTATATATATATATATATATATATATA
TATATATATGTATATATATATATATATATATATATATATATATATATATATATATGTATA
TATATATATGTATATATATATATATATGTGTGTGTGTGTGTGTGTGTGTGTGTGTATATA
TATATATATATATATATATATATATATATATATATATATATATATATATATATATATATA
TATATATATATTATATATGTATATATATATATATGTGTATATATATATATATATATATAT
ATATATATATATATATATATATATATATAGTATATATATTATATATATATATATATTAAT
ATATATATGTATGTATATGTATATATATATATATATATATATATATATATATATATATAT
ATATATATATATATATATATATATATATATATATATATATATATATATATATATATATAT
ATATATATATATATATATATATATATATATATATATATATATATATATATATATATATAT
ATATATATATATATATTTATATATATATATATATATATATATAGATATATATATATATTA
TATATATATTATATATATACTATATATATATATAACATATATATATATATATATTATATA
TATATATATATATATATATACATATATATTATATATATTATATATATATATATATAATAT
ATATATATATATATATATACTGTGTGTGTGTGTGTGTGTATATATATATATATATATATA
TATATATATATATAATATATATATATATTATATATATGTGTGTATATATATATATATGTG
TGTGGTGTGTGTGTGTGTGTATATATATATATATATATATATATATATTATATATATATA
TATATATTATATATATATATATATATATATATATATATAATATAATATATATTATATATG
TATATGTATATATATATATATATATATAGATATATATATATATGTATATATATATATATA
TATATATATATATATATATGTATATATATATATATATATATATATATATATATATATATA
CATATACATATATATATATATATATATATATATATATATATATATATACATATATATATA
TATATATATATATATATATATATATATATATATATATAGAACAGAATAAGATATATATAT
ATATATATATATATATATATATATATATATATATATATATATATATATATATATATATAT
ATATATATATATATATATATATATATATATATATATATATATATATATATATATTTATGT
GTGTGTTTGTGTGTGTGGTGTTTTCACATAAACAGTATAGAATATATCTTCTGTCAGAAC
CTAAATATATCTACTGGCAGAAACTAAAACTTCTAGCAAAACTAAAACGAATAATAATCC
TAGCAAACAAGAGATAAAAAATATAATAACATATCAGTTTATTGTATATGAGTGTATTTT
ATTTTAAAATAATTTTATAAATTTTTTTGTGTAAAATAGAATAGAAAATCACTCGATATA
ATTAATTTAGTTTAAACGCACAGACAGAGTGTGTCTGCCTTTAAGGGTAGTCGCTCAAGA
GGGAGTCGTATACTCTCAAGGGTAGACGCCCAAATTTCTTACGTATGCTCTTAAGAGTAA
ATGCTCAAACACCATGTTCCATCATCTTCTCTTAAGAGTAGACGGCTAGTTCTGGTCATC
TACTCTTAAGAGTAGACGCCTGCAAACAAAGCGTCAACCTTTTAGAGTAGATGCCCCGAA
AGAGTCATCACTCTCATTCAACTTTTTTTTCACATTAACTTACATGTAACTTCTATTGTT
TTCATATATATATATATATATATATATATATATATATATATATATATATATATATATATA
TATATATATATATATATATATATATATATATATATATATTATATATATATATATATATAT
ATATATATATATATATATATATATATATATATATATATATATATATATATATATATATAT
ATTATATATATATATATAGATATATATATATATATATATATATATATATATATATATATA
TTATATATATATATATATATATATATATATATATATATGTAAGAAAATAGAGTTAATAAA
GGGTTCCTATCCATATGCTAAGCATTCTCCACCATTTAAAATCAAGTTTCAATGAAAAAC
AAGAAAGATCATGCATCAAGTTCCATCAATGGAAATTTTATAAAGAAAGTTCTTTACCTT
TATAAAACTCACATCTATTGGTCGCATACTATCCTAGGAGTGAAGGAAAACTCACATGTT
ATTCTCTAAGTTGTTGTAACTCCTCCCCGCAAGCTTTAGAAATCACCAAAGTTTTCTCTC
GTGGCCTCCTTTGGTTCATCTTCCTTGTTGCAGCAAATCCAGAATCAAAAAGAGTGAATA
GAAAGGAGAATAGTGATTGGGGATGTACTACTTACTTGTATTGTGTGTAGCACTCCAAGT
ATGATGTTGTACTAATAAGTATATGTTGTGTATAACCTTACTCTCTCTGTATGACTCTCT
GAGTATTATCTCGATGAATTTTAGAAGGTGAAGGAGAGAGACGAAAGAGAGATAATGAGA
TAATAAGGAAAATAATAAAAAATTATCGTTCAAAGTATTTTGATCGATCAAAATAATAAC
TCTGATATAATTCATAATTATTTCTATAATAATGAAATTATATATGGAGTTACAAATATA
AAAACACCGGCAGTTTTGATTTGCAAAGGAAATCTAATCTCATCCATTGGATATCATAGT
TGATCTAATGGCTAGGATTAATGCATATAATTTAAAATTATAATAATTACACAAAAATAA
CATGACATTTTAAAATACCTCCTTTCTCTAAGAAAGTTATATATAATTGCACTTGTGCCC
TGACAAGTTAAATAATATAAAAATAATTCCATTCCATAAAGAATACAAAGAATACCATTT
ATAAAATAAAGAAAATACAATTAAATTATAAATGAAAAAGAAAAAAATTTCCAGGTCTCT
ACATTCTACCCTCCTTATAGAAATTTCATCTAAAAAATTTAAATAAGTAAATAAGACACG
CACTTTAAAAGTAAATTACACAACAGAGAAAAACTTTAGGATATTTCTTAAGAATATTAT
CCTAAAGCTCCTAAGTAATGTTAACTTCATTGTCGCTCCATTGCACCTTAACCATCTTCA
CCATCTTGTTCCAAAGTCATTTGGTTGATAATTCCAAAATCATAAAGCAGAATCAAATCG
TAAGTAGCACCCTCCTGAAGAATGATATTGTTATAATTGATCGCTAAAGTGTTGTCACCA
ATACATTTTTGAAGTATGACAACATGTAAAACATCATGAACATGGCTTAGATTAGGTGGA
ACTTCTAATAGATAAGCCACTTCACCAACAAGAGTAGAGACAGGAAAAGGTCCAATGTAT
CTCGGTGCTAGCTTCCTCTTCTTGTTGAAATGAGTTACGCCCTTCATTGGAGTCACCTTC
AAGTAAATAAGATCGTCTACCTAAAATTGTAAATCACGTGACTGGGTATCTACATAACTC
TTCTATAGAGACTAAGTATTTTGAAGTAGATCACGAATAACATAAATCTTCTCTGAGGTC
TCACGTATATGTTCTGGTTTGAGCAAAGTACTCTCGCCAACCTCTACTCAATATGTAGGA
GAACGGCAAGGTCTACCATATAGAGCATTAAATAATTATATTCTAATAGAAGATTGGAAA
TGGTTATTATATGCAAATTTTATCAAAGGTAAGTGTTCCTCCCAACTTTCCTTGAAGTCT
AGAACACAAGCACAAAGCATGTCTTCCAAGATCTGGTTAGCATATTCTGTCTGTCCATCG
AATTATGGATGATAAGTTGTACTCATACTCAATTTTGTACCCAAAGCTATATGAAAACTC
TTCCAGAACATTGCTATAAAACACTTATCACGATCAGATACAATATACAGTCGAGTTAAG
CTATCTACTGTCCCACTTTTATCGTCACCAAAATAAAGTGTGCTAATTTTGTTTAACAAT
CAACGATAACCTAAATAGAATCGTGTCCTTGCTTTAAATGAGGTAAACCATCAATGAAAT
CCATCAATATTTTATTTCAATTTTACATCAAAATTGATAAAGGCTACAATAATCCTAAGG
GTCTCATGTGCTCTACTTTCACTTGCCGACAAGTATGACAAGCTGCAACGTAGTCAACTA
CATCCTTCTTCAAACCGTCTCATCATAAAGTGCATTTTAGAACCTGATACATCTTTGTCG
AACTTGGATGTTAATGAATCTAGAGCAATGAGCGTCATAAAAAATCTGTTGCCTAAGTTC
TATAATATTAGGAATACAAATTTGATTACAAAAAAGAAGTCCACCATCGAATCCTACTGA
CCAATATGTTGGACAATCATCAAGAAGATCAATCACCAAATCTACAATCTTCTAACGAAT
GAATTGATCTGTCTTTTGTGCCTCCATAATTCAAGTCAATAAAGCTAGTTGTACCACCAT
ACTGGCAATATAAACATTGCTTCTCCCACTAGCCGATAGAATATCAAAAGATATGCAAAT
CTTAAGAGATCGCTACTCTGGAAGATTAGAACACATAAGATATATTAAATACTTCTTGCT
CCAAACATTTGCCACTACCTTCTCCATTTTGGATTATATTGTATTGAAACTTGATAATCT
TTTAAAAGTTCTAACCATATCCTCTGAGGGTTATTGATCATATGTTGATCAAAGAGGTAC
TTGAGACTCTTTTGGTCAGTGAAGATTTTAAAAGGCACACCATAAAGATAATGCCTCTAA
ACCTTAAGAGCAAATAGGACTACTGCAAGCTCCAAGTCGTGCGTCGAATAATTACACTCA
TGAGTTTTCAATTATCGAGACGCATACGCTATCACTTTCTCATTCTGCATCAGAACACAT
CCCAAGTCTGAATGCGATGTATTCGTAAAAACTACTAACTTACGACCTGCTACTAGAATA
GTCAACACGAAAGCAGTTGTGAGTTGTTTCTTCAGTTCCTCAAAATCCTTCTCACAATCA
TTGCTCTATATGAGCTTTACATTATTCCTTATGAGCTTCATTATAGGTGCGGCAATAATA
GAGAAACCTTAAATAAAATATTGATAATATCCAGCTAGACCAAGGAAACTTTGTACTTCA
GTAGGCATCATCGGTTGCTTCCACTCCATAACAGCTTGAACTTTAGTGGATCAACTGAAA
TTCCCACTGCTGATACAACATATTTGAGAAACTTGATATAATCCTTCCAGAACTCGCATT
TCTCAAACTTAGCATACAGTTGTTGCTCCCGTAAAGTCTGAAAAATCATCGCCAAATATC
GTGCATGCTCTTCCTTCGTCTTTGAGTAAACTAGGACATCATCTATGAACACCACAACAA
AATTATCCAGATACTGATTAAATAATCAATTCGTGAGATCCATGAATGTAATTGGAGCAT
TAGTAACACCAAATGGCATCATAAGAAATTTAAAGTGTCCATATCGAGTATGAAAGGCTA
TTCTCTCGATATGTTATTCTTTAATAACTACCTGATGATACACCATCTTAAAGTCAATGT
TGGAAAATATAATTGCTCATATGAGTTGATCAAATAAATCATTGATCCTTGGTAGTGGAT
AACTATTCTTGATCGTAACATTGTTCAACTTCCTGTAATCGATACACATCCTAAGAGCAC
CATCCTTCTTCAAGACAAAAATATTGGAGCTTCCCAAGGTGATATACTTGGTCGGATAAA
TCCCTTCTCAAGATACTCATTAAGTTATTTCTAGATTTCAACTAACTCTGCTGGAGCCAT
ATAATACGGAGCCATCAAGATTGTCTTGGTACCAGGTATCAGATCTATTACAAACTCCAT
AACTCTTCTTCGAGGAAGTTTCAAGAATATCATGAAAAACGTCAAGAAAATCACATACAA
TCAAAATGGAAGTAATATCCATGATAATCTTGGTCCCATCCAGACTTGCCAAAAAGGAAT
AAGTCAGAATTGGCTCATCCGCATCGCAATGAACATGCAAAGGATCTATTCCTAGGGAAA
TCAAATCTAATAATACGACTAGCATAATTAACAAGAACATAGTGCTCACAGAGACAATCA
AAAGTAAGTAGGCCAAAGCCTTCATATGACAATACAATTAAATCTGCAAGAAAACAATAA
CCAAAAATAACTACAGGACAACCCTTGCAAATCTCTTGCAGATAAACTACACCTACAGAC
ATATAAGTCTCAAGCAACTTCAATACTAGACCCAATTCATATGCAATATGTTATGATATA
AAGGAATGTGAGGAGCTGGTATCAAATAAAACTTTAGTAAGAGTTCCATAGAAATCAAGT
GCACCTTGCACACCCTGGTTACCCACTATACCAGGTAACATCGTAAATGCTCGAGACTGT
TGTGCCAGAGCTCTACCCTATTGAACTAGTGCATGGCCCTAATAAACTAGGCAGATAAAG
CTGGTCTCAAAATCAGTAATATTTACTGCTGAGGCTGCTACATCGGTACTTGCTAAAGAG
GTTATATTGCATAAGCTTTAGGACATTACTGTCTGTAGTGTCCCATCTCACCATAAGTAT
AACAAGAACATTGTGCTCTCCTAGCCTGTCATAGTTCATTATTATGATTCTATTGTTGAC
CGCCACTATTACAATTTTGCTGATAACCACCATTACCATGATTCTTCTAATTGCTATGGT
TTTTATTAAAATGATTACTGTTATGGTTACAGTTAGAACCACCATTACCATGTTACTGCT
ATTGAGTTTGGTTCTGGCTAACTTATTGTTGAGTATATGGATGATGCCTATATTATTGTT
GTGTGTTCTGAGAACTGGAACCTCTGTTGGTCTGACCCTTCTACATCTTTCGGTCGTTAA
GAAAATGAGCCTTCTCCTACTCTTGAGCTTGAGCAGCACGAACAAGTTGTGTCATGGTCT
TGTACTGGTTATGGATGAAATGAACTCTGAGGTTCTTAAGTAATTCATATTTGAATTGGT
GACACTACTCCACCTCATCAACTAGAGGGACAAAACAGTATAACTCAGAGAATCAAGAAA
GATAATGAGTTACGGTCTCATCCAACTTCTGAGCAATATTATTGAATTCCCACTTGAGTC
TTTATCTTTAAATCGAAGAGAAGTAGCGACTAAAGAAGCGATTCTTAAACTAAGTCCAAG
TGTAAGTCTATGGATCAATATCAACCTGAATAGACTTCCATCATTGCCTAGCACTGCCTG
AGAGATAGTGTGCTCTTAGCTTAGCCTTCTCCACCTCAGTGTACTACATCAATTGAAAAG
CTCTATCCATGTCACAGATCCAATGATCAACTTTGATCGGACTATCTGTCTTCTCAAATT
TGGACACTTGGCTATCACGGAGTCTCTTAACCATTCTCTCTCATTTGTTGTCAGCTGGTG
GAATGATTATGTTCTACACCATTCTCTGTAGGAATTGAGCAAACAGAGCAGCGAGCCAGG
GGTTCTGAGCAAATGTGTCCCTAGTCACTTCATTACCTCCGTCGACTCTAAAGGTATTTT
CATTATTAGGAGTAGGAATGTTGTTGTTGTCATTAGCCATAGTCTACAAAAAAAAAAAAA
ATAAGAATTAGAAGATCAGAGTAAATAATGGAAACATAGAAAAGCTTGTACTCACTTTTG
AAGATCACTTTAGACAGGACATCTAAAGTCAACCTTTAACTCTGATACTAATCTCTCACG
ACCCAAATTTTAGAATAATACTTTTGTATTATTCTAAAACCCAGTTGTGAGGGTGCAAAT
GTAAATTAACAAATTGGTTATCAGATTGGATAATATAAAATTAAATAGAGCATAAATGTA
AATAATTAAATATTATATCTGGAATTATGAGGCTTTATAAATCAGCTATTTGAGTAAATC
AATTGAAATGAAACACAAATAAACAATCTCATCATAAAGTAATACAACTGAAATAGAAAT
AAATGAATTACCTAACGAATTTCATTTGAAATAGTAAATAACAAGAAATAATATCCAGAT
GACGAACTGGTAGTACGCTTCTAGAGAAACTATGTCTATCTCCAACCAAGTAACCGGTCC
TAGAGTTGGTTCGCCTACCTGAGTTGGTGCTAATATTGGAATTTGTACTAGAACCTGTGG
ATACAGCTCCCCAACTACGTAACCAAATAGGATACGCACCCAAGTAGCGTGAAAAAAAAA
AAAAAAAAAAAAAAAAAAAAAAAGGTCAGCATTAAGAAATGCTGGTGTGATTTTTCAACC
ACCCACTAAACCTAATGTCCACAATAATATCACAATGATAATAGTATGCATGCAAAGAGA
GAATTAGACTAACTCACTCAACCAAATTTGGCTCTAAGCACACTATGATAAAGTCAAATA
TGCAAATGCATAAAAAAAAAGTGAACTTCCTAGGTGTGACTCAAGAAAGTATTGCGTCCC
AACCAAAGTCAACATGAGATAAGGTCAACTATATGGATAGTGACTGAATAAGTATAGAGA
TACCCCAATATCAATTATAAATAAGTAGTCAGCTAAATTGAAGATTTTATACAATAAAAT
GAATATCAGACTACGTCGTAGTCATGATGTGTTAGTAAAGATTACCTATGTAATCAATAC
TCTAGCCACTAGAATACACACCTAACTTGTAAGACAATCAACACCTATTCACTTGCATTT
AGGTACACCACTTACCCATGATAGTCTCTCATCCACTGAGCTGTGATGACACATACCCTA
TCAAGTCGTACGTACCAAGAAAGTGAAATAGCTTTGTTAATCATAATAAAGAATTAGGGA
TAATCGATCCTAAAATCTAAAGTGCCTAGACCATCTTCGAGACTTTCAGTTCCTAACTGT
AATCATAATTCATGAATAAAATATTAAATTATAACATATCTCAATCACCAAACGATCCTG
TCTTCTTAATTCTTGAACTTTAAGAATAACATAAACTTGATCGGAGTCATCTTAATCAAG
AATAACTCATCAATCTAAAAATAATGAGAAATTAAGGATAACTCTATCTGAGTTAACTCA
ATTTCAAAACACGCATCAATTGGTGACTAAGTCAACTCAATTACCAAATACCACATAAAA
CAATAGAGGAAAGAGAATAGCTTATCCAAGCTATCTCTATCTCCAAACACACTCATAGAG
GATTTGGTGATACTTAGTAAAATAGTCAAATCTCTATGTGAAACTGCAAGAAAATAGAAC
AAGATATTTTATTTAAACAAACGAGGATTTACCAAATTGGATTATAAAATAATCAAAATT
TGGTGATCCAAACTATTCACTAACTGTCTACTTACAGACTGTCAGGAAAATACTGTCAGT
ATAGATACAGACAGAAACTCATATATATATATATATATATATATATATATATATATATAT
ATATATATACAGTATATATATATATTAAATATATATATACATATATATATATATATATAT
ATATATATATATATATATATATATATATATATATAATCATAGATATATATATATATATAT
ATATATACATATATATATATATATATAATATATATATATATATATATATATATATATATA
TATATATATATATATATATATATATATATATATAATATATATATATATATATATATATAT
ATATATATATATATATATCTATATATATATATATATATATATAATACATATATATATTAT
ATATATATATATATATAATAGTATATATAATATATATATATATATATACTAATATATATA
ATATATATATATATATAATATATATATATATATATATATATATATATATATATATATATA
TACATATATATATATATACATATATATATATATATATATATATATATATATATATATACT
ATATATATATATATATATATATATATATATATATATATATATATATATATATATACATAT
ATATATATATATATATATATATATATATATATATATATATATACATATATATATATATAT
ATATATATATATATATATATATATATATATATATATATATATATATATATATATATATAT
ATATATATATATATATATATATATATATATATATATATATATATATATATATATAATATA
TATATATATATATATATATATATAATATATATATATATATATATATATATATATATATAT
ATATATATACATACATATATATATATATATATATATATATATATATATATATATATATAT
ATATATATATATATATATATATATAATATATATATATATATATATATATATATATATATA
TATATATATATATATATATATATATATATATATATATATATATATATAATAGACCTATAT
AAAGAGATAATATATATATATTACATATATATGATTTTCATATAAATAGTATAGAATATA
TCTTCTACCAGAATCTAAATATGTCTACTGGAAGAAACTAAAATTCCTAGCAAAACTAAA
AACTAATCCTAATCCTAGCAAACACGATATAAAAATATAATAACAGATAAATTGGTTGTA
TATGAGTGTATTTTATTTTGAAATAATTTTATAAACATTTTCGTGTAAAATAAAATCAAA
AATCACTCGATATAGTCAGTTTACTATAGATGCACAGACGGAGTGCGTTTGCCTTTAAGG
GTAGTAACTTAAGAAAGAGTAGTCTGCTCTCAAGGGTAAGCGCCCAAATTCTTTACGTCT
TCTCTTAAGAGTAGATGCTCAAACACCAAGTTCCATCATCTGCTCTTAAGAGTAGACACC
GGGTTCTGGTCATTTTCTCTTAAGGGTAGATTCCTATAAGCAAAGCATCATCCTCTAAGA
GTATATGCCCATAAGGGGTCATCACTCTGATTTATCTTCTTCCTCGAACTAACTTACTTG
TAATTTATCTTTTCTTCTTATATGTACATATATGTAACAAAGGATAGTTACCAAAGGATT
CCTATCCATATACTAAGCATGTCTCACCATTTAAAATCAAGTTTTAATAACAAACATTCA
AGATCATGAATCAAGGTCCATCAATAGATATTTTATAGAGGAAGTACTTTACCTATGTAA
AACTCACATCTATTGGTCACAAACTATACTAGGAGTGAAAGTAAAACTCACATGTTATTC
TCTAAGCTGCTATAACTCATTCCCCGCAAAGCTTTAGAAATCACCAAAGTTTTGTCTTAT
AGCCTCCTTTGGTTCCTCTTCCTTGTAAAACAATTCCAGAACCAAAAAGAGTGAATAGAA
AAAGAATAGTGATTAGGGATATACTTCTTACTTGTATTATGTGTACCACTCCAAGTATGA
TGTTGTACTAGCAAGTATACCATGTATATAACCTTCTTCTCTCTTTATAATTATCTAGGT
ATTGTTTGGTGTTGCAGGAATTCCTGATGAATTTCAGAAGGTGAAGAAGAGAGATGAGAG
AGATAATGAGATAATGAAGAAAATAATAAAAAATGTCGTTCAAAATATTTTGATTGGATA
AAATAATAACTCTGATATAATTCATCATTATTTCCATAATGATGAAATTATATCTAGAGT
TCTAAATATAAAAACATCGATAATTTTTATTTTGAAAGGAAATCTAATCTCATCCATTGG
ATCTCATAGTTGATCTAGTGGTTAGGATTAATACCTACAATTTAAAATTATAATAATTAC
ACAAAAATAACATGGCATTTTAAAATACCTCCTTTCTCCAAGGAAGTTATATATGATTGG
ACTTGTGCCCCGATAATTCAAATAATATAAACATAATGCCATTCCATGTAAAATACCAAA
AATACCCTTTATAAAATAAAGGAAATACAATTAAACTGTAAGATAAAAAAAAATAAAAAA
TGTCCTTGTCTCTACACAATGCTACACTGGGTTATAACATCATATCTCTTCTGGATGCAT
TCTAAGGCTGCAACCAAGTGTTATTTGATCTGATCGACCACCTGAAACTACCTTTGTGAC
TGATCAGGGCTTGTTCTAGTTCAAAGTTATACCTTTTTGGTTAAAAAATGTAAGGGTTAC
GTATCAGCAACTGGTAAACATGATGTTCTGTGATCTGATTAGTAGTATCATGGAGGTTTA
CATTGATGATATGATGGTCAAGAGTAAGTTGAAGGTTGAACACGTTAGTCACCTCAACCA
GGTATTTTTTTAATTTTATGAAAGTATAATATGAAATTTAACCCATCAAAATGTGTTTTT
GGACTGTCATCAGGGTAGTTCTTGGGCCATATTATCAGCAAGCAAGGGATAGAAGCTAAT
CCCACTCAAATTGCACAACTAAGGGGGATTCCTCCTTTCGATCAAAGAAGGATGTTAATG
GCTTCACAAGCAAAATTGAAGCTCTAAGTAGATTTATCTCTAGACTATCGGATCAGTGCA
AGCAATTCTTTGATGAGATTAAGAAGGGAAAGGACTTAAGATTGAGAGAATGTTAGTAGA
ATGCTTTTAAAAAAATAAGGAAAAACTTGAACAGGACACCTATATTGGCTTAACCAAAAC
CTATATAAAAGCTAATATGCTACCTCGTGGTATATGAAGTGGTCGTTAGTGTAGTACTTA
TGGTCGACCGTAATGGAAAGGAGATGCTCGTTTACTTTGCTAGCAGGATGCGGAATTAGG
CAAAAACACGCTATAGTGAACTGAGAAGCTTATACTGGCCTTGGTTAATGCAAAGAGGTA
ATTGAGCAGTATTTCAAGGGTTATCTAATAGTGGTTCAAATTAACTACCCTATTCGACCA
ATTCTATCTAAGCTAGACATGTTTGGCTGGATATCCAGATGGGCTATATAAATTAGACTA
GATAAAATCTAGTATAAGTTAAGGTAAATCATAAAGGTATAAGTCATTATTACTTTCGTG
CTCGAGTTTGATGATAAATAAGATTTAATTGGTAAAGAGCTCAAGGAGGAAGAAAAATTT
CTTAGAGAGTGGAAGATAGTTCCTTGAATTAGTATGGTGTAAGATGTTGGGTAGTGGTTA
TAACCCCAGATGCTATGATGTTGAGACAATCAATAAAATTGGACTTCAAGGCATCAAACA
ATGAAAATGAATGTGAAGCTCCCCTGGATGGATTGAAACTCATGATAGCATTTTAATTAA
AGTAAGTTCATGTTTCAGTAACTCTATTCTTGTGGTGAACCAAGTGAGGGGTGAGTATGA
CTTAGTCGATGAATGTATATCTCAGTATTGTGGGTTCATGCGTGGCCTTATAAAAAAATT
AGATGAACTTTAAATCACTTACATTCTTTGAGAGTAAAATAAAATGGTGGACACTATGGC
CACTGTTGCGTCTTTAATTGTATATGAATTCAAAAAAGAGTTATTTTAAGACTTGATAGC
TCGACCAACAATTGAATACATTCAAAAAGAGTGTATGATCATAGACACCCATGAATACTA
GATCGATCTGATAAATAGTTCCCTGAAAGATGGTCGACTGCCAAAAAATCTTGTGTAAGC
TTAAAATATAAAGTAAAGTTTAGTACATTTTACAATTCTTGAGGACATGTTGTACAAGCA
TTCGACTGATGGAGCTCTTTTGAGGTGTGTTTGGCCAGACGAAGCATTGGAAGTTTTATA
GGCCATACACTCATAAAATTATGGAAACCACTATAGGGGCAGGAATTAGGTATAAAGGCA
CTCTCTCAAGGATATTTTTGGCCCAAGATGATGGACAATACATTGCAGTTCTCCAAAAAG
TGTGACACGTGCCAAAGACATGGAGACAAAATACACACCTAGGCAAAGGAGATTCATGTT
TAAATGAGACAATAGCCTTTCCGTAGGTGGGCATTAGAAATTATAGGTAAGTTTCCAAAG
GCTCTAGAAGGGATTGGATATGCCTTAATCACCACAGACTTCCATACCAAATGAGTTGAA
GCTCAGGCATATACCTTTGTTAATGCAAATGACATAAGGAATTCTTACGAAGGAACATTA
TGTGCAGGTTTAGCATCCTAAGAGAAATAGTCATCGACAATATATCATAGTTTGAAAGCA
ACGAGGTTAAGAATTGTTGCCAAAAATATGGCATCAGGTTGCACTATGAATTAGTCTACT
ATCCTAAGAGCAATGAGAAAACAAAAAGGACTAATCAATCCATTAACACCAAAATCAAAA
AAAAAAGTTGGATGCTTGAAAAGGAAGGTGGATAGAAGAACTTTAGCATATTTTATAGTC
ATACTGAATAACAAAGAGGGGACCCACTGGTGAGTCACCCTTCATAATGTCTCATGGTGT
GGAAACGGTAATCCCTATTGAGAATCTCATGACAACTTCGAGGACATGCATAGCTAGTAA
GGTTGAAAATGATCAGCTGGTAGCAACATATGTTGATCTCTCTGAAAAGTGATGAGCATC
AACAAGGATATGGTTTGAGCGTTATAACTGAAGGATAATACGCAAGCAAGCCAGGAGGGT
TAAACTTAGGAGTTTCATGGCTGCAAATGTTGTGCTAAGGCAGGTTCAGTAAACAACGAA
GGATCCTAATGCTAAAAAAATATGTGGAGAACTGGGAAGGCTCGTACCCCATAATCGAGG
TGATTGGTAAAACGTTTTACAGGCTAAGGAACAACTTCCCTAGAAGAGAAATTCCAAGAA
CACAAAATGCTCTGAACTTAAATATATTTTTTTAATAACTATCTATTATTTAGATTTTTC
TTTTTAATGTGGGATTGCTCAAGGAGCATTTTTTCAATAAATTTTAGGAATTTTTTGAGA
TAATTTGTTAATACCATCACTCGAACATCGTAAAAGATACTACAGTCGAATGAGGTACGC
TCACACAAATAATCTTCTTGTACATTTAAAATAAAGGAATGAACGAGCATACATATGTAA
ACTAAAGTCAACTATATGCATGCATGCTCATATTAGAAGTCATCTTGTGTGCTTGAAGTG
AAGGAACACTCAAGCATGCAAACATAAAATTTGTAAAAGAAGTTTTATTTACTGATAATT
CCTTTGATGCCTGATAACTAAAGGTAATAAGCAGTGTCTTAGAATTTAAAGGTCACATAA
CCATAACCTACGGATGAACATAGATATGCACATATCATCTTGTGCATTTAAAGCGAAGGA
ATGCATAAGAATACACACCTTATCTGAGTAAAATAAGTTTTATTTATTTAGGCTCCTTGG
ATGCCCCCATATACGAAGTATGCAAAAGGAAACATGTAAATTAACTATACAAGGTTAGCC
ATGCAAAGTGCTTAACCAAACAAGGTTTAGCAATGTAAAGCGCTCTACCAAGCGAACGTT
CAACCAAACTCCCTAGAAATTGATCAACTATTAGAAAAGGGAGGTGACCTAGCATGAATA
ATATTGTGTAGCCACTTACTATGATCAAATGTAAATGTGCTCAAGTCTTCTCATACTGGG
AAACACGCTAGCATATGTGCATAATCTCAAATTTATCCAATAAGATTTTCTTGAATTTAT
ATTATCTATTGGTCAAACCTTCAAGATTTGAAGCTGCTATAAAAATTACTCACAAATCCT
TTAAAACATGTATACCTGAAGCAGGTAGCATAGTGTTGAAGAATCACATGATAGGGCCTA
ATTGGACATTTAACCGTAATAAAAAGAATACGATTGACTATGAACACACTTGTAATGATC
CATGTGGCAAAGCATGCAATAATCTTTAATGGTGATAGAAAAATTAGGGTACTGTTGGGG
TTACAGAATATCCCTAACAACCCCTTACTCTTAGTGTTTCACCAAAGAATATAAAAAGGT
ATAATAAGAAGAAACAATAATTCACAAATAATAGACTTGCTCTACTTATTTTTGAAATAG
CTCTAACAGTTGTACAAAATATTTGTTTAACACAAAACCTAGAGATCTAACATATTTGAT
GCTAGACTATTCTCTCAACAATAATCTTCATAATACTCTCTCACGGAATATTAAAACTCT
CTCAAAAGAATTAAAAAATTTGTTCTTTTCTCTCTTGTGAAGAAACTCTCGCTAGTTGAG
AATTACATTGGTTCTCTATCTCTCTCAATTCAAGTCTCTCACTCTCTTTATGAGTAAAGA
TGCTTTCATAGGGGTCTCCTTTATAGTGTACAGTAGATAAAAAATTTGAATAGGAATATA
TCCTAACTTAAAAAGTCAAGAAACCACTTTTTAGAAGGTGCAACCCAAGGGATTAACGCA
GTGTGTGGTCATTGTCCATACAACTACATGGTTACTTCTATGACCTTTTCTCCAAAATTT
TAACTGAACTTTTTATCTTCGTTTAAACTCCGGTTGACAAATGACACAAAGTGTTTCCAA
GGTTTTTTTTTTAATTTTAGACACAAAGGTGATCTCTAATTTGGCATTTTAAGCTTCCTT
CATAAGCTTTATTCTTTCCTTCTTCATTTTTTTAAAAAAATTTTAACAACCATCTATGCA
CATTGTTTCTAACAACCAATGGTGGATCCTTTCAAATCATGTTCTCTCTTGGTGAGATCC
TCAATCCCGTCTTTCTTGCTTCTTACAAGTTGATCCCTTCTATCAAAGGATGGTGAAAAT
CCTTATGACTCAAGGGTCCCCTTTTTGAGAACCTTGAACTTTTGTTCAAGCTATTTGCCT
CCACTACTAAACACAAGATGTTACCAATAAAGATGCATTACACTCCTTACAAAGAAACCT
TTGGTGATTTACTTACTCATTGGATGTAAGCTCCCTTAGTATTCTTGTTGGCCTTCCTTG
ATGTGGTCTTCCTTCTTCTCTGACTCTTTCTCGAAGAACTCTTTAGTTACCAAAGCTTGC
ATCTGGCTGGAATCCCTAGGCCTTTTAACTCCTTCGATAAGATTTGTAACCATATATTGC
ACACTAGTTTTTATCTTTCTCGGTGTAGTACCCCAAGTATCCTTTTACTTAGTTCATCTA
CCTCCTCTTGGAGCTGGAAAGTAATCCAACTGACTTGGATTTTAAAGCATCCTTATTGTT
CAAGAAGTAAACCCAGATCCTCCTGGATCATACAACCTCTTTTTAGAAAATTGAGCCCCT
GATCAAGGTTATGTATGTCTTCATTTTGTGTTGGTGCTTCAGCTGCTTCTCTTTCTCTAC
ATTTTCTCTTGGTCATAGACTCTTACTCAATCTTTGGGTGGGGAGTGAGTGGCCTGAAAG
TGATGAAGTTCTTCACAAGTAGATAAATTTAGTACCTCATATCTCGACTTGGGTTCTTCT
TCTCAAAATTCTTTTGTTCCTTGATAGTTACGGCTTAACATATCTCTACGGTCACGTGAG
GAATCCATAACCCTAAACACCCATGATAAATGATTGGGGGTGCTGATACCATTGGATCCA
TGTGGCAAAGTATGCAACAATATTTCATAGTGATAGAGAGACTAGGGTACTGTTAGGGTT
GCATAATATCCCTAACAACCCCTTACTCTTAGGGTTTCACCAAAGAATATAAATAAGTAA
AAGAAGAAAAAGAAATAATAATTCATAAATAATAGACTTGCTCTTACTATTTATAAAATT
TATCTAACGACTTTACAAGGGATTTGTCTCACATAAAACCTAGAGATCTAACCTCTATGA
TGGTAGATTATTCTCTCAACAATAATCTTCATAGTAATCTCTTATAGAATATTAAAATTC
TCTCATAAGAACTATAAGACTCAATCTTTTCTCTCTTATAAAGAAACTCCCACTAGCTTA
GAATTACATTGGTTCTCTCTCTCTCTCTCTCTCTCTCTCTCTCTCTCTCTCTCTCTCTCT
CTTTTTCTCTCTCTATTCGAGTCTCTCACTCTCTTGATAAGTAAAGATAACTTATAATGC
CTCAAAAGGGCCATGGGGGTCTCTTTTATAGAGTACAATAGGTAACAAACTTGAAAAGGA
AGAAATCTTAACTCAAAAAGTCAAGAAATCACTTTTTAGAAGGTGCAACCTTAGGGATCC
ATGCAGTGCATGGTCACTCTCCACGCAGCTGCGTGGTCACTACTATGACCATTTCTCCAA
AACTTCAACTGAAATTTCTTGCTTTTTTTCTAAAATCCAATTGACGAATGACTCAAATCC
TTTGTAAGATTTTTGGATATTCTATACACAATGGTGAACTCCAAATTGGAACTTGATGCT
TCATTCCTAATCTTTATTATTTCCTTCATTTTCTTTAACTAATCTAACAACCATCTATGC
ACATTGGCTGTAACAACCAATTGGTGATCCTCCTGGATCATGTCCTCGCTTGGTGATCTC
CTCAATTTTATCTTTCTTGTTTCTTGCAAGTTGATCCCTTCTATTAAAGGATAGTGAAGA
TCCTCCCAGATCAAGTATCCCCCTTTTGAGAACCTTAAACTCCCGTTCAAGCTTATTTCT
TCCACTACTGGACAAAATATGTTACCAATCAAGATGCATTGCTCTCCTTGCAAAGGAACC
TTCGATGATTTTTTTACTCCTTGGATGTAAGCTCCCTTAGTATCCTTGTTGGCCTGCCTT
GATGTGGTATTTCCCCTTCTATGACTCTTCCTCAAAGAACTTTTTAGTTATTTGATCTTG
CCTCTGGCTGGAATCCTAGTCCTCTTAACTCCTTCGGTAAGACTTGTAGCCATGGCTTGC
ACACTTGCTTTTTCCTTCCTCAGTGTTATACCCTAAGTATCATTTTTCTTTGCTTCCTCT
ATATCCTCTTAGAGATGGGAAATAATCCAAATTACTTGGTTTTTAAAGCATCCTTGTTGT
TCATAAAGTAAAATCAAATCTTCCTTGATCATGTAAACCCATGGAATGAGTAAAGGAAGT
TTTATTCACCCACACTCCCTCAAAGCCTATAAATTACAAATAACAAAAAGCGATTTGGAT
TTGGAGAGTCTGATGGTGACACTCCTCTTGACCACATGAATTGATGTCATGCTTGAAGGA
AATGGGGGGTAGGCACGCAGCTACATGTTTTGCTTAAAGCTTTAAAAAGCAAGGTAAAAC
ATGATATCTAAATTTTACCAAGGAAGGTGAAATTTAAGCCATTAAACTATCCAAAAGCAA
ATCCAAGATGCTGAGAAGACATGTCTGGTCAAATAAATTATCGAACATGGTTGATTAAGA
AAGGCGTTCTTCCAACTAAATGCTCTATCAAAAATAAATACTTGGTGATCAGCATTGCAT
ATACTAATTAGCTTACTAATACGAAATTGATCATGTTGCATTGGTTGATGAGCAGTATAA
ATAGAAACAGAGAAAGTTTATTGCATTCAAAATCTATTTATTTTTACATTATCAAGAGGA
TAAAGGTCTCCTCTATTTTCATTTACAATAAACAAAATAAAAATCGCCTGCGCCGTCCTA
ATCTTCAGGGATACAACCTTCTCAGAGAAGGAGAATTGTATATCACTTTAGGAGATTGAG
GGTTAATGAGTTTCAGCTCTAGAAGATCATTTTTGCCTTCATCCTCATCTTCATCAGTGA
ACAACTGTGACTGGAATGAGAAAAATCCCTGATTAAAAATCTAAACTATCATATCCCAAT
ACTCTTCGTTTTTCACCTCATTCACAGGGGAAAGGTAGTTTTCATCACCTGGTATCATAT
TATTAATTTATTTAAAGGTGTGGAACTTTTGATTATAATGATCCACCCTGCTTACATCCA
TGATAGCCAAGGTGAGGAAAAAATGGAGAGCTCTCTCCTTTTATATAACCTCCATGCAAA
GCATGCTGAGAAGAGAAGAATTTTTTAATCTTTTATGATTCCCATGTAGGGAGGTTTACT
ACTCCCTAGTTTCCTCAAAAGTCAGGGCATTAGGGCTAAAATTTTCTTGACTTAAAGGGG
TATGTTTCCAAGGCAAGTAACGACCTTAAGAATGGGGGTGATAACCACACACCAATAAAG
GTCATGGAAGGCAATGAGTTCACCCTATACCAAATAGTTGACATGCACGTATTTATGGCG
TGGCTACTTACCAGCCGATTAAATACCTCTACAAGCACTCGACTGCACATTTATCTAGAA
AATCAACTGTAAGAACTTAAGTATGGTCATTGCTTTCAAATTAAAATAGAGTTCGCTTGA
ACCATACTTGGGGGCATCTGTAGTTGATAAATTTTTGCCACCCACGGTCGAAGGTAAGGC
CCATTGGCCCAAAACCTAAAGACCACACAAGGTAGGTTGATCGACCAAAATGAGTCTCAC
CTGTTAGAGCTCAGAGTCACTGCTCAAGCTCACTTTCCATATACAACATCACTTAGAATT
TCCTTGCATCGAAAGTCAGGAGCCTAGAATAAAACCAACTACTTACACGACAAGATAAGG
GTAATATGGAAACCTAATCAAAGCATGATATTAAAACCAGTAAGAGAATCCTAGTCTCGA
TAAATATGAAATGTAGACAAAGAAAAAAGGATCGACACAAAATCCTAGTACGTTTACATA
GCGTACTTTGCATCCCCATTTTATCATAACCTTATTCTTGCAGAAAAGTGTCTTTTCAGG
TGTACCCCCCATTTTTCCAAATGAAGAAGAAAAAAATTGCTTCATAATTGGTGGCCATAG
GAAGCAATAATCGACTGTGAGGAGGTAATACCTTAATTTTTGGTATTAGATAGCCCATAA
ATTAACCCACGGTATAGCTATTGATCACAGACACATGGGTCATTCTTCGACAGTGGGTGG
TGACCTCTATGAGTGAAGAATATTCTTGCACCTACTTATGCCCTCAAGTTTGATCCAAAT
ATGATGTTGGTTGAGCAACTCTATTTAGGTAGAACTTACTTTTAGTTAACTTCCCTTCTT
GGTGCACATTTATTTTAGGCAATAAATGGGTGTTGATCATTAATTATCAGGCCCATGCTT
GAGGTGTTCTAAGTGGATAAGCTCAAATAGATGTCCCATCATTACCACATTTATCTCTCA
GATGCCAAAATTTTAAAAAGTCACCTCGATTAGAGAATGAAGCCAACGCTCTATCAATGC
ATGTGTTGATAATCAATGATGACCTTGAGGGAGATTGCTCACTTATAAATATTATGGATC
CATCCCTTTGGTTATTTGCTTTCCCATCCATTGCTACTTCTTCAAGCTCTAGATGTTTGC
CAGGTCAGTCATTCATCTTCTTCTTTGGTCTCTTTTTTCTTCTTTCATCTTCTAAAATGT
CTAATCCTAATGGATTCGAGAGGTCTGATTGCACTACACCCCTAAGAACTATAGGTGTAG
AGCACTACTCTCCTTCTTCTCTTAACCATCCCACTTATATTGTGTCTTCCAATCCTCATA
TAAAGATATGGAGGTTGGGGTCTATGAAACCTTTGAACTTTGAGACCCCAACCAAATCTG
AGGAGGTCAAAACTTCTAAAAGGAATGGTTACCCCTCCACTTCTCTAGAAAATACTAGTA
CTTCCATCACCAGCCCATTAAAACAACCCCTCAAAATGATTAGGACCTTCAATAACTTAG
GTCCATATAATGAACCTTATCTTGAGGATACCCATTCCACTCATGACAAAGATCATATTT
TAAGGATGTCAGGTGATGAGATTAGATCCATTTGTAGTATCCTTGATTATGTTTTCTCGC
TTCTCATGGGGGACTTTAAACAGGATCGACCCCTAAATTGAGAACCCTTACACATTATTT
TATGCTTCTCAACTGTAGTATATCAGATTCCCCTTCAACCCATTCATTGCACAGGTGCTA
AACTTATTTTAAATAGCCCATGTGTAATGGATATAGAATCATCTATCACGTCATCTCTAT
GAATGAGAAGAACCCTTATCTTCATTTTGGCCTACTCGACCTTCTCCTATGTTATAGATT
GGATAAGAATCTTGTCAATAGGAATATAATCAAGTAGAATACTTATCACTTTCAATATGT
GAGTGATAAGAGTCACAATTTAAAGATTATATGTCATCTTTCTGAGTCAAAAATAAATTA
TTAGTCGGCCACTAAGGGTGATGAGAAAGTGGATAGACCTAAATGTGTATTCCCAGTACT
AATTCTCCAAAAACTTCTGTCTTCCTGGTAAATTGATAATTATATTTATTTTTCCAGGCT
TTTATTTTAAACATGTACTTTATACTTATAATACATATTTTCTATTTGAACAATGTTCAA
TCGCAAGAAGTTCTTTAAGGTCCCAACTACAGTAAGCGTCTTCACTTTATAACGATGGTT
ATTCTGAACTAAGGTCTGACTAACTACTCTGATGACATCAGGCCAATCAGGGTCATTATA
GTTATAGACATCCCAATCATCCTTTAGGATCTTCCAGTCAAGCCCCTAACAACCGCATCA
GATGACCGAGAAATTATCTGATGATATGGATGCTCTTTGGGGATATCTATTGCCCCTTAT
ACTCCAGTTAAGCATGCTTCCACAAATGTTGCTTCAGTTGACCCCAAGCCATCAAATAAA
AGAGGAGCTAAGGTGATTAAAATGAGGGGAAGAAACCACGCACTTCCCAGAAAAAGAAGG
TTATCTCTTCTGTTCCTTCAAGCACAAATCAATCAGGGCCACCATCCAGGATTCTTTTTC
CCCCGGCTCCCATTATTTGACCTTTTCTTTGAGGAGCTGGGAATAAAAGGGAAGTACGTG
GTCAACCCCGAGGATGATACTAATCGACTAACATAAATTGGGCTTCTGACTGTCGAACAG
AGGCAAAATATGAACGAGCTTAAGGAAGACTCTTCCTTCGTGGTCCCCTGGGAGCCCGTG
TGTAAATACCAAGGTAAGGTCATAACAAAGGCATAGTCGATGTTTGAATCCAAATGTGTA
ACCTAGTCATAGCCAGTAGTACCTTTCATCAGCATGGATATTGAGATCGGGGTGATGATC
GACCCATTTCATCTCTCTAATTATGCATAGTCTCGTGCCAAAAAAGTAAGTGTGAAACTT
CTTACACCTTTTTTCATTAAACTTTAGTTTATTTCATGTAATGACCTTAACTTCTTTCTA
TTTATTTTTATAGAGCCTCATCGCCTTATCTATAATTTCTGGTCAGTTAAAGAAGAATCA
CGAGTTTGATTCCTTGGTCGTCAAGTCCTAGCACAATGAGAATGCTAAGAAGGTGGACAA
GCTTAAGGCCAAGGTGGGATCCAGGAATATGAAGCTAAACAAGGTTTAATATAAGGTCTA
GGACTTATGTAAGGATCATGATGCTGTTCTCCAATAGGTTGACCGCATGTAGGATAAGCA
CGCTAAAGAGAAGGAGAAAGTCTAGCTTGTATGCATGGTCATGCAAACTTACTACTATAG
CCAAGTATAGTTTATAAGGGCTAAGTTCTTTAGGGTGGTCTCTATTATGGGTAGTCTTCC
TCTCGACCAGCAGAAGGCCAACACTAAGGAAATGGACAATTTGGTATCCCCTTCTCAAAT
ATTACAATGGCTATGAGGTAAGGGGTGAGAGACTCTTATCCTACTTGGTTACCTGGTCAG
CTACCATTTTGGCTTCCTAATCCACCTCAGACTTCAACTAGGACCAATAAAAAAGAGTTC
CATGCGCATTGAGGCCTCAATTAACCCATAAGAGTCGTGTTGTTATTTTTCTTGTAATAT
TCTACCTTTATATTAATAAAATATTCATTTTATTGTAATCAACCCTCTTATTTTATTTTA
ATGCATTACTTCTTTATCCAATATATTTGATTGACTATATCTCTATCTTTAAATTGGATT
TGTGGTCGATCTTCCAATCACCTTTAAACTTCAAAGTTCTTGTAAGGGTTAAAAAGCCCA
GAACTAAGGTTGATATTCTGAACATATTTATAATAATCATAGACTTAATGAACTCATATG
TACTATGTACTTTACCATTGGAGTAAGTTTGTGAATGCTTTAATATTGTAATAGATCGTT
TTCTTATTATTTAGCCAAATATTATACTTCAAACTTCAATGCTTTAAAACTAAGCTTGTT
TGTTAAAAAATTGATCGAGCATATCCAAGTTACCTTAGTAAATCAACCTTCAAGAGTTTT
TCAAATCAATGCTTTAAAACTAAGCTTGTTTGTTAAAAAATTGATCGAGCATATCCAAGT
TACCTTAGTAAATCAACCTTCAAGAGTTTTTCACACTTCAAACTTCAAACTTCAATGCTT
CAATGCTCTAAAACTTCTAAACATGTTTGTTAATTAAATGCTTTAAAACTTTTACGCATA
TTTGTAAATTGAATGCCTTAAAACGTCAAATCACATTTATTAATTAAATTCTTTAAAACT
TCTAAGAATATTTATACTTGTTAATTGGGGGTCAGACTTTAACATCAACTTTCGTGGTGC
CTTATGCCCCCTATTTTGCTCAATCATGGTAATTTCTAGGGTTGAGGGAATATAATAAAC
ATCTTTTATGAACTTAAATTGTCCAATTGGATCGAACAATATCACGCTCGGTCTATGTTT
TTGGCACCTGTTCATTTATGATGGTCGACTTGTAACATCATATTTTATGGTTCATCATTC
ATTCAGTACTTCAACAATATTCAACAAAAAAAAAATTCTTTAAAAACTTCTTACTGAATG
AAGAGCTTCAAATTGGTGACATTTCGTGATCGAGGAAGTATCCTTCTAGTGGGATACTTC
AATCTGTATGAGCCCTTGCCAATGACTTTGACCACCTTGTATGGTCCTTCCCAACTCCTT
GCAAACTTTCCTGCATATGGATCCTTTATTATTGGTTCAACCTGTCAAAAAATAGTGTCA
CCGACCATAAAGCTTCTTGGTCAAACTTTTTATGAAAACTCTTAAGCGATCCTTCGATGA
TAGCGCTTGAGCCTTGTTATTATGGACACCCACTTCTTCTATGCTAGATCACCATATAAG
TTGATCTGGTCATTTTTTACCTTATTAACCAAATATGTTTTCAATATTGGCACAATCATC
TTAGGGGGTATCACTGCTTTCACACTATGGGATATTGCGAAGGGTGACCCTCTATTTAGG
GGTCATCCTTCTGGTTGGTTAGGCCCAAAGGACATGGTTGATTGCTTATGGCCTTCCCGT
TTGAGCACCTAACTTTTTCTTCACGTTTTTCACTATGGATTAATTTGTTCCCTCATCCTG
ACCATTGCCTGTGAATAATAAACAGATACTAGATGTTGCCTAGTCCCATACTTTAGACAA
AATGTTTAGACTTCTTTTGCTATTAAATTGTGTCCCATTGTCAATGACTACGTCCCTTGG
TATGCTAAAGTGACATACAATGTTTCTCCAGAGAAACTGTCTTACATCGTTGGCTCTGAT
CGACCTATATACTTGTGCTTTTACCCACTTTGTAGAGAAATCTATGGTAAGGAACACATA
TTATATCCCTCTAAGTGTTGTTGGTAGCTTCCCTTTGATGCCAAATGCCCATTTGTGAAA
TATCTAAGGACACATTTGTGATTTTAGCTCCTGGATAGGGTTATGTATTTTGTGTCCACG
CATCTGGCAAGCTTCACACTTTTGAGTGTAATGGTTGGTTTCATCTATCATATAAGGCCA
AAAATAAACTTGAGATGGTGTATTTATTCCTAATGCTCACCCCCCCCCCCCCCCCCACCC
AGTGGTTACCACAATCACCGGAGTGTATAGCTTTTTACAACTTTTAAGAGATTTTCTGGT
TAAACACATTTTAGCAATGCTCCACTGGTCATTCTTCTATACAATATACTGTCAACCACT
ACAAATTGTGCTAATTTTTTCTTAATTTTTTGAGCTTTGGAAGGTGCCCTCCTTTAAAGT
ACTTCAATCTCAAGCCAGTTCAATATTCCTGAACATCTATGACAATGTAATCTCTCTTCT
CTTCCTATATGATCGATCAAGATCTCTCAATATAATTTTCTCTTTAATTTAAGGTTAACC
AAGGACACTGTTGTCGCCAGAGCATCTATTGTATTGTTGTCATTTCTTAGAATGTAATAG
ATCAAGAACCCTTCCAACTTCTTAATAAGGCCAAGCACTTGTTTGAAGTATTGTGTCATC
CACTTAAGCGTACTCCTCTTTCACCTGATTGAAAATCAGTAGAGAGTCATTGTAACCTAA
ACTTGCTTCACTTTTAATGCTTGTATAATACTCAAACTAGCCAAGATATCTTCATATTTA
GTTTTATTGTTTGAGGCTTTGAAGCCCAATTTTACCAATTACTTGAGCATCAAACCATCA
GGTGTTATAACACTACACCGCATCCAGAGCCACGTTAAGTTAAAGATCCATCCACATAGA
GCTTTCATCCTCTCAATAGGCTTGCTTCTTCTTCAAGCTTATGGGAAATTAAATCTACTT
TGCCATTGAATTAGAGTATGAAATCTGTAACTACTTGGTCTTTTATGGCCCTTTTAGGTT
CATATTCTACCCCATTTAGGCTAATCTCTATTTCTCATTTTACTAATCTCCTTGTCATAT
CATGATTGGGTAATTTAGCTAGAATGGGATAGTTTCATTTGAATAACTATGGTATGTCAT
TTAAAATATTGCTTCAATCTTCTTTTTACATTGACTAGGGCTTGGACAAGTTATCAGTTA
CACTGTATCGTGTTTCTACTTCATTCAATATCCTACTTGTATAATACATGAGCTTCTCTA
TTCCACCTCGGTTGACTACGAGCACTACGTTAACTGCTACTTTAGACACTAAGTCATAAT
TTAAATTTTTGTTAAGCTCTAGTGAAGCTAGTAAATGCGGTATTCCCATGTATTCACATA
TATTCTCAAAAGCATGTTCTGCAACTCCCCCAATGTTAGGTTTTTACCCTTCTTGTTGGT
ATCAAATAATGGATTGCATTAGTCAGACGGCCGGAATATAAATCTGCTTAGGGTTGTAAT
CCTCTCAGTGAATGCTTACACATCCTTCTTTGACTTTAAGATTGATAAACCTTTTAGTTA
TGAAATTTTTGTGGGATTATATTCAATCCCTCTCTTGATAACAATGTTCCCTAGGAATTA
TTCTGAAGATACTCCAAATGTACACTTTAATGGGTTAAGTTTCATCTTATATTTTCATAA
AATATCAAATATCTGGCTTAGGTGATGGATATGGTCGACCTTTTACGCTCTTTTGACTAC
CATATCATCAATGTATACTTACATTATATTTCCAAGGAGATTTTGGAACATCATATTTAC
TAGCCTATGGTAGGTAGCCCCCACATTCTTCAACCCAAAAGCATCACCTTGAAGTAAAAG
AGCCCTTCGTTAGTATGAAGCTGGTCTTTATGCGGTTGAGCGGGTCCAAAGGTACCTAAT
TGTACCTATAAAAAGCATCTAGCAGAGAAGATCTCATATACAACTATGGCTTCGACTATT
ATATCTATCTTTAGAACATAGTAATTATCCTTAGTCCAGACTTTATTTTAAGTTGATAAA
GTCTATGCATACCCTCTATTTTCCAGCTTGCTTCTTTTTTACCACCACAACATTCAAAAT
CTAATCTACAAACTAAACTATTTTGGTGAATCTAGTTTAAAGGAGGCGGTCGACCTTTTC
ACCAATGGCCTTCACTCACTCTGAGACAAATCACCTTAATTTCTATTTAACTGGTTTAAA
GATGGGATCAACATTAAGCCTATGACATATGATTTATGGATCAATCCCAACTAAATTTTT
ATGTGATCATGCAAATACATCATACTTCTCCCTTAAGAAACCTATTAGTAGTTATGTTTC
TTTGACTGAATGGTTCTGGCAAATATACACTATGCGATCGACCTTCACTGGCTTTAGGAA
TAACCTTTCTAATGACTTAATTATTTAGGGCTTCATATCCTCCTTCAGGATCATCCCCAA
ACTTTTAGTTCTTCTTAATTTCTATAACTCTGAGTCGAGAACATCTTCGAGCATTGCCAT
AGGCTAATCTTGCACGAGACCAGGTGGAGATACTTCTGCTACTAAGCTTGACATTGGTTT
CTTTTTTGAGAGTGTAAAGAACCTTCGAGCTTCTAATTAGTTTCCCCTGATTCCAATGTC
TTCTCTATACTTCATGACTTACTGGTAAGATTATGGTATGACATCAATCTTGTGGATCTA
ATCCCTCCCCATAATCACGTTATAGGTTGAATGACAATCATAAATTTGTGAACTCTACAT
CCATCTTCATAGCTTCAACATGAACCAATAGGTTAACAACACCTATGGCTCAAACTTTAA
TTCCATTTAACCCAATAACAGGTCCTTGGTTTGGTTATATCATCTACTCAGGTAACTCCA
TCTGTTTTAAATTTTTAAAATAAAGAACATTTATTTCACTCCCATTGTCAACAAGGACCC
TCTTGACCAAATAACCTCCTAAAGAGATTTCTATAAGTAGAGGATCATCATGAGGGATTA
TCACTCCTTCTAGGTCCTTGTCATAGAAAGTGATGATTCCCTATGATCGATCGACTTACA
TAACCCTAGGAGGATTCATTTAAGCACGTCTTAAATTCTTTATGTCACTTCTCAAGGCCT
TGTTTCCCCCTTTGTACTGCCTCTTTTGTACCATATTGATGACCTTTGTGTGGCTAAACA
CCACTATCAAACGATGTAGCTCCCTTCTTAATATAGTCATCCAAGTATCCATTACTAATG
AGTAATTCAGCTTGATTACGGAGGCTATAATATTCTTCTACCGTGTGGGCATAATCACTA
TGGAAGCTGTAAAATTTGCTTCTATCTTACTTGGAATTCTCCTTCATGGACCTTGGATTT
TTAAAAATACCTTTGTTAGCAAGCTAAACCTTCTCGATCGGTATCATGATTTTTATGATA
ACCCTTTTCTCCTTGCTTCTCTTAAGTTGGACCTTCAATATGTCATCTCGAGGTACTGCA
AGGTTGACCTTATTCTTCTGAGCTATATTTTGGCTATTCTTTCTTCTTCATATTGGTCTT
TCTTGCGTTAAGTCCATGGTAGCCCCTATTGCTACTCGAAATTCCTCTACCCTATCCTCC
ATAGCTGATCGGTGTAGTATATCCACTAGGTCAACTTGTATATTCCTAACAAAGCTTTTA
TGTAATAGGACAGTCTATAATCCTTGCTCGAAGACACTCATAACAATATTTTATCAATAT
TTTCCATGCTCCCATAAAATTCCTTGAATCTAGCTTGATAGCATCTGAGAATTTCATTTG
AGCCTTATCATAGAGTGAAGAGGTCAAATGAGACAATCTCCTTAGGGATATGATGTTGGT
ATTGAGCTATGAGCTTTTTTAGTAACTACATAAAGCTCGATATAATGTCTAGGTCTATCT
CCTAAAACCATTTCAGAGCACCATCATGTAGGGTAGTAGAGAAAATTCAGCATTATAAAG
CTTATGAGGCTCGCTCAACTCTCATGGCCACCTGATAGGTTGAGAGATGATTATGTGGGT
TTATGTTTCCCTTAAAGATTAGCAGATTTGGAACCTTGAACTTGACAGGCTTATCAGTTT
CCCAAATGTGCTCGATAAATGACAAATCAACCACAATTTCGATATTCTTTCTTACTATAG
CATCATGAGTTATAGTTTTATTCCCATTCATTCATAAATAAAATTAATCAAAGATCATCT
TAACTAATGCATGTTGGTTGGTCACAAGACACGCAACCCTATATTTCCAATGACTCGAGC
TTCTATGCCCCTGGGTATATGTCTGTGATACGCCACGAGCGACCGCTACGTGCATTTAAT
GAATGTTATTCCCAAGGTTCAATCTATCAACTAGTTGACTTCCAACTTTGTGCCTTGTAA
TGCTTTGAACGCATATATCTTCCAGTCTAACCCTTTTTCTCGCTTGCTATTAAAAAGTTC
TACTGCCAATGTCTTAGTTTTTTTTCTCAAAGCTCGGCCATCTGCTTGAGGATAATGTTC
AATGCCAGATCAGATCCTCCGCCTTTCTAGGCTTGACCCTGAACACTTCTAAAATCAATT
AATTAATAACCCCAAAATGCTAGGTGTCATGATATTAGTTTATGGGGGATCTACCATATC
ATGGTCCTCATCATCAAGATCAACATCATCTTCTTGATCCTAGTTATCTAACACACCTTC
TTGGTCATTGATTCCTCCTTCAAGTATAATGGTTGAGTGATCTGGTGGTGGGTGATCCCC
TGAAATGCTTCAGATATGAGTGGCCCCTCCCCTCCAGGGGAAGGATCCTGAACTTCATCA
ACACTTGGTTGTTCATCATATGTGAGTGTTAGGTTAGCTTGTGTATGACTACTCCTTCCA
ACACCCTTTCTACCATGTGTATTTGCCATTAGAACTATTTCCAACTAAAAAACTTTAAAT
TAACTATTTCCCACAGATGGATCCAAAAGATGTAGTATCAAAATTAGCAAGAATATTATA
TTACCTCCTTGATCGATTGGTTGGGTCCACTGTCCTTTCTAGATAGTCAAACTTAGTGGA
ACTCCTTAATGAATGATCACTATGCTCTATCTGATTTCTAGATCGTTAGCCTCCTTGAGG
TAAGAGGGAGGTGTACCTATAAAAACCCTCCGATGCAAAAGTAATTCACTATGTAAAGTG
TGTGCAAGGTATAAAAAATAAAAGAATGAAGGCTCTCTATCAACTACACAGAGTGCCAGA
ATTAGGGTTCTCTTGGGGTGGGTGTGTATCTATATCTTCCATCAAACCCTATGCTTTATA
TATACAGGTTCGAGATGTTACTGCCCCCCCCCCCCCCCCCACACACACACACATCGTTTG
CTTCTATGTTTCCTAGGAAGAATCTTCTTACCATAGAAGAAATTTATTTCCTTCTATGTA
TCTCTTTCCTTTCCTGGAAAAACCTACAAGATCAAGGAGTCTTCTCTAGCCTTGGACTGA
GTTGGAATTCTTTTTTTCCATACTTCACATTGAGGCTCATCAATGAATTCATAGGTTGGT
CATCGATCGCAGGCCCAAAGACTGTTGCTCGATTATGGGTAGCGAACTTTATGAGTGAGG
AGAATTCCTACACCTACACCTTCCACTTGAATTCATTGATTAATTACAAGTAAATGACCA
AACTAAAGTTCACAATATCACAACCTTTTCCAACATATACAAAATTACTTTTGGTGAACT
AAAATGCAATATTTTTCCCTTCAGGAACTTTCTCAATCATATTTGCAGTTTGTATCTACT
TACTTAGAGTATTTATGATGCAAATCCCTTTTCTTCGATCCTAATGATGGTATGCACAAA
AAGAATCCTATCCAAGAACTTGAAACTGCTCTTCACTATTTTAGTTAATATGAATGACAT
GAAAACCACTACAAGCATGAATTTATCACCACCTTCTAAATAAAGTAGATAACATTCTCT
ATGAGACAATCTCTTAAACATAAGGTTTTCATCAATACTAGAAATCAAACAATTACTACA
GACCACTTCATTTCTTTTTCTAAATTTTTTTTAAAAATGCCATATTTGCATCGGCAATAA
ATCATTTAATAATTATATCAATGAAACCTATGATGATAGACAAAACATGATTAACCATGT
TAGCAATAAATGGGGCTAACAATTCTTAGTGGATTTTATAATCAATTTACATTTCATCCA
TGAAAGTATGTATAATATGAGATTGTACACAAATTTGATTCCCTAGTTGTTTGGTATCTC
CCAAAGATTTTGGAATTCAACCATCTATTTGTCTAGGACTTCTTGTATATACATATTTGT
GAGTTCACCCATAAACTCATTTTTTTTTACCTATTATAAGATTCAACCTGGATCTATATG
TGCATTACCCAGGGATTGAGGGAAGAAGTCGTTATTCATATGTAGCTTCCTTAACTCTGC
AACAACTATCTTTATTTTTTTAGTTGCCTTTGCAACATCTTTAGCACTCTTCCACAAAAC
TGTTGCACATAATCCTATTTTGGTAATATAAAAATAGAATTTCCAAGTATAAACATCTTA
TTGGCGTAACTAATTACAAAAACTCCATTTGATCCACCCTTTTCAATAGTAATAGAAACT
ATTGAAAACTTCATATCATACATAAACCTCAAACTGAAGGCCATGGCTTCACCTTGATTC
AATTTCTCTAATTTAAGTTCTTTGAAATCCCCAAGTTTATCAATGAAAATGACACCAAGA
AATATATAGTGATGCTTATAATAAATCGTACACAAAGCCTTAATTATAAGAAAGACACAA
[truncated: 104,286 more chars]
