# Supplementary material for: Characterization of the NAC gene family in ‘Fengdan’ peony (Paeonia ostii) insights into the evolution and expression patterns under abiotic stresses and ABA treatment
Source: Front Plant Sci. 2025 Apr 16;16:1559667. doi: 10.3389/fpls.2025.1559667 (PMC12041088; doi:10.3389/fpls.2025.1559667)
Supplement: Supplementary file 1 [file DataSheet1.zip › supplementary files 1 Sequence files related to PoNAC bioinformatics analysis/PoNAC protien sequence.fas]

>PoNAC43
MSSTTRQKSSYIKSLALSVRTFQTLPLLFNLYFLSLSHLRKFFSMKNTCD
LPPGFRFHPTDEELIMYYLRNQASSRPCPASIIPEIDIYKFDPWELPEKA
EFGENEWYFFSPRERKYPNGVRPNRATGSGYWKATGTDKAIYSGSKYVGV
KKALVFYKGRPPKGVKTEWIMHEYRLSGTPPPPPPPPNRRQNGSMRLDDW
VLCRIYVKRGMGRALERNRIDDLHNQMATVTPTNDANDHQQLLKIPPTFS
IPHLMELDYGSISQLLSDNNSCFDFQNTTNYIGVDHYGLPKVQFGGLMTY
QSADLVPKIEVNQSTLSNQSIFGDSGYGFQ
>PoNAC45
MEMEKSSTTVDGNNNRDDEDEVMLPGFRFHPTDEELVGFYLRRKVEKKPI
SIELIKQIDIYKYDPWDLPKVSTVGEKEWYFFCIRGRKYRNSIRPNRVTG
SGFWKATGIDKPIYSVGEVHECIGLKKSLVYYRGSAGKGTKTDWMMHEFR
LPPPPNSGKSTNLTDVKNVAQEAEVWTLCRILKRNTSYKKYVPSEWKNTS
LIKQNIPSDSCSKTCSLESDHNNDQYLSFGDSVIQDKQHRSKPVIINHGG
FDGRNQLLIGHPNAQAQAQFSSFWNTNGDELFRDGNNWDELRSVVEFAID
PSHLYDCRYR
>PoNAC44
MEILSMESLPLGFRFHPTDEELINHYLRLKINGRNSEVQVIPEIDVCKWE
PWDMPGLSVIKTQDPEWFFFCPLDRKYPNGVRSNRATDAGYWKATGRDRT
IKSRKSANNTKPLIGMKKTLVFYRGRAPKGERTHWIMHEYRATEKDLDGT
SPGQSAFVLCRLFRKSDEKTDVVKYDEIDPTGSSPATTKSSPDEASSDLV
QEPAVSDMQDGMQPEGIKRWLTDKSDNLNHDTRVPGESCCNSYLASDVED
HVAEDTAIQEYPELGEDLNFYEPNHGQIDCKVFSPLRSQYHTELPPYADS
PFACEFGNDYNGLNFQDGTDEQDVYLTELLGEVFNNHDEHSCEESTSQKN
SVIGSETCLPSDNIFMLTEGHPGNPHVEGNGVYSDTDAEVAQMQYDPVVG
SSGWFDEYVDRKVCFQMDTYPSLDSFYEPDLGGGNMGVLGDDSALGSYYG
WSNNFDGSDANNSINNGDNHVGGTGIKIRPRQPQHRPSAGNIASQGIAPR
RIRLQIETSPPVKLSDTSSSKEHEAQPTVTEAIEGTERPLDTSEPIEKGY
FLKFENQNREITHIPTSKLRLRLRSRAKQDSDSGSRQMGEAPVARWRMSI
SSVLVGVFLVIIMFLIFIGFWRGIGL
>PoNAC57
MGGTSLPPGFRFHPTDDELVDYYLKRKVDGLEIELEVIPVIELYKFDPWE
LPEKSFLPKRDMEWFFFCPRDRKYPNGSRTNRATKAGYWKATGKDRKVAC
QSGVIGYRKTLVFYRGRAPLGDRTDWVMHEYRLCDEFSQGSPSFQGAFAL
CRVVKKNESTQKVSIVQGEPKGKRVGSSSSNGDFNSTMVSNKPMSISNEI
GSQANYHYNESNYSSSTNSPYGIAPAADFNPATMESNPTSLWVSPDLILD
SSKEYQQGQDVSQYFPQYEFLSPMTSWQPYNYNQISPSSTYSNFTEEIEP
VADDFSRIGCMSPYQGDGNYIGFWGNEDMSYQGFETWNQDKICRQMSGDG
SLGELGSLWLQEDNLVVVM
>PoNAC58
MNRTHTEAPIGNSTGLINSIKKDMDTFSHVPPGFRFHPTDEELVDYYLRK
KIASRRIDLDVIKEVDLYKIEPWDLQELCKIGTEEQSDWYFFSHKDKKYP
TGTRTNRATKAGFWKATGRDKAIYTKHTLIGMRKTLVFYKGRAPNGQKSD
WIMHEYRLETNENATPQEEGWVVCRVFKKRLATIRKVGEHESPSWYDEQV
SFMPDIDSPSQISQPYTPYHHHHYNCKQELDHSQYNMPHDTFLQLPQLES
PKVDPHSASNSVVPYGIFGRNMQPATQEVQLQQSYQQNMNSLYGNSSEKA
MDQVTTDWRVLDKFVASQLSQGDPSKENNYSNNAAAFHLGEEINILANDS
QRPESASEYPTTSSSSCQIGLWK
>PoNAC59
MGSIQMDPCTNKHSKRLHFPPCFHFFPTDDELVDYYQKRKVDGLEIELEV
IPVIELYKFDPWKLPSIKSFLLKQDMKWFFLCPRDGKYPNGSCTNRAIKG
YRKTLVFYRGRAPLGDRTDWVMHEYRLSDEFSQGSPRFQGAFTLCHVVKK
NDSTHKVSIVLGEPNSKRVRNSSSNGDFNLTMISNEPVSISNDISSINSP
YGIAPVADFNPTTIESNPTSLWVSPGLMLDSLKCKLLVLDKGLGWVGIIF
ELVSRKLVGLVRLVRIDYIGIHLFNMTIKKRELVILRWIGSTEYKNVYHG
FENIILYNPEVEVNKFECKSPFTKANGVRIRGSIKAEMMQNSAMISDKSV
CKVGPVRGNYRVYNGMKL
>PoNAC62
MEEASVVNIQGEDLADLPPGFRFHPTDEEIITHYLTEKVVNINFIATAIG
EADLNKCEPWDLPKKAKMGEKEWYFFCQRDRKYPTGMRTNRATESGYWKA
TGKDKEIYKGKGRLVGMKKTLVFYRGRAPKGEKTNWVMHEYRLEGKFSYY
NFPKAAKDEWVVCRIFHKNSGIKKSPGLTRVNSFGDDLFIDSDPSLPPLM
DPVNYSNENNRPGSSSFHDGEDKFKGTTVAPLARFMSDGNYLPYFPMNNH
HQPQDHKSFPMLPTNNNNYFNNNYGATLPLSNPTPNSNLYSHPNPISSFQ
ASPYPAYLYQDKSTSSNSIPSFGFKGVHHETFGIERQCKVEQFSSNHSMV
TLSQDTGLSTDMNNEISSVVSKHEMGSSRNYDDFEGPSQSVGPMTQSHFV
KPNPRMSLIQVKINSIYTRIESPIPYELYDDNLSRYIQRQVH
>PoNAC80
MLLGFRFYPTDDELVGFYLKRKIQQRHLCIELIKQLDIYKYDPWDFPSNK
CIGLKKSLIFYMDRAGKGIKTDWMMYEFWLPSLINATQPAKRFLDKTIPA
NKYVPCAKSKYLTPSTTNKAMYNTGSDQFYYWPILSDRGKIQMSCKAPRL
DLMMVDLVLLLKKFFRRTTVITLFVIEDLSQEFGDRNILTIFLVIGFCCP
FVLLYDTYLNFMDEIPIRGYDVKN
>PoNAC6
MMERLNFVKNGVLRLPPGFRFHPTDEELVLQYLKRKVYSCPLPASIIPEV
DVCKSDPWDLPGDGEQERYFFSTRAAKYPNGNRSNRATASGYWKATGLDK
KIVALASKTNQVVGMKKTLVFYRGKPPHGSRTDWVMHEYRLITPETTPSC
IAPQKNNSTPQNPTVQMENWVLCRIFLKKRSTKNEDDNMQQSFIDQDINT
VPRIGVAKPVYYDFMTKNRTDLNLAPCCSSSGSSGITEASSNESEDHEEN
SSCNSFSTFRRKP
>PoNAC9
KFEDSINFSLWLREWNNRRDFTPPGFRFHLTDDELVDYYLKRKVDGLEIK
LEVIHVIELYKFNPWEFPVIFFSFVSYAKYLIAEKLFLPKRDMEWFFFCP
TDRKYPNGSRINRATKACYWKAIKKYRKVAYQSGVIRYRKTLGAFALCRV
VKKNESTQKASIIQGEPKGKRVGSSSSNGDFNSTMVSNEPINVSNEIGYQ
ENYLNNESNYSSFANYPYGIAPALDFNPATMESNPTSLRVSPDLILDSSK
NEKNAKYLFADEDVWKKIWDVDETDNFDS
>PoNAC10
MDERIEADKLDEVMLPGFRFHPTDEELVGFYLKRKIQQRPLCIELIKQLD
IYKYDPWDLPKIATTGEKEWYFYCPRDRKYRNSARPNRVTGAGFWKATGT
DRPIYSSEGNKCIGLKKSLVFYKGRAAKGIKTDWMMHEFRLPSLINAAQP
AKRFLDKTIPANDSWAICRIFKKTNSTAQRALSHSWVSPLPETTSSDIFS
QDSHRNTQGFSSENMSLAAKPTSAIHFQQSSTTNFSPFDILSYKPINPMG
GKPSQHPTSNGDHLPTGFMFSPLETSGSVRPITLDVSSMLLNMSSSMYGD
FGKASESIDFGGSQEQYYNGFSITLPQAMQGNVGNEDETVLVKNLNGTNL
DDHHQWGTVRSTGFPLSLPLNMPHGWKSNLAWDSSPCPSDMSSTFSTNKC
YI
>PoNAC1
MQLTLALTCLDRPYCPDCTWKSCDLLAMSEDMNLSVNGQSQVPPGFRFHP
TEEELLHYYLRKKVAYQKIDLDVIREVDLNKLEPWDIQEKCKIGSGPQND
WYFFSHKDKKYPTGTRTNRATAAGFWKATGRDKVIYSSFKRIGMRKTLVF
YMGRAPHGQKSDWIMHEYRLDELSTQNTTASNTLGADSIPEDGWVICRVF
RKKNYQKSLESPKSSSASIHSRTQVLNSSNDGVLDQILVYMGRNCKQENE
TTSNMMNISNNDDNNMHGFLNVDQSSLHQRFLHLPRLESPTLPNYQSIDE
MYSELPEPSSGCNTSPLGECEYSKVSGLNDWVSFDRLVASQLNGQVDTSR
QLSSFSHDPNLAFCISPEHDDVQEFPQQLRPNCSNRGNNQSSQVYGSEID
LWSSFTRSLSSSSADPLCHLSV
>PoNAC16
MKNPESTLPPGFRFHPTDEELILHYLRKKMTSPLFSVSIIADVDIYKFDP
WELPAKAAFGEKEWYFFSPRDRKYPNGARPNRAAASGYWKATGTDKAIVA
SNMAACAGGQGNINIGVKKALVFYKGRPPKGIKTNWIMHEYRLSDASNYY
NCNRNITIVNNKPMKLKDTSMRLDDWVLCRIYRKSNALAPTISAVSDQEQ
EQEKEEEDYSGQDFVFSGLKTLPNQRTLNSQRSCSFSNLLDATDYSLLSS
LLSEGHNDSTGFEFSTGGSVDQPFLINSTINNSNNFLQKLPQNQLKREHS
NSNIHEDILYPSKKVMVSSCNITNSINQVSDINPQINFLNQPFLNQKLFL
SGTHHHQRQFQG
>PoNAC20
MSMVDDTHPVHTFLFYLYGEPTPTGDRYSCDLELVVIGELQLRSIEVDVP
LEEFEVPPKHVDLVSYLAYFVVVTQETRKEDLELDGIRGKENKGKEMMTC
CNGNNGIRICPSCGYQFECREQAARIHDLPGLPAGVKFDPTDQELLEHLE
AKVRPDAHYKLHPLVDEFILTLEGENGICYTHPEKLPGVSKDGLIRHFFH
RPSKAYTTGTRKRRKVHTDTEGSETRWHKTGKTRPVFVNGKVTGYKKILV
LYTNYQKQRKPEKTNWVMHQYHLGNIEEEKEGELVVSKVFYQTQPRQCGS
FMKDSKLPTKLKGPNLTNPSPLEYYNYSSISFDQGGQSRASRGKNIPKYK
DKPIYNPRCM
>PoNAC34
MASSNGSSGGVPPGFRFHPTDEELLHYYLKKKISFHKFDMEVIREVDLNK
IEPWDLQERCRIGSTPQNEWYFFSHKDRKYPTGSRTNRATNAGFWKATGR
DKCIRNTFKKIGMRKTLVFYRGRAPHGQKTDWIMHEYRLEDGDDDPQDNP
TEDGWVVCRVFKKKNLFKVVGNDGGNSNMSMTTSSSAALDHQQLMNQARS
FTASSQNQYLLLRQHQNHLATQQHNFDLYKPPDLALHHYSHIPTPPFNNN
TSHHLHAQAQLIPAHNKGIDYDFPTLPSDTAPLMVRQLMSNPRDCESAGS
GYQANCEPGLEVGTCQETVRGDDNLNEWAMLDRLVTSQLDQQDDSSKGVR
FDQEANAAPSVHQINHLSLRGEMDFWGYEK
>PoNAC36
MGFNLAEDEASRLRFYMDEHANTDLQITRVLSEVVPKDRICGGCENVFHH
HEQQQHGKRVVMDMDSCVPPGFRIDPAEEELVGYYLKRKINSLRIDIDVI
IDIYLYRKEPWDIQERCNLGYYEQNEWYFFSHKDKKYPTGTRTNRAIAAG
F
>PoNAC47
MNLSTVLSNFSQTMETKPKSKINLPPGFRFHPSDEELITHYLKNKVNSIP
IPASIIAEVDLYKYNPWELQQKALFGDDEWYFFTPRDRKYPNGARPNRAT
ALGYWKATGIDRPILASCGLKRIGVKKGLVFYMGRSPKGLKTEWHMHEYR
LLDLVNCNPKRKVSMRLDDWVLCRVRQKSSIPNLEVQNSNEAAAAAGYFP
KVNVTDTNLSNVEMMRNLPYNNNFPLLPYLTSSPDLLSNHQTVSTINFQS
NNNNDQNNSDKKNLQFLVSSLNQHKRKRVEEFQYETFFQPNKKLSMNNCG
INQSQGYSEGNTLFADEWNSILQYQEPTHFSFT
>PoNAC55
MDETKPEVTLPGLLNINHRDPWDLPGLAKIGEREWYFFMPKDRNHGSGGR
PNITTENGYWKTLVFYKGRAPRGGKTDQIMNVYHLPDSCSVPKDIVLCKI
YMKATPVEVLEQRAVMEEEEVKVKYVVTPTSPSLTTRTMILSTKSKKEGG
DREKREFRMEVAAHKICFCPEQSEQTPTLVSLPQLPRARVRPPQLVLINE
GTSWIRG
>PoNAC60
MRFSHEITMATELFSSVIELLKKSEYVMFTSRHIHLKFKCKRRRGQEDVH
LMEMEMELNNHHVEPEYFESFPPGWRFNPTDEELIAYYLNRKRLTKSLGR
MNGIFFTSRQRKYPNGARPNRSAGDGYWKATGADRAVKKSNGLILGYKKS
LVFYTGKPPRGHKTNWIMHEYRVQTPPFRNRLGAQDMMLDECVLCRIYKK
HDKSSKTHSCDEDDNDEGGKDDNEMDENDPKTEDFNFDDPIDSMTFMDTN
NYNLPLPNGLSDFPQVTNVPLGHYDRHLHVVNYNHGIIHTKIEPNHYDHL
HVVNYNHGIMHTKMVDPKAPLMVESVNNVFKSNYLRMETKPTRGAHQEDF
WGLLPNLDNDPDFTNDPDFIIDIPNHTDSSDPSESSS
>PoNAC69
MENLPPGFRFHPTDEELITYYLTSKASDFSFTARAIAVVDLNKCEPWDLP
AKASMGEKEWYFFNLRDRKYPTGLRTNRATEAGYWKTTGKDKEIFQSGVL
VGMKKTLVFYKGRAPKGEKSNWVMHEYRLENKLSFKPTKEEWVVCRVFKK
SSAIKKPQLQTPSSHASPSGTNTIANEFGDIELQNLNSINAHSSSGLSNM
SLQNYNSHNNVDINMNMNWLAPREVAPSVTPALSWPNPNLLSSNLSVNSL
LLKALQLRSYQTREATSTSTNYSFLPQGISHIGTDLISSDFQGSSLQVLD
SHVPEQQQQEQQPFNWDSNW
>PoNAC72
MSPVGLPPGFRFHPTDEELVNYYLKRKIHGQEIELDIIPEVDLYKCEPWE
LAEKSFLPSKDPEWYFFGPRDRKYPNGFRTNRATRAGYWKSTGKDRRVTF
QNRAIGMKKTLVYYRGRAPQGIRTDWVMHEYRLHDRECDDTSGIHDSYAL
CRVFKKNGVCSEVEEQGGNYGLSLIESSQTAINDYETMSPDVSISLTGMD
DEYKDDSWMQFITDDAWCSSTTTMSVGEHSHTSFTN
>PoNAC73
MEEISSSTTRCRKDEKMWPPGFRFHPTDQELVLYYLKRKICGRRPRLEVI
GETDVYKWYPDDLPGLSILKTGDRQWFFFSPRDRKYPNGARASRATQHGY
WKATGKDRHITCNSRTVGVKKTLVFYKGRAPSGERTDWVMHEYTLDEEEL
KRCQTAGDYYALYKVFKKSGPGPKNGEQYGAPFIEDEWADDEVLELQAVE
IFKGKDQVQTPLLDLGETMNRITAEPAFDKQHNVPKAYALPQIAGEETMI
GPIIKEAEFTERNKASCPVNQHCGADVSFDVTHSTASQFLQDPYEVSSAP
KISHHVNEEDYIEMDDLIDPTATLPFVGQPVDYSQLESFAGQPIESFIGQ
PIENAQFEDGLSEFDLYNDAAMFVRDMGPIDQSLVSHQFINTVENEMVYN
LDYHLQSSFNGEDEVNSQLWLHDQQEGFDRGFNSTQPTPDLPTESNENQT
EDAQRSFTSALWNFVESIPTSPADASENVLINRAFERMSSFSRMRISGRS
THGGGTGNGVVSNARRAGRKRGGFSFFSVFVAVCAIFWVFMIGTTVSVLG
RYVWS
>PoNAC77
MAEVPTGYRFVPSDQELLSHYLYNKVMGEPLSCQKSVVERDLYGNQDPWE
MCRDYTSNTGNFYFFTKLKMFDNGNKKHRRVGQGFKKMYNYKNGGSQNVG
GGWIMYEYSLGGSFLEQAKAKIPNWHHNQIVLCMLKDNGCPEGKKRN
>PoNAC82
MESFDKVPQGYRFKPSDEVLITHYLLRKVAGRPMSSDLAITECDVYGRDQ
LWKKIFDKRPNAKALYFFTHLKKKTANGKKNMDRCAGPDTTWRNQTETKI
YRPGVGETKLHVGCVTKFSLINNASRKATKEWVMHEYRLSDHLLTGTTRS
GVHFKDEYAICKIKRKKLKGPVAPSESTLSGSGSRDDYQTLVSLLLSSSP
LPTCPNNTSLPSVAPTSGYDYQTLHLPSSPVPTWPNNNTCHTSFPSYSSS
SSATSAQSQLGSVDDYQSTHLSSSPVPTWPNNNTCHTSFPSYSSSSSATS
AQSQLGSVDDYQSTHLSSSPVPTWPNNNTCHTSFPSYSSSSSATSAQSQL
GSVDDCQSTHLSSSPVPTWPNNNTWHTTPISYSSSSAASAQTQLHLSYSS
PDPFSLPNNNNTCLQYDDSFTNFTTYPTLANQTSNTTSFNHDSLAPHLTI
HPLSVSPLPSINHEQLPAAPQPPAQQDITTLHKALNDEEMAQVRLIAQMD
WHLPAPTPYYPSLEDYDCGEIFTF
>PoNAC7
MTKQIQLTRSGFGERWLEPAGSPVRRLLMIRVSLGGSLVSGLSLSPLRVR
SVRLIRLAGAGCGAGSPASRSGSPGAGRAAGLDWCRLRWRRLEPLAGSLA
LVRTAVAVVRRYCHGLLALIMADHNNNIHPDDVSGIYGGNGDGITGNTFL
NNPDLATAFGQFLQTMMQNVGQSSGSSNSGSQQQQQRHHPYAQQGGRNQN
QNQQNHHQQNGNGGPNRNRNRHNGNRQNHNNGGYQQNRNGGGQRQNPNNA
VRLPRPILICTLVHDSQFRFTDPFMVEYRYLHLDQLRQTDRIQDQQLDWI
AELSIRIYFIFQFISVSLMHIHLKFKCKRRRGQEDVHLMEMEGDQIQELN
NHHVEPEYFESFPPGWRFNPTDEELIAYYLNRKVFNQHLPLHKIVDVNLY
NYNPDTLAETYKKFGKNEWYFFTSRQRKYPNGARPNRSAGDGYWKATGAD
RAVKKSNGLILGYKKSLVFYTGKPPRGHKTNWIMHEYRVQTPPFRNRLGA
QDMMLDECVLCRIYKKHDKSSKTHSCDEDDNDEGGKDDNEMDENDPKTED
FNFDDPIDSMTFMDTNNYSLPLPNGLSDFPQVTNVPQVTNVPLGHYDRHL
HVVNYNHGIIHTKIEPNHYDHLHVVNYNHGIMHTKMVDPKVPFMVESVNN
VFKSNYLRMETKPTRRAHQEDFWGSLPNLDNDPDFTNDPNFIIDIPNHTD
SSDPSESSS
>PoNAC13
MKLEELEYGILNFLPPGFHFSPKDEELVLRYLNRMVMNMPLPVNRIRKIN
VYDYSPLQLSEKFDSFEEKSWYFFTPRDRKYPKGSRPNRGTGNGYWKASG
AEKRIAKHGKHVGFKQTLVYYEGKPKIGVKTSWIMHEYRSTFQKSDPGST
KALNDMKLDDCVLCRIYNNASKSEKKLEKDNAMTAPAMVTKQEFPNDVQM
QQPPLNRVHMLHSSYQQEMNVQNGNAMVGMFSSNEIQVPNAVQGVSNAAW
MVQPNLVGFNYNDCSDSSVYSGPVNTNCYDDYRYEDDGLSSLASCFETED
NLGFLADQISSDVALPQLPEVVDFPPSFHYPMPEELHKEEPGFENQSS
>PoNAC19
MMGDPQNPKSSLSLPPGCRFYPSEEQIVCYYLAHKNAPNTPNDDHNLFGF
DVIKEVNIYNYDPFDLPETTCFPYGYKGRKRHWYCYTSRVGKKREERRGA
GSGFWKRKGKGRDLVGIEGHVVLGRKTSFVFYLGNSPKTAVRTNWFMDEY
ALIDNLKDIVLCRVFVKSHCGNNISDHRLGSCGEESILAVRHIGIQHDGT
LVSDTHKDKTHDDKCIDKKKEFSYSPMGLDDLVKTGPLSDDLVSYATYHI
MVSGVQVKMAGFINATTPQQLITILEEEDYIELDDFIGPINELRVENGFT
GWCLIQHGD
>PoNAC3
MDEITQELELPGFKFHPTEEELLLEFYIKIMVLGKRLCFDIIGLLNIYHH
DPWDLSGLAKIGEREWYFFVPRDKNHGNGGRPNRTTENGYWKATSYDRNI
FSLPDTKRSIGLSKTLIFYKGRVHFGDKTDWIKNEYRLPDSCSVLKDIVL
CKIYRKATPVKVWEQRTAMKEKEIKSKYVATITLPMSSIDSMSLSIVQ
>PoNAC23
MESFDKVPLGYRFKPSDEVLITHYLLRKVAGRPMSSDLAITECDVYGRDQ
LWKKIFDKRPNAKALYFFTHLKKKTANGKKNMDRCAGPDTTWRNQTETKI
YRPGVGETKLHVGCVTKFSLINNASRKATKEWVMHEYRLSDHLLTGTTRG
GMHFKDEYAICKIKRKKLKGPVAPSESTLSGSGSRDDYQTLVSLLLSSSP
LPTCPNNTSLPSVAPTSGYDYQTLHLPSSPVPTWPNNNTCHTTFPSYSSS
SATSAQSQLGSVDDYQSTHLSSSPVPTWPNNNTCHTSFPSYSSSSSATSA
QRQLGSGDDYQSTHLSSSPVPTWPNNNTCHTSFPSYSSSSSATSAQSQLG
SVDDCQSTHLSSSPVPTWPNNNTWHTTPLSYSSSSATSAQTQLHLYYSSP
DPFSLPNNNNTCLQYDDSFTNFTTYPTLANQTSNTTSFNHDSLAPHLTIH
PLSVSPLPSINHEQLPAAPQPPAQQDITTVHKALNDEEMAQVRLIAQMDW
HLPAPTPYYPSLEDYDCGEIFTF
>PoNAC25
MFWVLTESERPANRARLREEISFNFIFQFGEFTGLALYGENEWYFFSPSD
RKYSNGLRLNWAKATGPDKVIGNPKPMKIKKALVFYVGKSPKGVKTNWIM
HEYRLGDVGRFAWKKNSLRVIDYLSIYLAIRSYVAGVRSYALLKLAEFER
NILRAL
>PoNAC26
MEGGGVKDKMTAGLQLPPGFRFHPTDEELVMHYLCPKCASQPINVPIIAE
IDLYKYDPWQLPGLALYGENEWYFFSPRDRKYPNGSRPNRAAGSGYWKAT
GADKAIGNPKPMGIKKALVFYAGKAPKGVKTNWIMHEYRLADVDRSARKK
NSLRLDDWVLCRIYNKKGTVEKIQAVSQKTYEQKPEILTHGGNIYPQPPA
PSPSFSQSPATFNELVYLDASESIPRLHPDSSCSEQVVSPEFKCEREVQS
EPKWNEWGKPIDYLFNNYVDAAAENAFGPRFQSNNQLSPLQDIFKFLQNH
>PoNAC28
MSITRVTSIDIPYKNYPEFTMCPFAPPPPPDDISTYWTDEELCLSLERMI
RGFPLPGNVIADINPYQLIPSNLPGRTQDKENLVNTDGIWYFIRSEEKKD
AEVGFWKAKGAACRIFTNSVITGWRTTFEFFEGQAPHDHKTDWVMQEYRI
TQMGMHENTKLKDLSVLCRVFHSHRRSPNNEMQHKLAPADAGGNYTPSAI
HTDKNNNASKGSTSKPQVEGSGDETRPLPMMERFLNRPVENLPEVDCVSN
GDFLELLDLVNHGSPSSSSDNSSRVSMSSDECFDSLALLQDLEAEDIKGM
QQKNADCKFSISTHCIVLVHFIFPIEK
>PoNAC35
AATPPGAGSVSCTMRDSVADPKISDPHVSCVKINQGKRVVMEMESCVPPG
FRFHPTEEELVGYYLKRKINSLRIDLDVIIDIDLYRMEPWDIQDRCNLGY
YEQNEWYFFSHKDKKYPTGTRTNRATAAGFWKATGRDKAVLSKSRVIGMR
KTLVYYKGRAPNGRKSDWIMHEYRLQTSEHGPPQEEGWVVCRAFKKPCPS
HKQGYEAWHHANYIRNGSSFGPPSPYPDTVLSPMHVVHPNQGASSSTFHQ
PSFRSDQELMSNHTHLENQLNELPQLDSPSNLSTSLATKEGLEHNENYED
EKSKEGSQYIDWKNLDNLLESQNFDTSIFHPNLPLITPHDYNGIDGQNHV
SHLLGCFPDL
>PoNAC38
MLALEEILCELNGDDMNEQGLPPGFRFHPTDEELITFYLATKVYHGSFCG
IEIAEVDLNRCEPWELPDTAKMGKKEWYFFSLRDRKYPTGLRTNRATGAG
YWKATGKDKEVYSASNGALLGMKKTLVFYKGRAPRGEKTKWVMHEYRLDG
DFSYRHTCKEEWVICRIVHKSGEKKTQLYQSQSYHLMREAAAAAGSSGLP
PLLEIPTQFKSQSHASNLMDSMHNPFQIHRHENDLKSLINPVLSQSNHFP
TNSFLQPSFSPLPPFQKNTNPSPSHLFKSLLLSHQDFTSPTVPKQCKTEP
NFSSSSSHFQLPDANLRWMDKIHHQNPFQNPLFLDVDSTGVLGFSAADTP
GPDFQMMLDPASITVTGDSWPLDL
>PoNAC39
MFEEDLNGVVICEEEAVPAVCGIRAICVTPSNRRDIDTQLLDAARKSFNA
EFILEKSQLAFSQPTSAGKALASNYIGTGSFLVYKIGFKFNPTDEELISH
YLYNKVAGNPLLYDGVFVARWHGPMEIFSSRASSSTKENVCYFLTKLKSH
NNGSRKARRVGMGTWKGVDGDAVVLDEEGRNIGYTNIFSYQYKGLAPEDK
VYQWIMKEFRLHEDFVQREQVSF
>PoNAC53
MGEKYVVSQRNLAPPSDMTGYVLSLCKWITDFHGERCILTEGGRCDCLRV
RIIVDHKNNPHPDDVSGIHGDNGGNGDGTTGNTFLNNPDLATAFGHFLQT
MMQNVILPQPHAADPAEAADRRWERMVKRLRDSQKGQSSGSSISGSQQQQ
QRHRSYAQQGGRNQNQQQNGNGGPNHNHNRNHHNGNRQNHNNGGYQQNRN
GGGQLSLLSVLGMDERIEADKLDEVMIPGFRFHPMGNELIGFYLKKKIQQ
RPLCIELIKQLDIYKYDPSDLPTTNFCFSNSCNKRWQRLEINNGISTVRG
TKSMEIGRETKGIKNDWMMHEFRLPSLIKVAQPSKIFLDKTIPTNDSWDL
CRIFKKTNPLSSCPNPLSSIYHRYPCMFLLQVGYSQLLRLESLIAWLADI
LSKKSFNAKVVAAQKTTEASYILAKFEEAQYTMKEVNKMTYGLIIDNETM
KLKIRRLKNEKYILANEIGLRLVEMRGLVVELEDVVVQVEIALKKYFRSP
DHDIHYFKSQVLDFTKLTRSWFEDISTEIIRKDFAVSVLHIYHNGTLLES
ITGLNTKNALLRHMLCKLLYYS
>PoNAC67
MGLRDIGATLPPGFRFYPSDEELVCHYLYKKIANEEVLKGTLVEVDLHTC
EPWQLPEVAKLNAHEWYFFSFRDRKYATGFRTNRATTSGYWKATGKDRPV
LEPATREVVGMRKTLVFYKNRAPNGFKTGWIMHEFRLETPHMPPKEDWVL
CRVFHKSKGENGTTASASPPTYATSPPTQDTAMHCGYQQLMAPPHQNHNN
QTTSLVNFAVLNPNFLQCTQDMRNSTTTAMTTDLMDSKDGEDDYGFLWDM
TSLEENSLGNGGLPSNLEDMGFEVDNSIAFI
>PoNAC70
MERDGEDKMKAVLQSPTGFRFHPTDEELVTRYLCRKCSSRPIPVPIIAEV
DLYKYDPWQLPGTFNLCYLFSSSFKLLSLIFGAFLDVAILVVEFTEMALY
GEEEWYFFSPRYRKYPKCCRPSRTAGTGFWKATGRNKAIGPVGRKTILVF
YSGKLPKAEKTNWVMHEYSLVDVETSNRNQNNSMLDDWVLCRIHKKTGAV
SNKRKTTSSGLLRESGAQPQSSWASPAKVNDRVYLGPSGSVPKLLTDSSY
SEQVVLPEFKEEESYLHSNGEKIVGYPFNYMGATEPTERQELLMWPDNDY
KTWMI
>PoNAC75
MLPGFRFHPTDEKLVGFYLKRKIQKRPLCIELIKQLDIYKYDPWDLPSLL
LDRKYGNSARPNRITGAGFWKVTGTDIPIYSSKGNKCIGLKKSLIFYKGR
AVRGIKTDWMMHEFRLPSLINAAQPTKRFMDKTIPTNDSWVICRIFKKTN
STTQRALSHSWVSPLPETTNFNIFSQDSHINTRGFSSETISLAAKPTSAI
HFQQSSVTNFSPTNPLTQWVIQETRSVWITHYYKLKELLCFLQEYVPCAG
SKYLTPSTTNKAMYNKGSDQLYY
>PoNAC78
MNQASTKGVMASVECGIASGVGGFHGCALEKKEKTSKDEGQEDYSRLRPL
IYRGSDVFVLAFSLISRASYENVLKKNVKAIFDTAIKVVLQPPRRKEMAR
KKRGGSGCSMDFQDMGLPLPLGFRFFPSDEDLTDFLYRKVHGLNMGDHVI
EEKDVYAHEPWLLDNWSIKACWMTCLERYYFVRREKKAKSTSGNGVRPNR
MVGEDFQGGWWNANAGDKHVKDADGSLVGYKKTLTFYSYNTQKRDRKDSK
KTDWVMHEYKLPSKTFQEWVLCRIKYKGEQPDGIIEEQHPHSADSNDLIS
FYLSLSVDDHHHQGHAHGVINQHQHQHALYDFNPELIPTLQNYPYQNEIH
VPTPEGQSFATQTTNHYTLPHQEHNGVGTPNNHDEFDRDFAVFYQAFQDE
IHVPTPESQSLPTETPPQNGIRLPHQVHNDQQEQQHQLEDDFNVDIFLQD
YQDEDDIHLPTPEDQSIQQNHYTSHQGINPEDQLPPELELDIDDLFASFF
QPSDHQIQIHMPTSNQTTPKTIMPPTTANNFPLLNKTSTWTLHPILNN
>PoNAC79
MLLPVGFRFTPTDEELVGDYLYRKLHGLDMEAPVIVEKDVYARAPWLLDN
WSAQASWMVGLERYYFVKREKKSKLGNGTRPNRDVPGVGWWKANSGDKEI
KDGQLRRLGFLKTLTFYCYTNEKQDRNAREKTNWIMHEYRLPYDIFQEWV
LCRIRYNSKQEEPQENDSIEGEDLIGNYMSMLAADQKQGIIPINHDQQEG
SFEADLAVFIERFQDEIFVSTMDEGQSSSIQATQKLQQENGSGNELSSSM
PEQEHGIAQQQDSLKDADMDLLYHLHFYK
>PoNAC11
MNHGESDNKADDHQHDMVMPGFRFHPTEEELVEFYLRRKVEGKRFNVELI
TFLDLYRYDPWELPALAAIGEKEWFFYVPRDRKYRNGDRPKTVLRHLATG
ADRNIRSENSRSIGLKKTLVFYSGKAPKGIRTSWIMNEYRLPHHDTERYQ
KAEISLCRVYKRAGVEDHPSVPRSSSRASSSRGNTELEEIRKETSFGRND
SQQTSFGQQIIFLQNRADGGSTSTARQDEDDNPNPSSYNGGLAEDGLFQL
QQQKQVCCSIVPTCTTLFIGSSPVPVNAAADDDLHRLVNYQHASSFSPQT
QPSLDPATFSDRLWEWNPIQEHADTNPSNVRLSGFTRFTEAFTILHLDFF
EVVAVDTSLEFVTLYRYYVYELDNSVVDMSGSDLAPETSHTDAANGTTCG
NGVPPIVGIQMVAWFLQFMQLIVEQSVPLMTYLLLQLIPPPL
>PoNAC18
MGLPLGFRFCPRDEELVRDFLYRKIHGLNMGDHVIVEKDVYAHEPWLLDN
WSVKACWMTCLERYYFVRREKKAKSTSGNGVRPNRMVGDFQGGFWKANAG
DKHVKDHQGRLLGCLQTLTFYSYNTQRRDRKDSTKTNWIMHEYRLPSKTI
FQEWVLCRIKYNGKPNGIIEEEHHHSVDSNDLISYYLSMAVDHHHQGQGQ
GQGQGVINQQQHQHQLGLQDDLNAFFTTPPHQGEIHAPTPEGQSIPTETS
NHYTLPHQEHNGVAIPNNHDEQKQLALEDEFDRDFAIFYHAYPDEIHVST
PEGQRIPIQTTPENGTSNSHQEAIPIIPEDQLSLELELDFDTILAPFFQP
SDDQILNDMPTSFTPEAQSAENYASSNSCMSIYNVQQVSPPQDDNYMEFA
SYLLLEDTDM
>PoNAC2
MDETTPELELPGFRFHPTEEELLEFYLKNMVFGKRLRFDIIGLLNIYHHD
PWDLPGLAKIGEREWYFFVPRDKKHGSGGRPNRTTENGYWKATGSDRKIF
NLSDPKRSIGLRKTLVFYQGRAPRGGKTDWIMNEYRLPDSCSVLKDIVLC
KIYRKATPVKVLEQRAAMEEEEMKAKYAATPTSPMSSIDTKSFSTVQQEQ
VVMAPLTSMHHMVCKKEEQDALENGDKNDQAENNTKGTSSLIKLPPGSDF
LSELQVPKFSMDWTQDNFWTQLNSPWLQNLTPCANILNF
>PoNAC22
MERDGEDKMKAVLQSPTGFRFHPTDEELVTRYLCRKCSSRPIPVPIIAEV
DLYKYDPWQLPEMALYGEEEWYFFSPRYRKYPKCCRPSRTAGTGFWKATG
RNKAIGPVGRKTILVFYSGKLPKAEKTNWVMHEYSLVDVETSNRNQNNSM
LDDWVLCRIHKKTGAVSNKRKTTSSGLLRESGAQPQASWASLAKVNDRVY
LGPSGSVPKLLTDSSYSEQVVLPEFKEEESYLDSNGEKIVGYPFNYMGAT
EATERQELLMWLDNDYKTWMI
>PoNAC29
MTHQKKEDVITKKKKEEDMVTSKREKTEDGLHSPGFHFHPTDDDLVDYYL
KRKVDGLEIELEVIPVIELYKFDPWKLPVIDMKYPNGSRINRATKARYWK
ATKRQESCLSIWSDRTELEFGSIIFSMELLLRAVLLKRMRERRRRVLCRE
NQKIESQENYLYNESIYSSSTNSPYGISLAADFNPATKESNPTSLWVSPD
LILDSSKSGGGGYGIPYRNSVKRGA
>PoNAC33
TEETVQGNSKSRNQRFRRIKQEAALRRTSGATDIEITTQGDNSRELLCTT
VDSDATAYSNNESQDNAGKEAAYLDRTPALKRRSIDRGSSQSSLVWLLVE
AEKRDERVEKGGGERHTQSGKYGNSARPNRITGAGFWKATRTDRPIFSSK
DKKCIGLKKSLIFEKDRAANGIKTDWMMHEFRLLSLINAAQPTKRFLDKI
IPANDSWAIYRIFKKTNPLSSRLNPLSSCPNHFFSL
>PoNAC41
MQRDGEDKMKAVLQSPTGFRFHPTDEELVTRYLCRKCSSRPIPGPIIAEV
DLYKYDPWQLPEMALYGEEEWYFFSPRYRKYPKCCRPSRTAGTGFWKATG
RNKAIGPVGRKTILVFYSGKLPKAEKTNWVMHEYSLVDVETSNRNQNNSM
LDDWVLCRIHKKTGAVSNKRKTTSSGLLRESGAQPQASWASPAKVNDRVY
LGPSGSVPKLLTDSSYSEQVALPEFKEEESYLHSNGEKIVGYPFNYMGAT
EPTERQELLMWLDNGYKTWII
>PoNAC42
MDKNTSQLGSISSSDLIDAKLEEHQMCGSKQCPSCGHKLEAKPDWLGLPA
GVKFDPTDQELIEHLEAKVESKDFKSHPLIDEFIPTIEGEDGICYTHPEK
LPGVTRDGLSRHFFHRPSKAYTTGTRKRRKIQTECDLQGGETRWHKTGKT
RPVMVNGKQKGCKKILVLYTNFGKNRKPEKTNWVMHQYHLGQHEEEKEGE
LVVSKIFYQTQPRQCNWSSDRSAAIGEAISTDPVSRRESGSGSSSSKEVI
AQRDELYDGHAAHGVAATLSSYSTMDMQQLKSDHFSFVPFRKSFDEVGVG
EVSTARDTQASGPCEEHDMLEQHQRQHHVTHQHPHHQHQHQIATAAYHIS
RPSHPISTIISPPPLHHTPINILDDDPYHVSRMMLQNESFQHHQQQQQQQ
QQQQHQQHHKLGGRSASGLEELIMGCTSSTDIKEESSMTNPQEAEWLKYS
SFWPDPDNPDHHG
>PoNAC48
MDMEDKNDTNKVDDVMLPGFRFHPTDEELVGFYLKKKIQQRPLPIELIKQ
VDIYKYDPWDLPKLASNGEKEWYFYCPRDRKYRNSARPNRVTVAGFWKAT
GTDRPIYSSDGTKCIGLKKSLVFYRGRAAKGLKTDWMMHEFRLPSLPDSA
PPKKFPDKNLPPNDLWAICRIFKKTHSMAQRALSHSWVSPVPETTSSDIY
TQGAHCTQFSSENISCTTETRSAIQLCSYNNLQQGSTASFSDLDFPSYKP
NNPTICKPSMFALPNGDFPPNFMFSPFASMLSNTPPNLIGDVSKASESID
FEGSQDQFDAFSITLSQDMLGNMSTGEESSFKKNPTEPQSNIQSGTALSI
GFPFSLSSTVPDSWNPSLPWDSPPYPSEMSTSFSTSKCYT
>PoNAC52
MEENPPGFRFFPTEEELVSFYLHNKLQGKKLVIHRVIPVVKLYELEPWHL
PKLSGELCQGDSEQWFFFTPRQEREAHGGRPTRTTASGYWKATGSTGYVY
SSDNRLIGEKKTMVFYRGKARTGRKTKWKMNEYRAIEEEEAIGTSANPIP
KTRHEFSLCRVYVVSGSLRAFDRRPSGAITREMVTPQLDNGSGEATNLQD
TSSPEREMVTQQFDNGAGEATNLQITSSPETGMVTPQLDNGGAEATTNLK
NPQVVENTSSPETTYSEGDYGDLILPDAAIGSGIFQMVNDQQQLWEWEEQ
YWF
>PoNAC49
MESYYQHFDNSEAHLPPGFRFHPTDEELITHYLIKKVLDSNFTARAIAEV
DLNKCEPWELPGKAKMGEREWYFFSLRDRKYPTGLRTNRATEAGYWKATG
KDREIYSSKTCSLVGMKKTLVFYRGRAPKGEKSNWVMHEYRLEGKFAYHY
LSRSSKLPWMQDEWVISRVFQKNCTGGSTASGGSGKKSRLSSGMNLYPEV
SSPSSVSLPPLLDSSPYGGTGASSGNAIADRESCSYDGGDTSATAQHVPC
FSTIAAAAASATNFDTHHHPPPGPPHYDLTMSPSVIGAMDPSFSARFQRN
VNGGVSAFPSLRSLQENLQLPFFFPGVAPPPMHGGSGSQNVEMSGNWQAP
GIQKVEAGGRMGMGPTELDCMWSY
>PoNAC56
MESTDSSSGTQQPNLPPGFRFHPTDEELVIHYLKKKAASAPLPVAIIAEV
DLYKFDPWELPAKATFGEQEWYFFSPRDRKYPNGARPNRAATSGYWKATG
TDKPVLTSGGTHKVGVKKALVFYGGKPPKGIKTNWIMHEYRLAENQVNSN
KPPGCDIGKKNSLRLDDWVLCRIYKKNNTHRQMDHHDKDDCIGDMLTSIP
PSITVPKATNYSALLGNDHNLFEGIMNNNGADHHLAAMSNTLALKRTLPS
SLYWNEEDQSAWGKRLHVDNSDGSNDMNGRNGDGNNSIVTLLSQLPQHQQ
TMLGSLGDGVFRQSFQLPGMNSYT
>PoNAC64
MDMDIILNDGKDMAINEPCPKLKFYPFPEKQRSTNSQRSKSNTDSSFVAK
AWLIDGRGIATKVKSATQSVESQIKDCGANRECPNCHYCIDNSDVFQEWP
GLPCGVKFDPSDVDLLEHLAAKCGVGNTKPHLFIDDFISTLEGDQGIYCK
HPENLPGAKKDGSSVHFFHRTINAYATGQRKRRKIHNDHSLTAEDVRWHK
TGKTKPVLENGLQKGCKKIMVLYKSSKKGMKPEKSNWVMHQYHLGNEEDE
KDGAYVVSKIFYQQQKQSDKNDNGPVIEDSEIMALRTDPTTPKTNTPNPP
RPGRAVLHDDIADDTADIISPLLCGQEVNPIQEACNGSSNVQYEKEMECP
TWLAGESQAPDNFDPDGIDESLLCKEIFDSYSTSNYLGPGHVSYNEFPSN
TNNVSGASCGISELKNLELDIPDFDLADLQFGSQDSILGWLDRL
>PoNAC66
MSSISMVEAKLPPGFRFHPKDEELICDYLMKKVDCCDSTLMIEVDLNKCE
PWDIPEAARVGAKVWYFYSRRDRKYATGIRTNRATACGYWKATGKDRTVH
GKGKSLVGMRKTLVFYSGRAPKGKKTDWVMHEFRLEGSLAATKISSLMED
WVLCKVFYKSKEAVPAKPSMGSCYDDFGSSSLPPLMDPYITFDQAQANQN
ESRQVPCFSIFSPNQPNLIHMQPNIPTFGGVPPDFASYLNPNFSSENKVL
KAVLNHLTKMESSPANVKDLSPDFGEGIIPESYLSEVGLSSMWNNHY
>PoNAC68
MSGQLSLPPGFRFHPTDEELVTHYLCRKCASQSISVPIIKDIDLYKYDPW
QLPGMALYGEKEWYFFSPRDRKYPNGSRPNRSAGTGYWKATGADKPIGKP
KTVGIKKALVFYAGKAPKGVKTNWIMHEYRLANVDRSAGKKNINNSRIAV
EQPYKYSRM
>PoNAC76
MAPMSLPPGFRFHPTDEELVAYYLDRKITGQRIELEIIPEVDLYKCEPWD
LPDKSFLPSKDMEWYFYSPRDRKYPNGSRTNRATRSGYWKATGKDRTVQT
QKRPVGMKKTLVYYRGRAPHGIRTNWVMHEYRLLESLCGTASSTLMDSYA
LCRVFKKPIQIPKPKEEHNGNHAMKEPMWISNKQSVGEDTSNDINTSQGR
EAEEYENFSQADYSKFPCDTSSSDLTQGTPIESVGIEDDLHIPFPASDEA
NSSANMYPFSVDCSSNLFQDIQMPNCTSQLHYPLPNYPPLALEDFPQINI
ITETKATGEAGSIDEYLMYDKYMGGSSMLEEILSLCSSQDNSTALPMQDW
TIA
>PoNAC8
MIPEIIEKQKVSLWHTLSTVVIAISVHNVDLCTNVVLLNRITLYLVGVEL
PGQLMEEVREKQRMMAGSGQLSVPPGFRFHPTDEELLHYYLRKKVSYEAI
DLDVIREVDLNKLEPWDLKDKCRIGSGPQNEWYFFSHKDKKYPTGTRTNR
ATTAGFWKATGRDKAIHLSNSKRIGMRKTLVFYTGRAPHGQKTDWIMHEY
RLDDDNNADVQQEDGWVVCRVFKKKNINRGFQQELSHDHQEEEILAHHQM
KASGMSAHLLLEPIKQNHHLQPLYDYSSFDSSMHLPQLFSPETAQFVSPA
QISSLHPMDLQCSQNLLRLQSTGAGTNGGLIQQERPFNGDWSFLDKLLAS
HQNHHLDHHHAQTKCHPNSSSHQVVHDHMQGSTSAQRFPFQYLGFETDIL
KYSK
>PoNAC15
MTITGVTGKTKMTIVEASTIFPGFRFSPTDEELISYYLKKKMEGSEKGVE
IISMIEIWKYEPWDLPAKSVVQSDNEWFFFSPRGRKYPNGSQSKRATELG
YWKATGKERNVKSGSNVIGTKRTLVFHIGRAPKGERTEWIMHEYCLNGNS
QDSLVVCRLRKNSDFHLNDTLNPASRSRKRLSAMNNNSSSSEVGINQTGV
SEGALGISEGDRAAECSSKRCISSNDSHSIEQIESATESNAKLSNEVSKP
GCSSHQNCDDDKDFYAEILKDDIIKLDEFSTPSISHRLQPTVTNTSEVER
KSNQPMVPVQGTAHRRIKLKKQRYDSKEELKISESKQSGKLSCWVVMVVV
FVSLTLLLMILCLFGGLPQVKIISCASSV
>PoNAC21
MAKTALPPGFRFHPSDIELVKYHLKRKVMGKPVRVEVISEIDIYKFSPWD
LPDKSCLRSRDLEWYFFCPRQKKYGSGGRTNRATESGYWKSTGKDRPVQS
AGMIKTLVFHLGKAPKGERTNWVMHEYRLEDKDLASTGVIQRRDELLHTG
DAPSVGYAYGLGYREGVNPFFGAPEPAIENDSNKQEKGWWSTVFVEEEDR
TVACGAGNTTDAYVLCKIFQKSGLGPQNGAQYGAPFNEEEWDDDVDVDYV
VPFLSAGPSTAATATALPNNPNNLLVTCTNVPVSTSAGSSSEAGPSVTVH
SPDKMLPTILEASMLEVHQPPSNDDLLSLLDIFTEDDAMLSNNNDKNEKL
DNISMVEIAKAGYPLDGNNIYNDLGDLGELAKLSGNGLNLSNSHEAEFIG
GNGKFLELVDLESPLNGFPEVNGAELIPTEGLSVNYNCFDNTEFEFPVNP
FGNVQHVPLLNQSQLPHEYNGFDNNQLVDVFPKARGVEEYASHGSNIGER
DDTFCKQLELGSRHVPPVYSDVISGNASFILHEQSEAGTRFDPEVQTR
>PoNAC30
MKASNEGGNANTVGRKSLNNHYDSFAASAFLCGEKRFSFLIKLEFSGELC
QGDSEQWFFFTPRQEREAHGGRPTRTTASGYWKATGSTGYVYSSDNRVIG
EKKTMVFYRGKAPTGRKTKWKMNEYRAIEEEEAIGTSANPIPKTRHEFSL
CRVYVVSGSLRAFDRRPSGAITREMITSSPETGMVTPQLDNGGAEATTNL
KNPQVVENTSSPETTYSEGDYGDLILPDAATGSDIFQMVNDLQLWEWEEQ
YWF
>PoNAC31
MEEHPPGFRFFPTEEELVSFYLHNKIQGKKLVIHRVIPVVKLYELEPWIL
PSSNLFLHFLFKHKMGVGSFRESCVRETVSSGFSLRLDKKGKLMEVDQPV
PQLLDIGTPLALQVMFILLIIE
>PoNAC37
MDQQLLASVTQPLQEQGQNRIFDEFLGELCQGDSEQWFFFTPRQEREAHG
GRPTRTTTSGYWKATGSTGYVYSSDNRVIGEKKTMVFYRRKAPTGRKTKW
KMNEYRAIEEEEAIGTSANPIPKVHSFRESCVRETVSSGFSLRLDKKGKL
MEVDQPVPQLLDIGRPLALQVTGKAPTGRKTTISLRKMNEYRAIEEEEAI
GTSANPIPKGYEPHKLRKLSPARMEKSLGRKREAEEIKTKRKSPTRKPGV
QMHPIQQNPSTIMSHFVRGLFWIEYYY
>PoNAC40
MEQPNFVRNGKIRLPIGFRFHPTDEELVVHYLKRKIFSLPLPASIIPELN
VFQTLPWDLPGDLNERKYFFSKRNGNEKRYRRVDGFGFWKAIGKEKQIVA
SGGNKAVGIKSTLVFCEGNRHHVSRTRWIMHEYRLVGSETTPLQNSIMIM
DDWVVYRVFQKKRKPKSLGVVSQQPNRKQAKKIEEMKPSCIVFKMENDFN
SGPPQPSSSSGIIDFCPSYGSDQEESSASTSFASYC
>PoNAC46
MGLPLGFRFCPRDEELVRDFLYRKIHGLNMGDHVIVEKDVYAHEPWLLDN
WSVKACWMTCLERYYFVRREKKAKSTSGNGVRPNRMVGDFQGGFWKANAG
DKHVKDHQGRLLGCLQTLTFYSYNTQRRDRKDSTKTNWIMHEYRLPSKTI
FQEWVLCRIKYNGKPNGIIEEEHHHSVDSNDLISYYLSMAVDHHHQGQGQ
GVINQQQHQHQLGLQDDLNAFFTTPPHQGEIHAPTPEAQSIPTETSNHYT
LPHQEHNGVAIPNNHDEQKQLALEDEFDRDFAIFYHAYPDEIHVPTPEGQ
RIPIQTTPENGTRNSHQEAIPIIPEDELSLDLELDFDTILAPFFQPSDDQ
ILNDMPTSFTSEAHSAENYASNNSCMSINVQQVSPPQEDNYMEFASYLLL
>PoNAC51
PWMKQNQSLHYQVSCFTPTEEELLEFYLINTDYLTSITMIYDTCQIGERE
WYFCVPRYRKHGSGGRPNMTTENSYWKAIDSDRKIFNLSDPKKSIGLRKT
LVVYKGRAPRGGKTDHIMNE
>PoNAC50
MQLLGEFKYGMKNGQYFFTHRTRRYSNSKQPRPTRTTPGEYWKVTGRDMN
IVSGNKIIGFKKILVFYRGKAPKGIKTPWRLHEYRLNPALVSAYYQIDEY
TQYEVDNCVLCKIHNREYDSGAKSETESPAGSVSCNVNDDEIVWDEFEEK
VKKQKCSTNDENAKAEKLKCYWDDYIAEVEKLKWYWDGNADWIQELLSGQ
FLVGTDSIEVSS
>PoNAC54
MAGPSWLVDSKRIATKIKCASDTCDPGRVKWKSNPTRACPSCQHVIDNTD
VSQEWPGLPRGVKFDPSDQEILLHLLAKVSVGNSKPHPFIDEFIPTVDEE
DGICYTHPRKLPGVKQDGSVSHFFHRAIKAYNTGTRKRRKIHGDDGGDVR
WHKTGRTKPVMLDGVQSGCKKIMVLYVSMVGGGKPEKTNWVMHQYHLGTG
EDEKDGEYIVSKIFYQQQQGKLSDKLEQASPESSDPIITKVDPVTPKSVT
PQPPRNERTYNNYDHGQESSLSRMDPAVQNPELECIEDEVQAVCENKENE
DHLKEENHVNQMVDDCENNEVGEDPKWWDSESQYILSSQQLVEGLSLCDE
FLQSQSPNRDNGESKSKPRLSDYAHLGPEYLKKDLEECQNLVLDPANIEL
DTPPDFRFSQLEFGSQDSFIAWGDTKLID
>PoNAC4
MTWRNEPAGERNQTPVQIISTPPSYHEHNTGNTVSKAKNDGFRTLNCPSC
GHRIQVQDQGGLQDLPGLPAGVKFDPTDHEILEHLEAKVLSDTHKLHPLI
DEFIPTLEGENGICYTHPEKLPGVSRDGLIRHFFHRPSKAYTTGTRKRRK
VHTEEDGGETRWHKTGKTRPVFMGGEVKGFKKILVLYTNYGRQRKPEKTN
WVMHQYHLGVNEEEKDGEIVLSKVFYQTQPRQCGGSSIKDSLDGKLKNVP
LNIEYYNPNFISYHNRESSTHLIPNFVVEGDGSSFVHASLLGKMRIRLVF
STLANFELATYLECMFFTWLVLLFFLASTSFRLARISQTSLAHTRPYQTT
CVLGVYAYTH
>PoNAC61
MHLRLDISTPTCTQYWEALQVIYEWELAKRQKKDAVDRARIRGEEPLAEL
RGLHSSWKRITTPLARFKGRNDHGLELKEKDSKECVKALSPEAEEETGSF
WPKLLHSEDNEAAVDLVEESEDYFELKAMKAMGSREQDLVDKAKDLVYTI
DKDGDSCETSIIRFHTDPPPPSHNNGRDFTPPSFRFHPNDDELVDYYLKI
IVYGLEIKLEVIPVIELYKFDPWELPGKDRKVACQSGVIGYRKTLVFYNG
RVPLGDRTDWVMHECRLCDEFSQGSPSFQTELEFGSIIFSRELLNESTQK
GSIVKGEPKGKRDGRN
>PoNAC63
MVKTHSYPGLRFHPTDVELLMYYLKRKVLGRRNQIDVISEIDIYKYSPWE
LPDKSLLRSGDLEWYFFAPRARKSCNTARMNRATECGYWKATGKDRPVIY
NNRTVGMVKILVFHLGKAPKGQRTNWVMHEYRLEDKNLADAGVVQDTYAL
CKVFHKNGHGPQNGAQYGAPLKEEEWEEEEDVRVNDALVLPSDPNTSIVT
VAEDVIWKILDADVSTSEVQQRPDDDGDLVSMMRWFTEDTGVAPDKQIVE
VGNKQIVEVGSSSNGKDIYNGLVDLCNLEDFCGNVSNFSSFNDARFVPNS
NGMFLELVDLQSRIIFPAGVVRPKHEPN
>PoNAC71
MFSLNSLPLGYRFRPTDWELVDYYLRKKINGDEEQVKVIKEIDVCRVEPW
DLPHLSVIKSNDLEWFFFCPRDRKYPNGRRSNRATVRGYWKATGKDRIIK
KKLCPIGTKKTLVFYTGRAPRGKRSNWVMHEYSTTLKELDGTHPGQSAFV
LCRLFKKQDERVDDSHCDDEVELADSSPITTKSSPEVSDSELAPPVVTPD
SGRQAEEQPSNFESCQLEDFGTATPDSLVLTEHDTKGNIANDWDYQLAEV
TGFEDPLLNENMNSLFNPILDQEVNKIFSPPHLHAEFRFSLPHYSTNFSD
KFDEFPALYDLQSGNNDQDDHISDFLHSIINYSEEPDSSMNSAVESGIPE
YSSLKSNHSVVNSRSCRELEPEVVQPQLEPGHLGFIGMMEPTPTGHINFV
GQNTFDLPQPLHWDSHAPAKPKKENTFGSNNLSMAYGSGYCTGTGITIRH
QGQNRSLSHCIDTQGTASRRIRLLLSNNRETEALHSCKVAKFYSDTKDDG
AKSTVCEEGKMLHSERAYEQGREITYTESGVAQEAQKEFVDEQGGEITYT
ESGVAQEAQKEFVDEPFSGAAYLDEEQEGKMVQVSFQGRITYSESGVAQE
APKEFVDEPFSGAASVDEEQEGITMLRGKSLGAQEEFVVRRRIKKTLQSE
QDTSQYTVSDSKKKLKLKPKSSVLVVQKGRNGKTIPSYQSIWSSAFILKL
VVLIGGLSLVFIGICRLINF
>PoNAC74
MQGRNVSIPILPPGFRFHPTDQELIIHYLDMKISSPSSSNSTLSIIAEVD
LYKFNPWELPGKALFGENEWFFFSPRDRKYPNGARPNRTAACGYWKATGT
DKPIISSSGSQCLGVKKTLVFYKGRPPKGQKTSWIMHEYRLLNDTRRFQR
PRGSMRLDDWVLCKIHQKNNSPQDNLESSSGSCSQSTLAYFDDKEAKSKF
KFLKHTEIQFEAPSLLPKESEVAIEQGSLYFQGRSSESSISGANSVSQAP
TVSSFKDALESIKRTLSIGALDELALPLPPIKRLNSASTNYMDNGSTVKL
PTLFKSPLYPPCFSQQFII
>PoNAC14
MNQAFQFRYQFANSPAHFHNQLSNVSSQFQSQYPNVGLPQFSNQPCASQL
PIPVDTPQFPTQPCTPQLHIPIDTPQFPTQPSTPQLSIPADTPSYGCQND
VPKKGKPFAFEHCWLILRFQPKWLNEYEQKNQTKSQKRKNPSTPPDIPID
LEDPEVDEVSKPSFIDLERPLGRKSEKQMKREQNADVPVVEILEGIREDN
KVANAKKEKTAIPILIGTKFDDFVKLPPDLQWKVMTQVKEKDWLGLPVGV
KFDPTDQELIEHLEAKVESKDFKSHPFIDEFIPTIEGEDGICYTHPEKLP
GLSLKTSFVVTMDRLIMFQLLVKMQSQFCLCLIITTHLITRKWNKTAIPI
LIGTKFDDFVKLPPDLQWKVMTQVKEKDWLGLPVGVKFDPTDQELIEHLE
AKVESKDFKSHPFIDEFIPTIEGEDGICYTHPEKLPGLSLKTSFVVTMDR
LIMFQLLVKMQSQFCLCLILLADVHLISCNMQLIKSICMQGCDGSVLLNS
TRNNQAEKIAFLNLSLRGFQVVDAAKSALEKTCPGVAPRPVLELRRKSLS
RLSCSSPTPFPADILALVARDAVSLINGPFWEVPTGRRDGRVSLASEALT
NLPPSFFNITQLKASFTSKGLSVKDLLCDMFVRGTHHCSVIGWYNQAIKW
NKTAIPLLIGTKFDDFVKLPPDLQWTIMTQEGNKRSDDVDENEDNIFIVQ
ELCANKKKMEISLY
>PoNAC17
MRCECQDLTRKWENMNTFTHVPPGFRFHPTDEELVDYYLRKKVTSRRIDL
DIIKDVDLYKIEPWDLQELCRIGTEEQNEWYFFSHKDKKYPTGTRTNRAT
AAGFWKATGRDKAIYSKHDLVGMRKTLVFYKGRAPNGQKSDWIMHEYRLE
TEENGTTQASIPTQS
>PoNAC24
MVLGKRLCFDIIGLLNINHHDVWDFLGLAKIAKREWYFFVPRDGKKGSGG
RPNMTTENGFWKATGSDRKIFSLSDPQKSIGLRKTLLFYKGRSPRGGKTN
QIINEYGLPDSCSVPKNIVLCKIYRKATLVKVLEQNAVMEEEEMKVKYVV
TPTSPSSTTRESGLSYHMFYTLFSSPPQGGKNVSSYVFLPLKAKIMS
>PoNAC27
MAERKIPLGYKFRPSDEVLITHYLFKRVMGEALPCQKAIAERDLYGEEPW
EIYGDSPSDVYFFTTLKGSGSSSRRKTRTAGQGKWKETISKKPISDSSGR
EIGLFKAYKYVSLLKDSSNNNRWIMHEFSLGGHFQQKARANFPKWDCNEI
VVCMLRDKNGKNTMEEEIEDWVSSLFEASSPSSVILSPNSDIHCLSPNSH
LNGIHGDFCFSLDDDLQLREDLLIERTPLNEDDIPGSDLTHIPNDLSFTF
TSQDTCYETNYQQPPISDGNSSWAQPSSSVPLGLGGVKKVNCFSELMGVG
GVKKVNCVSKLMGGHHASQQDNSESISNPKRRRMA
>PoNAC32
MKQNQRLHCQVSCFTPTEEELLELYLKNLVLGKRLCFDIIGLLNTNHHDP
WDLPGLAKIGEREWYFFMPRDRKHGSGGRPNITTENGYCIGLRKTLVFYK
GRAPRGGKTD
>PoNAC5
MAPVSLPPGFRFHPTDEELVAYYLKRKINGRKIELEVIPEVDLYKCEPWD
LPGKSLLPSKDLEWYFFSPRDRKYPNGSRTNRATKAGYWKATGKDRKVNS
QMRAVGMKKTLVYYRGRAPHGARTGWVMHEYRLDERECETASGLQDAYAL
CRVFKKSTTIPKVGEHYAAATATNPISSDYSSSMELYSEGRCEDLESSDY
PIPIDPCSPNMTAGSSLNLHRGRDGRWMQYLSEDAFNYTTPSFQNSASVS
YPPTKVNIALECARLQHRFATPPLEVEDFPQVGLTDFRMVQSSSNIHETT
KETDILQEILSVAHASQERINQSNIPDPWDGNYAPSDDFTFISNKEPYSN
QFNDMDSLSFVDKPWEEQNARSVEIREANEGFKGGRLVENLRWVGMSNKN
MEQSLFEEPKIVPIESISSFQREEHEVQGETYPHNNYKPFNDTELNDFPL
EFFSNVDPNDNFLDNADMDDFSSSPTFEVVEKIEVNHGMFVSTRQVAETF
FYQIVPSKTVRVHLNPVMAHNCSTRKTDAQVRSKRCSFFSKIKELAMHKS
TMPWRKVASNIIGVISLLLTYCIYLWEYMENEELMHCLSSNGKVVKRREE
GCSSNIKKVKKPGRNTCSCSDKTHKGVQMGKKLTLTFHDAQCMKWSGENV
RNSLPELSGEDDEQLEMEVFDRIFRDDERDLRLALDVISKMEHPAIVLIK
EERVGRSGEMGQVGSKIEGSMVNDLE
>PoNAC81
MLTLHFLPPKQNLLYTPPSPNPNPKKIPQIQSTPTQISTMGYEASATPAT
ALAPGFRFHPTDEELVRYYLKRKVCGKSFRFDAISEIDIYKSEPWDLPGK
SKLKGRDLQWYFFSPLDKKYGNGSRMNRATGEGYWKATGNDRPIRHDFRN
VGMKKTLVFHKGRAPGGKRTDWVMHEYRLVDEELEKAVYQKKDLEKASED
GYVLCRVFQKSGPGPRNGDQYALFFEDEWEDDRSVLVPGAEAVDERTAGD
YARPEGTNLLQDTPHNKAPLHQTEHSRDSQNVPFVCKIERADDCLLPSMN
GPEPFQIVGNKRLRQNDSDPSQTNGSESSTTATQDPCPLATTTATATETK
TNLPSAPLELPLLESIENRESSPVPVQRYDAGTLNMSMPPGCMEFINNLQ
KEIHNISFERQTLKIEVMSAQAMINILQSRIEFLNKENEDLKRMIRD
>PoNAC12
MVYLLSSAQISVMSREASTPPPTPLPPPTPMTALAPGFRFHPSDEELVWY
YLRRKVCDKSFHFDAVSEINIYKSEPWDLPGKSRMKGRDLEWYFFSPLDK
KFGNGSKTNRSTSMGFWKTTGRDRVVRHDSRNVGMKKTLVFHKGRTSGAK
RTNWVMHEYRLLDEELDKARGVQDGYVLCRVFEKSGLGPPIGDQCAPFIE
DDWEDDIQGAEAAAEVVAGDDAGLEGNELVKKQKNYKNHQADLPTMQL
>PoNAC65
MGKPLSCQKSVVERDLYGSQDPWEMCRDYTSNTGNFYFFTKLKMFDNGNK
KHRRVGQGTWKESISSKEVLDPSKMVLGFKKMYNYKNGGSQNVGGGWIMY
EYSLGGSFLEQVKAKIPNWHHNQVVLCMLKDNSCLEGKKDEHQIPPPKSS
SASRKRKAKDNHTNLSTQEIQICHATVDQDHQTSPPILASASPKRRKAKN
NHTNLSTQEIQICDATVEIQICDATVDQDQVWFWVETSKKQQQDMVISDG
VSISEYQSQQNHYVVANNREDLSSPLSSLIHASDNLPIWEHQTHSTIDIN
ESSVETSEQQDMGVIDGVSISEYQWQQNHVVSINSEELSLIHASDDLPVW
EHQTHSTNDINASWVETSEQQDVGVSDGVSISEYQWQQNHVVSINSEELS
LIHASEDLPVWEHQTHATNDINESWVETLEQLDMGVSDGVSISEYRWQQN
HAVSTNNEELSVIHASNDLPVWEYQTHVTDDFNEFEDSPPAISNACVNAQ
QPINSLIQADSYVEPQMGGTNPQHHSMYSFLDSILA
