# Supplementary material for: Characterization of the NAC gene family in ‘Fengdan’ peony (Paeonia ostii) insights into the evolution and expression patterns under abiotic stresses and ABA treatment
Source: Front Plant Sci. 2025 Apr 16;16:1559667. doi: 10.3389/fpls.2025.1559667 (PMC12041088; doi:10.3389/fpls.2025.1559667)
Supplement: Supplementary file 1 [file DataSheet1.zip › supplementary files 1 Sequence files related to PoNAC bioinformatics analysis/PoNACcds sequence.fa]

>PoNAC43
ATGAGTTCCACTACCCGACAAAAATCATCATACATAAAATCGCTAGCTCTCTCCGTTCGAACATTTCAAACTCTCCCACTTCTCTTCAACCTCTATTTCCTCTCTCTTTCTCACCTGAGAAAATTTTTTAGTATGAAAAACACTTGTGACCTTCCTCCTGGCTTTCGGTTTCACCCAACAGACGAAGAACTCATCATGTATTACCTTCGGAATCAAGCCTCCTCGAGGCCATGCCCTGCTTCCATAATACCAGAAATTGATATTTACAAGTTTGATCCATGGGAGTTGCCTGAAAAGGCAGAATTTGGCGAGAATGAATGGTACTTCTTCAGCCCACGAGAGCGAAAGTATCCAAATGGGGTGCGACCCAATCGGGCCACCGGTTCAGGGTATTGGAAAGCTACAGGAACAGATAAGGCAATCTATAGTGGGTCTAAGTATGTGGGGGTGAAGAAAGCTCTTGTGTTTTACAAGGGTAGACCACCCAAGGGTGTAAAGACTGAATGGATTATGCATGAATATCGCTTAAGTGGTACACCACCACCACCACCACCACCACCCAACAGGCGCCAAAACGGATCTATGAGATTGGATGACTGGGTCCTGTGTAGGATCTACGTGAAAAGAGGAATGGGAAGAGCTTTGGAACGAAACAGAATAGATGATTTGCACAACCAAATGGCAACCGTAACTCCTACAAATGATGCTAATGATCACCAACAATTGTTGAAAATTCCACCAACATTCTCCATTCCTCATTTAATGGAGTTGGACTATGGCTCCATTAGTCAACTTTTAAGCGATAATAATTCATGTTTTGATTTCCAAAACACCACAAATTATATTGGAGTTGATCACTATGGCCTCCCTAAAGTTCAATTCGGAGGATTAATGACATACCAATCTGCAGATTTGGTGCCAAAAATCGAAGTGAATCAGAGTACCCTTTCAAACCAATCAATTTTTGGGGATTCAGGGTATGGATTTCAGTGA
>PoNAC45
ATGGAGATGGAGAAGAGTAGTACTACTGTGGATGGAAATAATAATAGGGATGATGAAGATGAAGTTATGCTTCCTGGGTTTCGATTCCATCCAACTGATGAAGAGCTTGTTGGGTTTTATCTGCGGCGAAAGGTGGAGAAGAAACCTATCAGTATTGAACTCATCAAGCAGATAGATATCTACAAATATGATCCTTGGGACCTTCCAAAAGTTAGCACGGTGGGGGAGAAAGAGTGGTACTTCTTCTGCATAAGAGGGAGAAAGTATAGGAACAGCATTAGGCCAAATAGAGTCACAGGGTCTGGATTCTGGAAAGCCACCGGCATCGACAAGCCCATATATTCTGTGGGAGAAGTCCATGAATGCATTGGCCTCAAGAAATCCCTAGTCTACTACCGCGGAAGTGCTGGAAAAGGCACCAAAACTGACTGGATGATGCACGAGTTTCGCCTTCCTCCGCCACCAAATTCGGGGAAAAGTACTAACTTAACTGATGTCAAGAACGTTGCTCAAGAAGCTGAAGTATGGACACTTTGCCGAATCCTCAAACGCAACACATCTTACAAGAAGTACGTACCATCTGAGTGGAAAAACACATCTCTCATCAAACAAAACATTCCCAGTGATTCATGTTCCAAAACATGCAGCTTGGAATCTGACCACAACAATGACCAATACCTAAGTTTTGGAGACTCAGTCATTCAAGACAAACAGCACAGATCAAAACCTGTCATCATAAACCACGGTGGCTTCGATGGAAGAAACCAGCTGCTTATTGGACATCCCAATGCTCAAGCTCAAGCTCAATTCTCAAGCTTTTGGAATACAAATGGAGACGAGTTGTTCAGAGATGGAAACAACTGGGATGAGCTAAGATCTGTTGTGGAGTTTGCTATTGATCCTTCCCATCTATATGACTGCAGATATAGATGA
>PoNAC44
ATGGAGATACTGTCAATGGAATCGTTACCCTTGGGATTCAGATTTCATCCCACTGACGAGGAGCTCATAAATCATTACTTGAGGTTGAAGATTAACGGTCGAAATTCTGAAGTCCAGGTCATTCCTGAAATTGATGTCTGTAAATGGGAGCCTTGGGACATGCCTGGTCTATCAGTGATAAAGACCCAAGATCCGGAGTGGTTTTTCTTCTGTCCCCTTGACAGGAAATACCCAAATGGCGTTCGGTCAAACAGGGCTACTGATGCTGGTTACTGGAAAGCTACAGGTAGAGATCGCACCATCAAGTCTCGCAAGTCTGCTAACAACACCAAGCCGCTCATTGGTATGAAGAAGACCCTTGTTTTCTATAGAGGCCGTGCTCCAAAGGGTGAACGCACCCACTGGATCATGCATGAGTATCGTGCCACTGAAAAGGATCTCGACGGTACTAGCCCTGGCCAGAGTGCGTTTGTTCTCTGCCGCTTGTTTCGAAAGTCTGATGAGAAGACCGATGTTGTGAAATATGATGAAATAGACCCAACTGGATCTTCTCCTGCTACAACCAAGTCCTCTCCTGATGAAGCATCGTCTGATTTAGTTCAAGAACCAGCAGTGTCGGATATGCAAGATGGAATGCAACCAGAAGGCATTAAGAGGTGGCTGACTGATAAGTCAGACAACCTGAACCATGATACTCGGGTGCCTGGTGAGAGCTGCTGCAATAGTTATTTGGCCTCCGACGTAGAAGATCATGTGGCAGAAGATACGGCTATACAGGAGTATCCGGAGCTGGGAGAAGATTTGAATTTCTATGAACCGAATCACGGTCAAATTGATTGCAAGGTTTTCTCCCCATTGAGATCGCAGTATCACACAGAGCTGCCGCCCTATGCTGATTCTCCCTTTGCCTGTGAGTTCGGCAATGATTATAATGGATTGAATTTTCAGGATGGCACAGATGAACAGGACGTATACCTCACAGAGTTGTTGGGTGAGGTTTTCAATAACCATGATGAGCACTCTTGTGAAGAGTCAACTAGTCAGAAGAACTCAGTTATTGGAAGTGAAACCTGTTTGCCTAGTGACAACATTTTTATGTTAACCGAAGGACATCCAGGAAATCCCCATGTTGAAGGAAATGGAGTATATAGTGACACAGACGCTGAGGTGGCTCAAATGCAGTATGATCCAGTGGTGGGATCGTCTGGGTGGTTCGATGAGTATGTTGATAGAAAGGTTTGCTTTCAGATGGATACTTATCCCAGCTTGGATTCCTTTTATGAACCTGATCTGGGAGGGGGAAATATGGGTGTCCTTGGTGATGATTCTGCCTTGGGTTCATACTATGGCTGGTCCAATAATTTTGACGGCTCCGATGCAAATAATTCTATTAACAATGGCGATAATCATGTTGGTGGAACTGGAATCAAGATTAGGCCCCGTCAGCCACAACACCGACCAAGTGCTGGAAACATTGCATCACAGGGTATTGCCCCAAGAAGGATCCGTTTACAGATTGAAACGTCACCGCCTGTCAAATTGAGTGACACGAGCAGCAGCAAAGAACATGAAGCACAACCAACAGTTACTGAGGCCATAGAAGGTACTGAACGTCCTTTGGATACTAGTGAGCCCATTGAGAAGGGGTATTTTCTCAAGTTTGAGAACCAGAATAGAGAAATTACTCATATACCCACTTCAAAACTGAGGTTGAGGTTGAGGTCGAGGGCAAAGCAGGATAGTGATTCTGGCAGCAGACAGATGGGGGAGGCACCTGTTGCACGTTGGCGCATGAGTATATCGTCGGTTTTAGTCGGTGTTTTTCTAGTTATAATTATGTTTTTAATCTTCATTGGATTTTGGAGAGGCATTGGTCTTTAG
>PoNAC57
ATGGGAGGGACTTCACTCCCCCCTGGCTTTCGTTTCCACCCAACTGATGATGAATTGGTAGACTATTACCTGAAAAGAAAAGTTGATGGACTTGAAATTGAGCTAGAAGTGATCCCTGTGATCGAGTTATACAAGTTTGATCCATGGGAGTTGCCAGAGAAATCATTCCTTCCAAAACGAGATATGGAATGGTTCTTTTTCTGTCCAAGGGACAGGAAGTACCCAAATGGCTCGCGCACAAACAGAGCTACCAAAGCTGGCTACTGGAAAGCCACAGGAAAAGACAGGAAAGTTGCTTGTCAATCTGGAGTGATAGGGTATCGTAAAACCCTAGTTTTCTATCGTGGACGGGCGCCTTTAGGGGATAGAACCGATTGGGTAATGCACGAATATCGCCTATGTGATGAATTTTCTCAAGGATCTCCCAGCTTTCAGGGAGCTTTTGCTTTGTGCCGTGTTGTTAAAAAGAATGAGAGCACGCAGAAGGTGAGTATTGTGCAGGGAGAACCAAAAGGTAAGAGGGTTGGAAGTAGCTCAAGCAATGGGGACTTCAATTCAACCATGGTCTCCAATAAGCCCATGAGTATCTCTAATGAGATTGGGTCTCAAGCAAATTACCACTACAATGAAAGTAATTATTCAAGCTCCACCAATTCTCCATATGGGATTGCACCAGCAGCAGACTTCAATCCAGCTACAATGGAGAGCAATCCAACAAGCCTCTGGGTCTCCCCTGATCTAATTCTTGATTCTTCAAAGGAATACCAACAAGGCCAAGATGTATCCCAATACTTCCCTCAGTACGAATTTTTAAGCCCAATGACTTCATGGCAGCCGTACAATTACAACCAAATCTCGCCCAGTTCAACGTACTCAAATTTTACAGAGGAAATTGAACCAGTTGCTGACGATTTTAGTCGGATTGGCTGCATGTCGCCTTATCAAGGAGATGGAAACTATATAGGTTTTTGGGGAAATGAGGATATGTCATATCAAGGGTTTGAAACTTGGAACCAGGATAAAATTTGCAGACAAATGAGTGGAGATGGGAGTTTAGGGGAACTCGGAAGCTTATGGTTACAGGAGGATAACTTGGTGGTTGTGATGTAA
>PoNAC58
ATGAACCGTACCCATACCGAAGCACCAATAGGCAACAGCACAGGTTTGATTAATTCTATAAAGAAGGACATGGATACTTTTTCACATGTCCCTCCAGGTTTCAGATTCCATCCAACAGATGAGGAGCTCGTGGATTACTACCTTAGGAAAAAGATTGCTTCCAGAAGGATTGATCTTGATGTCATTAAGGAAGTCGATCTCTATAAAATCGAGCCTTGGGATCTCCAAGAATTGTGCAAAATAGGAACTGAAGAGCAGAGTGACTGGTATTTCTTTAGCCATAAAGATAAGAAGTACCCAACTGGAACTCGCACAAATAGAGCCACAAAAGCAGGATTCTGGAAAGCTACAGGAAGAGATAAGGCTATTTACACCAAGCATACCTTGATTGGCATGAGGAAAACACTAGTGTTTTATAAAGGTCGAGCCCCTAATGGACAAAAATCAGACTGGATCATGCATGAGTATCGGCTGGAAACAAATGAAAATGCAACTCCTCAGGAAGAAGGATGGGTAGTGTGTAGGGTTTTCAAGAAAAGACTGGCTACAATCCGTAAGGTTGGCGAGCACGAATCGCCCTCTTGGTATGATGAACAAGTCTCATTCATGCCAGATATTGATTCCCCAAGTCAGATTTCTCAGCCTTATACACCATATCACCATCACCATTACAACTGCAAGCAAGAACTTGATCATTCTCAGTACAATATGCCTCATGACACATTCCTCCAGCTTCCTCAGTTAGAAAGCCCCAAAGTTGATCCCCATTCAGCCTCCAACTCAGTGGTTCCATATGGTATTTTCGGTAGGAATATGCAGCCAGCTACACAAGAAGTACAATTGCAACAAAGCTATCAACAAAATATGAACTCTCTTTATGGTAACTCCAGTGAGAAGGCAATGGATCAGGTGACTACAGATTGGCGAGTCCTCGACAAATTTGTTGCATCTCAGCTCAGCCAAGGAGATCCTTCTAAGGAAAACAACTATTCAAACAATGCAGCTGCGTTTCATCTGGGAGAAGAAATCAACATCTTAGCCAATGATTCTCAAAGGCCTGAAAGTGCATCAGAATACCCTACAACATCAAGCTCCAGTTGTCAGATTGGTTTGTGGAAGTGA
>PoNAC59
ATGGGAAGTATCCAAATGGATCCATGCACAAACAAGCATTCAAAGAGACTTCACTTCCCCCCTTGCTTTCATTTCTTTCCAACTGATGATGAATTGGTAGACTATTACCAAAAAAGAAAAGTTGATGGACTTGAAATTGAGCTAGAAGTGATCCCTGTGATTGAGTTGTACAAGTTTGATCCATGGAAGTTACCAAGTATTAAATCATTCCTTCTAAAACAAGATATGAAATGGTTCTTTTTATGTCCAAGGGATGGGAAGTATCCAAATGGATCATGCACAAACAGAGCTATCAAAGGGTATCGTAAAACCCTAGTTTTCTATCGTGGACGGGCGCCTTTAGGGGATAGAACCGATTGGGTAATGCATGAATATCGCCTAAGTGATGAATTTTCTCAAGGATCTCCTAGATTTCAGGGTGCTTTTACTTTGTGTCATGTTGTTAAAAAGAATGATAGCACACATAAGGTGAGTATTGTGCTGGGAGAACCAAACAGTAAGAGGGTTAGAAATAGCTCAAGTAATGGGGATTTCAATTTAACCATGATCTCCAATGAACCTGTGAGTATCTCTAATGACATTAGCTCCATTAATTCTCCATATGGGATTGCACCGGTAGCAGACTTCAATCCAACTACAATAGAGAGCAATCCTACAAGCCTCTGGGTCTCCCCTGGTCTAATGCTTGATTCTTTAAAGTGTAAACTGTTGGTTTTGGACAAAGGGTTGGGTTGGGTGGGCATTATTTTTGAATTGGTTTCTAGGAAATTAGTTGGGTTAGTTAGATTGGTTAGGATAGATTACATAGGCATTCACCTCTTCAATATGACTATAAAGAAAAGGGAACTCGTGATCTTACGATGGATTGGGTCCACCGAGTATAAAAATGTGTATCACGGTTTTGAAAACATAATATTGTATAATCCAGAAGTGGAAGTGAACAAATTTGAGTGTAAATCACCTTTCACCAAAGCAAATGGAGTGAGGATTAGGGGTTCGATTAAAGCAGAAATGATGCAAAACAGTGCAATGATTAGTGATAAATCAGTGTGCAAAGTGGGGCCTGTCAGAGGTAATTATCGGGTTTACAATGGCATGAAGTTG
>PoNAC62
ATGGAAGAAGCTTCGGTTGTCAATATTCAAGGAGAAGATCTTGCTGATTTGCCTCCAGGTTTTCGATTCCATCCCACAGATGAAGAGATCATAACTCATTACCTTACAGAGAAGGTCGTGAATATCAACTTCATAGCTACAGCTATTGGTGAAGCTGATTTGAATAAGTGTGAACCTTGGGATTTGCCCAAGAAAGCAAAGATGGGGGAGAAGGAATGGTACTTCTTTTGTCAGAGGGATAGGAAATATCCAACAGGGATGAGAACCAATCGGGCAACTGAATCAGGATATTGGAAAGCCACCGGAAAAGATAAAGAGATCTACAAGGGAAAAGGTCGACTTGTTGGGATGAAGAAAACTCTGGTTTTCTATAGAGGAAGAGCACCCAAAGGAGAAAAAACTAATTGGGTCATGCACGAATACAGGCTTGAAGGCAAATTCTCTTACTACAATTTTCCCAAGGCTGCAAAGGATGAATGGGTGGTGTGTAGGATTTTTCACAAGAACAGTGGAATAAAGAAAAGTCCAGGCTTAACAAGGGTGAACTCTTTTGGGGATGATCTGTTCATTGATTCTGATCCTTCCCTGCCGCCTCTCATGGATCCTGTTAATTACTCAAATGAAAACAACAGGCCTGGTAGCTCTAGCTTTCATGACGGTGAAGACAAATTCAAAGGGACCACAGTTGCACCTTTAGCAAGATTTATGTCGGATGGAAATTACCTCCCCTACTTCCCCATGAACAATCATCATCAACCCCAAGACCATAAAAGTTTTCCTATGTTGCCCACCAATAACAACAACTACTTCAACAACAATTACGGCGCAACTCTACCTCTAAGTAACCCAACACCAAACTCCAATTTATACTCTCACCCAAATCCAATTTCCTCCTTTCAAGCCTCTCCATATCCAGCCTACTTGTACCAAGACAAGAGTACTAGTTCTAATTCTATCCCAAGCTTTGGATTTAAGGGTGTTCATCATGAAACATTTGGGATAGAAAGGCAGTGCAAGGTGGAGCAATTCTCTTCCAATCATTCTATGGTTACTCTCTCGCAGGACACTGGGCTCAGCACTGACATGAATAATGAGATCTCTTCTGTTGTTTCCAAGCATGAGATGGGAAGTAGCCGGAATTATGATGACTTTGAGGGCCCATCTCAATCAGTTGGTCCCATGACTCAATCCCACTTTGTGAAGCCTAATCCAAGAATGAGCCTCATCCAAGTGAAGATTAACTCCATCTATACTAGAATAGAAAGTCCCATACCATATGAATTATATGATGATAACCTTTCCAGATATATACAAAGGCAGGTCCATTGA
>PoNAC80
ATGCTACTAGGGTTTAGGTTTTATCCAACAGATGATGAGCTTGTTGGGTTTTATCTAAAAAGAAAGATTCAACAGCGACATCTCTGTATTGAGCTTATCAAGCAACTTGATATCTATAAATATGATCCATGGGATTTTCCAAGTAACAAGTGCATCGGTTTGAAGAAGTCCCTTATTTTCTACATGGACAGGGCAGGGAAAGGGATTAAAACTGACTGGATGATGTATGAATTTTGGTTACCTTCTCTTATTAATGCAACACAACCAGCAAAGAGATTCCTAGATAAAACCATTCCTGCCAATAAGTATGTGCCATGTGCGAAAAGCAAGTACTTGACACCAAGTACTACAAACAAAGCAATGTATAATACAGGGTCTGACCAATTCTACTATTGGCCTATATTAAGTGATAGAGGCAAGATACAGATGAGTTGCAAAGCTCCGAGACTTGATCTCATGATGGTAGACTTGGTGTTACTGCTAAAGAAATTTTTTCGACGTACTACGGTGATCACACTCTTCGTGATTGAAGATTTGTCTCAGGAGTTTGGAGATAGGAATATCCTAACTATTTTCCTTGTTATTGGGTTTTGTTGTCCCTTTGTTCTACTTTATGACACTTATTTAAATTTCATGGATGAAATTCCTATAAGGGGGTATGATGTAAAGAACTGA
>PoNAC6
ATGATGGAGAGGCTCAATTTTGTTAAGAATGGCGTGCTTAGATTGCCTCCTGGCTTCAGGTTCCATCCTACCGACGAAGAGCTTGTACTTCAGTATTTGAAGCGCAAGGTTTATTCATGTCCCTTGCCTGCTTCCATCATCCCTGAAGTTGATGTCTGCAAATCTGATCCTTGGGATTTACCAGGTGATGGGGAGCAAGAGAGGTACTTTTTCAGCACTAGGGCAGCCAAGTACCCAAATGGGAACCGATCAAACAGGGCAACTGCTTCTGGTTATTGGAAGGCAACTGGGTTAGACAAGAAAATTGTGGCTTTAGCTTCTAAGACCAACCAAGTTGTGGGGATGAAGAAAACTCTGGTTTTTTACAGAGGAAAGCCCCCACATGGGTCTAGAACTGATTGGGTCATGCACGAATATCGCCTCATCACTCCTGAAACTACACCCAGCTGCATTGCTCCTCAGAAAAACAACTCAACCCCCCAGAACCCTACGGTGCAAATGGAGAATTGGGTCCTGTGCCGCATATTTCTGAAGAAAAGAAGTACCAAAAACGAGGATGATAACATGCAGCAATCTTTCATAGACCAAGATATTAATACTGTTCCAAGAATTGGGGTTGCTAAGCCGGTTTATTATGATTTCATGACAAAGAATAGGACTGATTTGAATCTTGCTCCTTGTTGTTCCTCTTCGGGTTCGAGTGGGATCACAGAAGCCTCTTCTAATGAATCGGAAGATCATGAAGAAAACAGTAGTTGCAATAGTTTCTCTACTTTTAGAAGGAAACCGTAA
>PoNAC9
AAATTTGAAGATTCTATTAATTTCAGTCTCTGGTTAAGAGAGTGGAATAATAGGAGGGACTTCACTCCCCCTGGCTTTCGTTTCCACCTAACTGATGATGAATTAGTAGACTATTACCTGAAAAGAAAAGTTGATGGACTTGAAATTAAGCTAGAAGTGATCCATGTGATCGAGTTGTACAAGTTTAATCCATGGGAGTTTCCAGTTATTTTCTTTTCCTTTGTCTCATATGCAAAATATTTGATTGCAGAGAAATTATTCCTTCCAAAACGAGATATGGAATGGTTCTTTTTCTGTCCAACAGACAGGAAGTACCCAAATGGTTCACGCATAAACAGAGCTACCAAAGCTTGCTACTGGAAAGCCATAAAAAAATATAGAAAAGTTGCTTATCAATCTGGAGTGATAAGGTATCGTAAAACCCTAGGAGCTTTTGCTTTGTGCCGTGTTGTTAAAAAGAATGAGAGCACGCAGAAGGCAAGTATTATACAGGGAGAACCAAAAGGTAAGAGGGTTGGAAGTAGCTCAAGTAATGGGGACTTCAATTCAACCATGGTCTCCAATGAACCCATAAATGTCTCTAATGAGATTGGGTATCAAGAAAATTACCTCAACAATGAGAGTAATTATTCAAGCTTCGCCAATTATCCATATGGGATTGCACCAGCATTAGACTTCAATCCAGCTACAATGGAGAGCAATCCTACAAGCCTCCGGGTCTCTCCTGATCTAATTCTTGATTCTTCAAAGAATGAGAAAAATGCAAAGTACCTGTTTGCCGACGAAGATGTCTGGAAGAAGATATGGGATGTCGATGAAACTGACAATTTTGATTCA
>PoNAC10
ATGGACGAGAGAATAGAAGCTGATAAACTGGATGAAGTCATGCTACCAGGGTTTAGGTTTCATCCAACGGATGAGGAGCTTGTTGGGTTTTATCTAAAAAGAAAGATTCAACAGCGACCTCTGTGTATTGAGCTTATCAAGCAACTTGATATCTATAAATATGATCCATGGGATCTTCCAAAGATCGCAACGACTGGAGAGAAAGAATGGTATTTCTACTGTCCAAGGGACAGAAAGTATAGAAATAGTGCTCGGCCCAACAGAGTAACCGGAGCTGGGTTTTGGAAAGCCACGGGAACTGACCGACCCATTTATTCCTCTGAAGGCAACAAGTGCATCGGCTTGAAGAAGTCCCTTGTTTTCTACAAGGGCAGGGCAGCCAAAGGGATCAAAACTGACTGGATGATGCATGAATTTCGGTTACCGTCTCTCATCAACGCCGCCCAACCAGCAAAGAGATTCCTGGATAAAACCATTCCTGCCAATGATTCATGGGCTATTTGCAGGATCTTTAAGAAAACAAACTCCACAGCACAAAGAGCTCTCTCCCACTCCTGGGTCTCTCCATTGCCTGAAACAACTTCTTCTGATATATTTAGTCAAGATTCACACAGAAATACTCAGGGGTTTAGTTCAGAAAACATGTCCTTGGCAGCAAAACCCACTTCAGCCATCCATTTTCAACAATCTTCCACAACTAATTTCTCTCCATTTGATATTCTCTCCTACAAACCCATTAACCCAATGGGTGGTAAACCTTCTCAACATCCCACTTCAAATGGAGATCACCTTCCTACTGGCTTCATGTTTTCACCTCTCGAAACATCTGGGTCGGTTAGACCTATCACACTTGATGTTTCTTCCATGCTTTTAAATATGTCATCTTCAATGTATGGAGATTTTGGTAAAGCCTCTGAGAGTATAGACTTTGGTGGATCACAAGAGCAGTACTATAATGGCTTCTCCATCACTTTACCACAGGCGATGCAAGGAAACGTGGGTAATGAAGACGAGACAGTGTTGGTAAAGAATCTAAATGGAACTAATTTGGATGACCACCACCAGTGGGGGACAGTCAGGTCTACTGGGTTCCCCTTGAGTTTGCCTTTGAATATGCCCCATGGGTGGAAGTCGAATTTGGCATGGGATTCTTCTCCTTGTCCCAGTGATATGTCCAGCACATTCTCCACAAACAAGTGCTACATTTGA
>PoNAC1
ATGCAACTCACCCTTGCCCTGACATGCCTTGATAGGCCGTACTGCCCAGATTGTACCTGGAAGTCTTGCGATCTTCTGGCAATGTCAGAAGATATGAATCTTTCTGTTAATGGCCAATCACAGGTCCCTCCTGGATTCCGATTTCATCCCACTGAAGAGGAGCTTTTGCACTACTACTTGAGGAAGAAGGTGGCTTACCAGAAGATAGATTTGGATGTAATTCGTGAAGTTGATCTTAACAAGCTTGAGCCATGGGATATTCAAGAAAAATGCAAAATAGGATCTGGTCCACAAAATGATTGGTACTTCTTCAGTCACAAGGACAAGAAATACCCAACCGGTACTAGAACAAATCGCGCAACTGCTGCTGGATTCTGGAAAGCTACTGGGCGTGATAAGGTCATTTACAGCAGCTTCAAGAGGATTGGAATGAGGAAAACCCTTGTGTTCTATATGGGACGAGCCCCCCACGGTCAGAAATCCGATTGGATCATGCATGAATATAGACTTGACGAACTTTCCACTCAAAACACAACTGCCTCAAACACATTGGGAGCTGATTCTATCCCAGAAGATGGCTGGGTGATATGCCGCGTATTCAGAAAGAAAAACTACCAAAAGTCCCTGGAGAGCCCTAAAAGCTCATCCGCCTCTATTCACTCAAGAACCCAGGTGCTGAATTCGAGTAATGACGGTGTGCTAGACCAAATACTTGTGTACATGGGAAGAAACTGCAAGCAGGAAAATGAGACCACCAGCAATATGATGAACATCTCCAATAATGATGACAACAACATGCACGGTTTCTTGAATGTCGATCAGAGTAGTCTACATCAAAGGTTTCTGCATCTTCCAAGACTAGAGAGCCCAACTCTTCCTAATTACCAATCAATTGATGAAATGTATTCAGAACTGCCTGAACCTTCTTCTGGGTGCAACACAAGCCCATTGGGTGAGTGTGAGTATTCAAAAGTTTCTGGGCTCAACGATTGGGTATCTTTTGACAGGCTTGTGGCTTCTCAGCTTAATGGTCAAGTGGACACATCAAGGCAATTATCCAGCTTTAGTCATGACCCCAACTTGGCTTTCTGTATTTCTCCTGAACATGATGATGTTCAAGAATTTCCTCAACAGCTACGTCCAAATTGTTCAAATAGAGGAAATAATCAATCGTCCCAAGTGTATGGCAGTGAGATTGATCTGTGGAGCAGCTTCACACGATCATTGTCGTCCTCTTCCGCGGACCCATTGTGCCACTTGTCTGTATAA
>PoNAC16
ATGAAGAACCCAGAATCAACCCTCCCACCTGGCTTCAGGTTCCACCCAACAGACGAAGAGCTCATTCTTCATTACTTGAGAAAGAAGATGACCTCTCCTCTGTTTTCTGTTTCCATCATCGCAGATGTTGATATTTACAAGTTTGATCCTTGGGAGCTTCCAGCTAAAGCTGCTTTTGGTGAGAAAGAGTGGTACTTTTTCAGTCCTAGAGACAGGAAGTATCCCAACGGTGCTAGGCCAAACAGAGCAGCTGCCTCTGGGTATTGGAAGGCAACTGGGACAGATAAAGCTATAGTGGCATCAAATATGGCCGCCTGCGCAGGAGGGCAGGGTAATATTAATATTGGTGTGAAGAAGGCTCTTGTGTTTTACAAGGGAAGGCCTCCAAAGGGAATCAAGACTAATTGGATCATGCATGAATACCGCCTTTCAGATGCGTCCAACTATTACAACTGCAACCGAAATATCACAATCGTTAACAATAAGCCCATGAAGCTTAAAGATACTTCTATGAGGTTAGACGATTGGGTTCTCTGCCGGATATACAGGAAGTCAAATGCTCTTGCTCCAACAATTTCTGCTGTTAGTGATCAAGAACAAGAACAAGAAAAAGAAGAAGAAGATTATTCTGGGCAGGATTTTGTCTTCTCAGGCTTGAAAACTCTCCCCAACCAACGCACTCTAAACTCTCAGAGATCTTGTTCCTTCTCCAACTTATTGGATGCCACCGACTACTCGTTGCTTAGTAGTTTATTATCCGAAGGCCACAATGACTCGACCGGATTTGAATTTTCTACCGGTGGGAGTGTAGACCAACCTTTCCTCATTAACAGCACTATCAACAACAGCAACAACTTTCTTCAAAAATTGCCTCAAAACCAGCTCAAGCGTGAGCACTCTAATTCAAATATACATGAAGACATATTATATCCATCAAAGAAAGTCATGGTTAGTTCTTGCAACATCACCAATTCCATCAATCAAGTGTCTGACATTAATCCTCAGATCAACTTTCTAAACCAGCCATTCTTGAATCAGAAATTGTTTTTGAGTGGTACTCATCATCATCAGCGCCAGTTTCAAGGATAG
>PoNAC20
ATGAGTATGGTAGATGATACTCACCCCGTGCATACCTTTCTGTTTTATTTGTATGGGGAACCCACCCCAACAGGTGACAGGTATAGTTGTGATTTGGAGCTAGTCGTGATCGGAGAGTTACAGTTGAGGAGCATTGAAGTTGATGTTCCTCTTGAGGAATTTGAGGTTCCTCCAAAGCATGTGGATCTTGTATCGTACCTGGCTTATTTTGTAGTAGTAACACAAGAAACACGAAAAGAAGATCTAGAGTTGGATGGGATAAGAGGAAAAGAAAACAAAGGAAAGGAGATGATGACCTGCTGCAATGGTAATAATGGAATTAGAATTTGCCCTTCATGTGGCTATCAATTCGAATGCAGAGAACAGGCTGCTAGAATTCATGATCTGCCGGGTTTACCTGCTGGAGTGAAGTTTGATCCAACCGATCAAGAGCTTCTTGAACATTTGGAGGCGAAGGTGCGGCCTGATGCACATTATAAGCTTCATCCTCTTGTAGATGAGTTCATCCTTACACTTGAAGGAGAGAATGGAATTTGCTATACCCATCCGGAGAAGTTACCAGGAGTAAGCAAAGATGGCCTAATTCGCCATTTCTTCCACCGACCTTCAAAAGCATACACAACAGGAACAAGGAAAAGAAGAAAGGTTCACACAGACACAGAGGGAAGCGAGACCCGGTGGCATAAGACAGGAAAGACTAGACCAGTTTTTGTTAATGGGAAGGTGACAGGCTATAAGAAGATACTTGTGCTCTACACCAACTACCAAAAGCAAAGGAAGCCTGAGAAAACAAACTGGGTGATGCACCAGTACCACCTTGGCAATATTGAAGAAGAGAAAGAAGGAGAACTTGTTGTTTCAAAGGTTTTTTACCAAACGCAACCCAGACAATGTGGTTCTTTCATGAAGGATTCGAAGCTTCCCACCAAACTAAAGGGTCCTAATCTAACAAATCCTTCTCCTCTTGAGTACTATAATTATTCTTCCATATCATTTGATCAAGGAGGCCAAAGTAGAGCAAGCCGTGGAAAGAATATACCTAAATATAAAGATAAACCCATCTATAATCCTAGATGCATGTAA
>PoNAC34
ATGGCTTCATCTAATGGTAGTAGTGGCGGTGTGCCACCAGGATTTCGGTTCCACCCAACCGACGAAGAGCTCCTTCACTACTACTTGAAGAAGAAAATTTCTTTTCACAAGTTTGACATGGAGGTGATAAGAGAAGTTGATTTGAATAAGATTGAGCCATGGGATTTACAAGAGAGATGTAGGATTGGATCAACACCCCAAAATGAGTGGTACTTCTTCAGCCACAAGGATAGGAAGTATCCAACTGGGTCTAGGACCAACAGGGCAACAAATGCTGGGTTTTGGAAGGCAACTGGGAGAGACAAATGCATAAGGAACACCTTCAAGAAGATTGGTATGAGAAAAACACTTGTTTTCTACCGAGGCAGGGCTCCTCATGGCCAAAAGACTGACTGGATCATGCATGAGTACAGGCTCGAGGATGGTGATGATGATCCTCAAGACAACCCCACTGAGGATGGGTGGGTGGTGTGCAGGGTGTTCAAGAAGAAGAATTTATTCAAGGTTGTTGGAAACGATGGAGGGAACAGCAACATGAGTATGACCACCTCCTCCTCTGCCGCCTTAGACCATCAACAACTCATGAACCAAGCTCGCAGCTTCACGGCCTCAAGTCAAAATCAATACCTACTTCTTCGCCAGCATCAGAATCATCTTGCTACCCAGCAACACAACTTTGATCTCTACAAACCTCCTGACCTTGCCCTTCATCACTACTCCCATATCCCAACGCCTCCTTTTAATAATAATACGTCTCATCACCTTCATGCCCAAGCACAACTCATTCCCGCCCATAATAAGGGCATCGACTATGACTTCCCCACCCTTCCTTCGGACACTGCGCCCCTCATGGTGAGGCAACTCATGTCCAACCCTAGAGATTGTGAAAGTGCAGGAAGTGGGTACCAAGCTAACTGCGAGCCAGGGTTAGAAGTTGGGACGTGCCAAGAAACGGTAAGGGGTGATGACAACTTGAATGAGTGGGCCATGCTCGATCGGCTTGTCACATCTCAGCTTGACCAGCAAGATGACTCGTCCAAAGGGGTGAGGTTTGACCAGGAAGCAAATGCAGCACCATCTGTTCACCAAATTAATCACCTCTCCTTGCGCGGGGAGATGGACTTTTGGGGATACGAAAAGTAG
>PoNAC36
ATGGGTTTCAATCTTGCAGAAGATGAGGCATCTAGATTAAGGTTTTATATGGATGAACATGCTAATACAGATCTTCAGATTACCAGGGTATTGAGTGAAGTGGTGCCTAAAGATCGTATCTGTGGTGGGTGTGAAAACGTTTTCCATCACCATGAGCAGCAGCAGCATGGCAAGAGAGTTGTAATGGATATGGACTCATGTGTTCCCCCAGGGTTTAGAATTGACCCCGCGGAAGAAGAACTCGTGGGTTATTACCTTAAGAGGAAGATTAACTCTCTTAGGATTGATATAGATGTTATCATTGACATTTATCTCTATAGAAAGGAACCATGGGACATCCAAGAAAGATGCAACCTAGGGTATTATGAACAGAATGAATGGTACTTCTTCAGCCACAAAGACAAAAAGTATCCAACTGGTACCCGAACGAATAGAGCAATTGCAGCTGGATTCTAG
>PoNAC47
ATGAACCTCTCCACAGTGCTCTCAAACTTCTCACAAACCATGGAGACCAAGCCCAAGTCCAAAATAAACCTTCCTCCTGGTTTTAGATTCCACCCATCGGATGAAGAGCTCATCACTCATTACTTGAAAAACAAAGTGAATTCTATTCCAATCCCAGCATCGATTATCGCAGAAGTAGATCTCTACAAGTACAACCCATGGGAGCTACAACAGAAAGCTTTATTTGGAGATGACGAATGGTACTTCTTTACACCAAGGGATAGAAAGTATCCTAACGGAGCTCGGCCTAATAGAGCAACAGCTTTGGGTTACTGGAAGGCTACGGGGATAGATCGGCCTATTCTCGCTTCATGCGGATTAAAAAGGATTGGGGTCAAAAAAGGTCTTGTGTTTTACATGGGACGTTCTCCAAAGGGACTTAAGACGGAGTGGCACATGCACGAGTATAGATTACTTGATCTGGTGAACTGTAATCCAAAGCGAAAAGTTTCCATGAGGTTGGATGATTGGGTACTCTGCCGAGTCCGACAAAAAAGCAGCATCCCAAATTTGGAAGTTCAAAACAGCAACGAAGCAGCAGCAGCAGCAGGCTACTTTCCAAAAGTGAATGTCACAGACACCAACCTTAGTAATGTTGAAATGATGAGAAACCTTCCATACAATAATAATTTCCCACTATTACCTTACCTCACTTCCTCTCCAGATCTTCTTTCCAATCATCAAACAGTTTCAACTATAAATTTTCAAAGTAACAACAATAATGACCAAAACAATTCAGATAAAAAGAATCTGCAATTTTTGGTTTCTTCATTAAACCAGCACAAGAGAAAGAGAGTTGAAGAATTTCAATACGAAACCTTCTTTCAACCCAACAAGAAGCTATCCATGAACAACTGTGGGATAAACCAATCTCAAGGTTACAGTGAAGGGAACACTTTATTTGCTGATGAATGGAATTCCATCCTCCAATATCAAGAGCCTACTCACTTTAGCTTCACATAA
>PoNAC55
ATGGATGAAACAAAACCAGAGGTTACACTGCCAGGATTACTTAACATCAATCACCGTGATCCATGGGACTTGCCAGGACTGGCCAAGATTGGAGAAAGAGAATGGTATTTTTTTATGCCAAAAGATAGGAATCATGGAAGTGGAGGACGGCCAAACATAACTACTGAAAATGGCTATTGGAAGACTCTTGTTTTCTACAAGGGAAGAGCGCCTCGTGGTGGCAAAACTGACCAGATCATGAACGTGTACCATCTACCTGACTCATGCTCTGTTCCTAAGGACATAGTCTTGTGTAAGATATATATGAAAGCGACACCAGTGGAGGTTTTGGAACAGAGGGCAGTAATGGAAGAAGAAGAGGTGAAAGTCAAATATGTTGTAACACCCACATCGCCCAGCTTGACGACACGTACAATGATATTGAGCACAAAAAGCAAGAAAGAGGGAGGAGACCGTGAGAAGAGAGAATTTCGAATGGAGGTGGCTGCTCACAAGATCTGTTTCTGTCCAGAACAGAGTGAGCAGACCCCCACCTTGGTGAGCTTGCCACAGCTCCCAAGGGCTAGGGTTAGGCCACCACAGCTGGTCCTCATTAATGAGGGTACAAGCTGGATCAGAGGGTGA
>PoNAC60
ATGAGATTCAGCCATGAGATTACCATGGCCACGGAACTCTTCTCTTCGGTCATTGAGCTCTTGAAAAAGTCAGAATATGTTATGTTTACTTCCAGGCATATTCATTTGAAATTTAAATGCAAGCGTCGTAGAGGGCAAGAAGACGTGCACTTGATGGAGATGGAGATGGAGTTGAACAACCACCACGTTGAACCTGAATATTTTGAGTCCTTCCCTCCTGGTTGGAGGTTTAATCCGACTGATGAAGAACTTATTGCTTATTACTTGAACAGGAAGAGACTTACAAAAAGTTTGGGAAGAATGAATGGTATTTTTTTTACATCAAGGCAAAGGAAGTATCCAAATGGAGCTCGACCCAATCGATCTGCTGGTGATGGTTATTGGAAGGCCACCGGAGCTGATAGAGCAGTGAAGAAGTCCAATGGTTTGATTCTTGGATACAAGAAGTCACTCGTCTTTTATACAGGTAAACCCCCACGTGGACATAAGACCAATTGGATTATGCATGAGTATAGAGTGCAAACTCCTCCCTTCAGAAATCGATTGGGCGCACAGGATATGATGTTGGATGAATGTGTTTTATGTCGAATTTATAAGAAACATGACAAATCCAGCAAAACACATTCTTGTGACGAAGATGACAATGATGAAGGCGGCAAGGATGACAATGAAATGGATGAAAATGATCCTAAGACTGAGGATTTCAATTTCGATGATCCTATTGATTCAATGACATTTATGGACACTAACAACTACAACCTGCCTTTGCCAAATGGACTTTCAGATTTTCCTCAAGTGACTAATGTACCTCTTGGTCACTATGATCGTCATTTACATGTTGTAAATTATAACCATGGGATCATTCATACAAAGATAGAGCCCAACCACTATGATCATTTACATGTTGTAAACTATAACCACGGGATCATGCATACAAAGATGGTGGATCCTAAGGCCCCCCTCATGGTCGAATCGGTGAACAACGTTTTCAAGTCGAATTATTTGCGCATGGAAACGAAGCCAACTAGAGGAGCACACCAAGAGGACTTTTGGGGCCTCCTCCCAAATCTTGATAATGATCCCGATTTCACTAATGATCCTGATTTCATTATAGATATTCCAAACCATACTGATTCGAGTGACCCGTCTGAATCCTCCTCCTAA
>PoNAC69
ATGGAGAATCTACCTCCTGGGTTCAGATTCCACCCAACAGATGAAGAACTCATTACTTATTATCTAACTAGCAAAGCGTCCGACTTTAGTTTCACTGCGAGAGCTATAGCGGTTGTTGATCTCAATAAATGTGAACCTTGGGACCTTCCAGCCAAAGCTTCCATGGGGGAGAAGGAATGGTATTTTTTTAACTTGAGAGACCGAAAGTACCCAACAGGACTTCGAACCAACCGAGCCACTGAAGCAGGATATTGGAAAACCACAGGGAAAGACAAGGAGATTTTTCAATCAGGTGTACTTGTTGGGATGAAGAAAACCCTAGTTTTTTACAAAGGTAGAGCTCCCAAGGGTGAAAAAAGCAACTGGGTTATGCATGAATATAGGCTAGAAAACAAGCTATCCTTCAAACCCACCAAGGAGGAATGGGTGGTTTGTAGGGTCTTCAAAAAGAGCTCCGCAATCAAAAAACCACAGCTACAAACACCATCTTCACATGCATCTCCATCGGGTACTAACACAATCGCAAATGAGTTTGGAGATATCGAGTTACAAAATTTAAATAGCATTAACGCCCATTCATCAAGCGGGTTAAGTAACATGTCACTACAAAACTACAATAGTCATAACAATGTTGATATAAACATGAATATGAATTGGTTAGCACCAAGAGAAGTGGCACCAAGTGTAACTCCAGCACTCTCGTGGCCTAATCCTAACCTGCTAAGCTCCAACCTTTCTGTGAATTCTTTGCTTCTTAAAGCATTACAGCTTAGGAGTTACCAAACAAGAGAAGCTACTAGTACAAGTACTAATTACTCATTTTTACCTCAAGGAATTTCTCACATTGGAACCGATTTGATCAGTTCGGACTTCCAGGGTTCTTCCTTACAGGTTTTAGACTCTCATGTGCCGGAACAGCAGCAGCAGGAGCAGCAACCATTCAATTGGGACTCAAATTGGTGA
>PoNAC72
ATGTCCCCCGTCGGATTGCCTCCAGGTTTTAGGTTTCATCCCACCGACGAAGAGCTGGTGAATTATTATCTCAAGAGAAAAATTCATGGACAAGAGATTGAACTTGACATAATTCCCGAGGTTGATCTCTACAAATGTGAGCCTTGGGAGCTAGCAGAAAAATCATTTTTGCCAAGTAAAGACCCAGAGTGGTATTTCTTTGGACCGCGAGATCGTAAATACCCAAATGGGTTCAGAACAAACAGAGCAACTCGAGCTGGATACTGGAAGTCCACCGGGAAAGATCGGAGGGTGACGTTCCAAAACAGAGCAATTGGAATGAAGAAGACTTTGGTTTACTACAGAGGCCGAGCCCCTCAAGGAATTAGGACTGATTGGGTCATGCATGAATATCGCCTTCATGACCGGGAATGCGACGACACCTCAGGAATTCATGACTCTTATGCATTGTGCCGCGTGTTCAAGAAAAATGGTGTGTGTAGTGAAGTTGAAGAGCAGGGGGGCAATTATGGGTTATCATTAATAGAGAGCTCGCAAACTGCCATCAATGATTATGAGACCATGTCACCAGACGTTTCCATATCATTAACAGGTATGGACGATGAATATAAAGATGACTCATGGATGCAGTTCATCACAGATGATGCATGGTGCTCATCTACCACTACAATGAGTGTTGGGGAACACTCTCACACTTCATTCACAAACTAA
>PoNAC73
ATGGAGGAGATATCGTCGTCTACGACGCGATGCCGTAAGGATGAGAAGATGTGGCCACCTGGGTTCAGATTCCACCCAACGGATCAAGAACTCGTCTTGTATTACTTGAAAAGGAAGATCTGTGGAAGGCGGCCCAGGCTTGAAGTTATCGGCGAGACTGATGTCTACAAATGGTACCCTGACGATTTGCCTGGGCTGTCCATATTGAAGACTGGAGATAGGCAGTGGTTCTTTTTCAGCCCTAGGGATAGGAAGTACCCAAATGGAGCAAGAGCCAGCAGGGCGACACAACATGGGTACTGGAAAGCAACCGGGAAGGATCGTCATATTACATGTAATTCTCGAACAGTAGGTGTGAAGAAGACCCTTGTCTTTTACAAAGGCCGGGCACCCAGTGGCGAGCGCACTGATTGGGTGATGCATGAGTATACTTTAGATGAGGAGGAACTCAAGAGATGTCAGACTGCTGGGGATTACTATGCGCTCTATAAGGTATTCAAGAAGAGTGGACCTGGTCCTAAAAATGGAGAGCAGTATGGGGCGCCATTTATAGAAGATGAGTGGGCTGATGATGAAGTTCTTGAGTTACAAGCTGTTGAGATTTTTAAAGGTAAGGATCAAGTCCAGACTCCATTACTTGACCTTGGGGAGACAATGAACCGAATTACAGCCGAGCCTGCATTTGACAAACAACATAATGTTCCTAAAGCTTATGCACTACCACAGATTGCTGGTGAAGAAACTATGATTGGTCCAATTATTAAAGAAGCCGAATTTACAGAAAGAAACAAAGCGTCGTGCCCAGTTAACCAACATTGTGGTGCAGACGTCAGTTTTGATGTGACACACTCAACAGCCTCTCAATTTCTACAAGACCCATACGAAGTTTCATCAGCTCCAAAAATCTCTCACCATGTAAACGAGGAGGATTATATTGAAATGGATGATCTCATTGACCCCACGGCCACTCTTCCGTTTGTTGGGCAACCCGTTGACTATTCACAATTGGAATCATTCGCTGGGCAACCCATTGAGTCATTCATTGGGCAACCCATTGAGAATGCACAATTTGAAGATGGGTTGAGTGAGTTCGACCTTTACAATGATGCAGCCATGTTTGTACGTGATATGGGACCTATTGATCAGTCATTAGTTTCGCATCAGTTTATAAATACTGTAGAGAATGAAATGGTATACAATTTGGATTACCATTTACAGTCTAGTTTTAATGGTGAAGATGAAGTTAACAGTCAGCTTTGGTTACATGATCAACAAGAAGGATTTGATCGAGGGTTTAACTCCACTCAACCAACCCCAGATCTTCCTACTGAATCAAATGAAAATCAAACTGAGGATGCACAGAGGAGCTTCACTTCAGCTCTGTGGAATTTTGTGGAGTCAATACCTACAAGTCCAGCTGATGCCTCGGAGAATGTTTTGATTAATCGTGCATTTGAGCGAATGTCTAGCTTTAGTAGGATGAGAATAAGTGGCAGAAGTACACATGGTGGTGGTACAGGTAATGGTGTTGTTTCAAATGCAAGAAGGGCTGGGAGGAAGAGAGGAGGGTTTTCATTCTTTTCAGTTTTTGTAGCTGTGTGCGCTATATTTTGGGTGTTTATGATTGGGACAACTGTGAGTGTTTTGGGTAGATATGTGTGGTCATGA
>PoNAC77
ATGGCTGAAGTACCCACAGGTTATAGATTTGTACCATCTGATCAAGAGTTGTTGTCTCATTACCTTTACAACAAGGTAATGGGCGAACCTCTCTCATGCCAGAAATCGGTTGTGGAGAGGGACCTTTATGGAAACCAAGACCCTTGGGAGATGTGCCGGGACTACACGAGTAATACCGGAAATTTTTATTTCTTCACCAAACTCAAGATGTTTGACAATGGCAACAAAAAGCATAGGAGGGTGGGACAAGGGTTTAAGAAAATGTATAATTACAAGAATGGCGGATCACAAAACGTTGGTGGTGGATGGATTATGTACGAATACAGCCTAGGGGGCAGCTTCCTTGAACAAGCAAAAGCAAAAATCCCCAATTGGCACCATAATCAAATTGTCCTCTGTATGCTCAAGGACAACGGCTGCCCGGAAGGAAAAAAGAGAAACTAA
>PoNAC82
ATGGAGAGTTTTGACAAAGTTCCACAAGGCTATAGATTTAAGCCATCAGATGAGGTACTAATCACACATTATCTTTTGCGCAAAGTGGCCGGAAGGCCAATGTCGTCAGATCTGGCCATAACGGAATGTGATGTCTATGGAAGAGACCAGTTATGGAAGAAAATTTTCGACAAGAGGCCCAACGCTAAGGCTCTTTATTTCTTCACCCACTTGAAGAAGAAGACGGCAAACGGCAAGAAGAATATGGACAGGTGTGCAGGGCCTGACACTACTTGGAGAAATCAGACCGAAACCAAGATTTATCGTCCTGGAGTTGGAGAAACAAAGCTACATGTCGGCTGTGTCACCAAATTTTCTCTCATTAACAATGCCTCACGCAAGGCGACCAAAGAATGGGTCATGCATGAGTATCGACTTTCCGATCACCTTCTCACGGGCACAACTCGCAGTGGGGTGCATTTCAAGGATGAATATGCCATCTGCAAAATTAAAAGGAAGAAGCTTAAAGGGCCTGTGGCACCAAGTGAATCAACTTTGTCAGGGTCAGGGTCACGAGATGATTATCAAACCCTGGTTAGCCTGCTTCTCTCTTCCTCACCTCTACCCACTTGCCCAAACAACACCAGTCTCCCTTCTGTGGCACCAACTTCAGGATATGATTATCAAACCCTGCATCTCCCTTCCTCACCTGTACCCACTTGGCCAAACAACAATACTTGCCACACCAGTTTCCCTTCTTACTCTTCTTCTTCATCTGCTACAAGTGCACAAAGCCAGCTAGGATCGGTAGATGATTATCAAAGCACGCATCTCTCTTCCTCACCTGTACCCACTTGGCCAAACAACAATACTTGCCACACCAGTTTCCCTTCTTACTCTTCTTCTTCATCTGCTACAAGTGCACAAAGCCAGCTAGGATCGGTAGATGATTATCAAAGCACGCATCTCTCTTCCTCACCTGTACCCACCTGGCCAAACAACAATACTTGCCACACCAGTTTCCCTTCTTACTCTTCTTCTTCATCTGCTACAAGTGCACAAAGCCAGCTAGGATCAGTAGATGATTGTCAAAGCACGCATCTCTCTTCCTCACCTGTACCCACTTGGCCAAACAACAATACTTGGCACACCACTCCCATTTCTTACTCTTCTTCATCTGCTGCAAGTGCACAAACCCAGCTGCATCTTTCTTATTCATCACCCGATCCTTTCTCTTTGCCAAACAACAATAATACTTGCCTGCAATATGATGATTCTTTTACTAACTTCACCACCTATCCTACTCTTGCCAACCAAACCTCCAATACCACCTCCTTTAACCATGACAGCCTCGCTCCTCACCTCACCATTCACCCACTATCCGTCTCTCCTCTTCCCTCTATTAATCATGAGCAACTGCCTGCCGCACCGCAGCCGCCAGCCCAGCAGGACATTACTACCCTACACAAGGCTTTGAATGACGAGGAGATGGCGCAGGTGAGGCTGATTGCACAAATGGACTGGCACCTGCCTGCACCGACACCATATTACCCCTCGCTTGAAGACTATGACTGTGGCGAGATTTTCACATTTTGA
>PoNAC7
ATGACAAAACAAATCCAACTCACCAGGTCAGGATTTGGGGAACGCTGGCTTGAGCCTGCGGGTTCGCCAGTCCGTCGACTCCTCATGATCCGCGTCTCCCTTGGGGGTTCGCTGGTCTCCGGCTTGAGCTTGAGCCCCTTGCGGGTTCGCTCGGTCCGGTTGATCCGCTTGGCTGGAGCCGGCTGTGGTGCGGGTTCGCCTGCGTCGCGGTCTGGTTCGCCTGGTGCTGGTCGCGCCGCTGGCCTGGACTGGTGCCGCCTCCGCTGGCGTCGGCTGGAGCCCCTCGCGGGTTCGCTGGCGCTGGTGCGAACTGCTGTTGCAGTCGTCCGCCGGTACTGTCATGGTTTGCTCGCGCTGATCATGGCTGATCACAACAACAACATTCATCCTGATGATGTATCTGGGATTTATGGAGGAAATGGTGATGGGATAACTGGAAACACCTTTTTGAACAATCCCGATTTAGCTACTGCATTTGGTCAATTTCTACAGACCATGATGCAGAATGTGGGTCAATCCAGCGGAAGTTCTAATTCTGGATCTCAGCAACAGCAACAACGTCATCATCCCTATGCTCAGCAAGGTGGTCGTAACCAGAATCAGAACCAACAGAATCATCATCAGCAGAACGGTAATGGTGGTCCAAACCGTAACCGTAATCGTCACAACGGTAACAGGCAGAATCATAACAATGGTGGCTATCAGCAGAACCGTAATGGTGGTGGACAACGTCAGAATCCGAACAATGCAGTTCGATTACCCCGTCCTATTTTGATTTGTACGCTTGTACATGATTCTCAGTTTAGATTCACGGACCCATTTATGGTAGAGTACCGCTACTTGCACCTGGACCAGCTCAGGCAGACAGACAGGATCCAGGACCAGCAGCTTGATTGGATTGCAGAGCTCAGCATCCGGATTTATTTTATCTTTCAGTTTATTTCAGTTTCATTGATGCATATTCATTTGAAATTTAAATGCAAGCGTCGTAGAGGGCAAGAAGACGTGCACTTGATGGAGATGGAGGGTGATCAGATTCAAGAGTTGAACAACCACCACGTTGAACCTGAATATTTTGAGTCCTTCCCTCCTGGTTGGAGGTTTAATCCGACTGATGAAGAACTTATTGCTTATTACTTGAACAGGAAGGTTTTTAACCAGCACCTGCCTCTCCATAAGATTGTCGATGTTAATTTGTACAACTACAATCCAGACACACTCGCAGAGACTTACAAAAAGTTTGGGAAGAATGAATGGTATTTTTTTACATCAAGGCAAAGGAAGTATCCAAATGGAGCTCGACCCAATCGATCTGCTGGTGATGGTTATTGGAAGGCCACCGGAGCTGATAGAGCAGTGAAGAAGTCCAATGGTTTGATTCTTGGATACAAGAAGTCACTCGTCTTTTATACTGGTAAGCCCCCACGTGGACATAAGACCAATTGGATTATGCATGAGTATAGAGTGCAAACTCCTCCCTTCAGAAATCGATTGGGCGCACAGGATATGATGTTGGATGAATGTGTTTTATGTCGAATTTATAAGAAACATGACAAATCCAGCAAAACACATTCTTGTGACGAAGATGACAATGATGAAGGCGGCAAGGATGACAATGAAATGGATGAAAATGATCCTAAGACTGAGGATTTCAATTTCGATGATCCTATTGATTCAATGACATTTATGGACACTAACAACTACAGCCTGCCTTTGCCAAATGGACTTTCAGATTTTCCTCAAGTGACTAATGTGCCTCAAGTGACTAATGTACCTCTTGGTCACTATGATCGTCATTTACATGTTGTAAATTATAACCATGGGATCATTCATACAAAGATAGAGCCCAACCACTATGATCATTTACATGTTGTGAACTATAACCATGGGATCATGCATACAAAGATGGTGGATCCCAAGGTCCCCTTCATGGTCGAATCGGTGAACAACGTTTTCAAGTCGAATTATTTGCGAATGGAAACAAAGCCAACTAGAAGAGCACACCAAGAGGACTTTTGGGGCAGCCTCCCAAATCTTGATAATGATCCCGATTTCACTAATGATCCTAATTTCATTATAGATATTCCGAACCATACTGATTCGAGTGACCCATCTGAATCCTCCTCCTAA
>PoNAC13
ATGAAGTTGGAGGAGTTGGAGTATGGAATATTGAATTTTCTTCCGCCTGGGTTTCATTTTAGTCCGAAAGATGAAGAGCTGGTTCTGAGGTACTTGAACCGGATGGTCATGAACATGCCTTTACCCGTCAACAGGATCAGAAAAATTAACGTCTATGACTATAGCCCTCTACAACTCTCTGAGAAGTTTGACTCGTTCGAAGAGAAATCTTGGTATTTCTTCACACCAAGAGATCGAAAGTATCCCAAAGGAAGTAGACCAAATCGAGGAACTGGTAATGGATATTGGAAGGCCAGTGGAGCAGAAAAGCGTATTGCTAAACATGGCAAACATGTGGGATTCAAGCAGACACTAGTTTATTACGAAGGGAAGCCAAAAATAGGAGTTAAGACAAGCTGGATCATGCATGAATATAGATCAACTTTTCAGAAGAGTGACCCTGGTTCAACTAAGGCTCTCAATGACATGAAGCTAGATGATTGTGTCTTGTGTAGGATATACAACAATGCTTCGAAAAGTGAGAAGAAACTAGAAAAGGACAACGCCATGACCGCACCCGCTATGGTCACTAAACAAGAGTTTCCAAATGACGTTCAGATGCAGCAACCACCCTTAAATCGAGTTCATATGCTCCATAGCAGCTATCAACAGGAGATGAACGTTCAAAACGGTAATGCAATGGTGGGGATGTTCTCTTCCAATGAAATACAGGTTCCAAACGCAGTTCAAGGAGTTTCAAATGCAGCTTGGATGGTGCAACCGAATCTGGTTGGATTCAATTATAATGATTGCTCAGATTCGTCGGTGTATAGTGGCCCAGTTAACACGAATTGTTATGATGATTATAGGTATGAAGACGATGGGTTGTCGTCTTTGGCAAGTTGTTTTGAGACTGAAGATAATCTTGGATTTTTGGCGGATCAGATTTCTTCAGACGTTGCATTGCCACAATTGCCAGAAGTGGTGGATTTCCCTCCATCATTTCATTATCCCATGCCAGAAGAATTACACAAGGAGGAACCCGGTTTTGAAAACCAAAGTTCATAG
>PoNAC19
ATGATGGGAGACCCTCAAAACCCTAAATCGTCTCTGTCCCTCCCTCCCGGTTGCCGATTCTACCCATCTGAAGAACAAATCGTCTGCTATTATCTTGCTCACAAGAACGCCCCTAATACCCCTAACGACGATCATAATCTATTTGGCTTCGATGTGATCAAAGAGGTTAATATATATAATTACGATCCTTTCGACTTGCCGGAAACTACTTGTTTTCCGTACGGGTATAAGGGAAGGAAGCGGCACTGGTATTGTTATACGTCGAGAGTAGGGAAGAAGAGGGAAGAGAGGAGGGGTGCTGGTAGTGGGTTTTGGAAGAGGAAGGGAAAAGGGAGGGATTTGGTTGGTATAGAAGGGCATGTGGTATTGGGAAGGAAGACAAGTTTTGTGTTTTATTTAGGGAATTCGCCCAAAACTGCAGTGAGGACGAATTGGTTCATGGACGAGTATGCCCTAATTGATAATCTGAAGGATATTGTTTTATGCCGAGTATTTGTCAAATCTCACTGCGGGAATAACATATCAGATCACAGACTAGGTTCATGTGGTGAAGAAAGTATTTTAGCAGTACGTCACATTGGTATCCAGCATGATGGAACACTTGTATCCGACACCCACAAAGATAAAACACATGATGACAAATGTATTGACAAGAAGAAAGAATTTTCATATTCTCCCATGGGACTGGATGATCTAGTTAAAACTGGGCCTCTTTCTGATGATCTGGTTAGCTATGCTACTTACCATATCATGGTGAGTGGTGTGCAGGTGAAGATGGCCGGGTTTATTAATGCGACAACGCCTCAGCAATTGATAACCATTCTGGAGGAGGAGGATTACATAGAGTTGGACGATTTTATTGGTCCAATTAACGAATTGAGAGTGGAGAATGGATTTACCGGATGGTGCTTAATCCAACATGGAGACTGA
>PoNAC3
ATGGATGAAATAACACAAGAGCTTGAACTACCAGGTTTTAAGTTTCACCCCACAGAAGAAGAGTTGCTTCTTGAATTCTATATAAAAATTATGGTTTTGGGGAAGAGATTGTGTTTTGATATAATAGGATTACTTAACATCTATCACCATGATCCATGGGACTTGTCAGGACTGGCCAAGATTGGAGAAAGAGAATGGTATTTTTTTGTCCCAAGAGACAAGAATCATGGAAATGGAGGAAGGCCAAACAGGACTACTGAAAATGGTTATTGGAAAGCTACTAGTTATGATCGAAATATTTTTAGCCTTCCTGATACCAAAAGAAGTATTGGGTTGAGTAAGACTCTTATTTTCTACAAGGGAAGAGTACATTTTGGTGACAAAACTGACTGGATCAAGAACGAGTATCGTCTACCTGACTCATGCTCTGTTCTCAAGGACATAGTCTTATGTAAGATATATAGGAAAGCGACACCAGTGAAGGTTTGGGAACAGAGGACAGCAATGAAAGAAAAAGAGATAAAATCCAAATATGTTGCAACAATCACATTGCCAATGTCATCAATCGATTCCATGTCATTAAGTATTGTTCAATAA
>PoNAC23
ATGGAGAGTTTTGACAAAGTTCCACTAGGTTATAGGTTTAAGCCATCAGATGAGGTACTAATCACACATTATCTTTTGCGCAAAGTGGCCGGAAGGCCAATGTCGTCAGATCTGGCCATAACGGAATGTGATGTCTATGGAAGAGACCAGTTATGGAAGAAAATTTTCGACAAGAGGCCCAACGCTAAGGCTCTTTATTTCTTCACCCACTTGAAGAAGAAGACGGCAAACGGCAAGAAGAATATGGACAGGTGTGCAGGGCCAGACACTACTTGGAGAAATCAGACCGAAACCAAGATTTATCGTCCTGGAGTTGGAGAAACAAAGCTACATGTCGGCTGTGTCACCAAATTTTCTCTCATTAACAATGCCTCACGCAAGGCGACCAAAGAATGGGTCATGCATGAGTATCGACTTTCCGATCACCTTCTCACGGGCACAACTCGCGGTGGGATGCATTTCAAGGATGAATATGCCATCTGCAAAATTAAAAGGAAGAAGCTTAAAGGGCCTGTGGCACCAAGTGAATCAACTTTGTCAGGGTCAGGGTCACGAGATGATTATCAAACCCTGGTTAGCCTGCTTCTCTCTTCCTCACCTCTACCCACTTGCCCAAACAACACCAGTCTCCCTTCCGTGGCACCAACTTCAGGATATGATTATCAAACCCTGCATCTCCCTTCCTCACCTGTACCCACTTGGCCAAACAACAATACTTGCCACACCACTTTCCCTTCTTACTCTTCTTCATCTGCTACAAGTGCACAAAGCCAGCTAGGATCAGTAGATGATTATCAAAGCACACATCTCTCTTCCTCACCTGTACCCACTTGGCCAAACAACAATACTTGCCACACCAGTTTCCCTTCTTACTCTTCTTCTTCATCTGCTACAAGTGCACAAAGACAGCTAGGATCAGGAGATGATTATCAAAGCACGCATCTCTCTTCCTCACCTGTACCCACCTGGCCAAACAACAATACTTGCCACACCAGTTTCCCTTCTTACTCTTCTTCTTCATCTGCTACAAGTGCACAAAGCCAGCTAGGATCAGTAGATGATTGTCAAAGCACGCATCTCTCTTCCTCACCTGTACCCACTTGGCCAAACAACAATACATGGCACACCACTCCCCTTTCTTACTCCTCTTCTTCTGCTACAAGTGCACAAACCCAGCTGCATCTTTATTATTCATCACCCGATCCTTTCTCTTTGCCAAACAACAATAATACTTGCCTGCAATATGATGATTCTTTTACTAACTTCACCACCTATCCTACTCTTGCCAACCAGACCTCCAATACCACCTCCTTTAACCATGACAGCCTCGCTCCTCACCTCACCATTCACCCACTATCCGTCTCTCCTCTTCCCTCTATTAATCATGAGCAACTGCCTGCCGCACCGCAGCCCCCAGCCCAGCAGGACATTACTACCGTACACAAGGCTTTGAATGACGAGGAGATGGCGCAGGTGAGGCTGATTGCACAAATGGACTGGCACCTGCCTGCACCGACACCATATTACCCCTCGCTTGAAGACTATGACTGTGGCGAGATTTTCACATTTTGA
>PoNAC25
ATGTTTTGGGTCCTTACAGAGTCAGAGAGACCAGCTAATCGAGCGCGGTTGAGGGAGGAGATTTCTTTTAATTTTATATTTCAATTTGGTGAATTTACAGGGCTGGCCTTGTATGGAGAGAATGAATGGTACTTTTTTTCACCTAGTGACCGAAAATATTCGAACGGCTTAAGGCTAAATTGGGCTAAGGCTACTGGACCTGACAAGGTAATTGGAAATCCAAAACCAATGAAAATAAAAAAGGCTTTGGTGTTTTACGTTGGAAAATCTCCAAAGGGAGTGAAAACGAATTGGATCATGCATGAATATAGGTTAGGGGATGTGGGTAGATTCGCTTGGAAGAAAAATAGCTTAAGGGTAATTGATTATTTATCTATTTATTTGGCTATTAGGTCCTACGTGGCCGGAGTAAGGAGTTATGCTCTGTTGAAGTTAGCTGAATTTGAAAGGAATATATTGAGAGCTTTATAG
>PoNAC26
ATGGAGGGAGGAGGTGTTAAAGATAAAATGACTGCTGGGTTACAGTTACCGCCGGGGTTTAGGTTTCACCCAACCGATGAGGAGTTGGTGATGCACTACTTGTGTCCTAAATGCGCGTCACAGCCAATCAATGTTCCGATTATTGCTGAAATCGATTTGTACAAATATGATCCATGGCAACTTCCTGGGTTGGCCTTGTATGGAGAGAACGAATGGTACTTTTTTTCACCCCGTGACCGGAAATATCCGAATGGTTCGAGGCCAAATCGAGCTGCGGGTTCGGGCTATTGGAAGGCTACCGGAGCTGACAAGGCGATTGGAAATCCAAAACCAATGGGAATAAAAAAGGCCTTGGTGTTTTACGCCGGAAAAGCTCCAAAGGGAGTGAAAACGAATTGGATCATGCATGAATATAGGTTAGCGGATGTGGATAGATCCGCCCGTAAGAAAAACAGCTTAAGGCTGGACGATTGGGTGCTATGTCGTATATACAACAAAAAAGGCACCGTGGAGAAGATCCAAGCCGTCAGTCAGAAAACGTACGAACAAAAACCGGAAATTCTGACGCACGGTGGAAATATCTATCCACAACCTCCGGCGCCATCTCCGTCCTTCTCACAGTCGCCGGCGACGTTTAACGAGCTCGTCTACTTGGACGCTTCAGAATCGATACCCAGACTGCACCCGGATTCGAGCTGTTCGGAACAGGTGGTGTCGCCGGAGTTCAAGTGCGAGAGAGAAGTACAAAGCGAGCCCAAATGGAACGAGTGGGGAAAACCCATTGATTATCTGTTTAATAATTACGTGGATGCCGCAGCGGAAAACGCGTTTGGTCCTCGATTTCAAAGCAATAATCAGCTGTCGCCGTTGCAGGATATATTCAAGTTCTTGCAGAATCACTAA
>PoNAC28
ATGTCTATCACAAGGGTTACCTCAATCGATATCCCTTACAAGAACTATCCTGAGTTCACCATGTGTCCTTTTGCACCTCCTCCTCCACCTGATGATATCAGCACATATTGGACTGATGAGGAGCTCTGTTTGTCTTTGGAAAGAATGATACGCGGATTCCCTCTCCCAGGCAATGTGATTGCAGATATAAATCCATACCAACTTATACCCTCAAATTTACCCGGTAGGACACAAGATAAGGAAAACTTGGTAAATACAGATGGCATTTGGTACTTCATCCGCTCAGAGGAGAAAAAAGATGCAGAGGTTGGATTCTGGAAGGCCAAAGGAGCGGCTTGTAGGATATTCACAAATTCTGTTATCACTGGTTGGAGAACTACTTTTGAATTCTTCGAAGGTCAAGCTCCTCATGATCATAAAACTGATTGGGTGATGCAAGAGTACAGAATAACTCAGATGGGAATGCATGAAAACACCAAGCTAAAGGATTTAAGTGTACTATGCAGAGTCTTTCATAGTCATAGACGAAGTCCAAACAATGAAATGCAGCACAAACTAGCACCTGCAGATGCAGGTGGAAACTACACTCCTTCAGCAATACACACTGACAAAAACAATAACGCTTCAAAAGGTTCCACAAGCAAGCCCCAGGTGGAAGGTTCGGGTGATGAAACCAGGCCTCTACCAATGATGGAGAGATTTTTGAATCGTCCTGTTGAAAACTTACCTGAAGTTGATTGTGTTTCCAATGGAGACTTCTTGGAACTGCTAGATCTTGTTAATCATGGATCACCTTCTTCCAGTTCAGACAATTCAAGTCGTGTATCTATGTCATCAGATGAGTGCTTTGATTCTTTAGCCTTGTTACAAGACTTAGAAGCTGAAGATATTAAAGGCATGCAACAGAAGAATGCAGACTGCAAGTTCAGTATATCAACGCATTGCATTGTACTTGTTCACTTCATCTTTCCTATAGAAAAATAG
>PoNAC35
GCTGCTACTCCACCGGGTGCTGGATCTGTATCCTGTACGATGCGAGACTCAGTTGCGGACCCAAAGATATCAGATCCACACGTGAGTTGCGTGAAAATAAATCAGGGCAAGAGAGTTGTAATGGAGATGGAATCATGTGTCCCCCCAGGGTTTAGATTTCACCCCACAGAAGAAGAACTCGTGGGTTATTATCTTAAGAGGAAGATTAACTCTCTTAGGATTGATCTAGATGTTATCATTGACATTGATCTCTACAGAATGGAACCATGGGACATCCAAGACAGATGCAACCTAGGGTATTATGAACAGAATGAATGGTACTTCTTCAGCCACAAAGACAAAAAGTATCCAACTGGTACTCGAACGAATAGAGCAACTGCTGCTGGATTCTGGAAGGCAACTGGTAGAGACAAGGCTGTGCTTTCAAAGAGTAGAGTTATAGGAATGAGGAAGACCCTTGTGTACTACAAGGGCCGCGCACCAAACGGCAGGAAATCAGATTGGATCATGCATGAATATAGACTCCAAACATCTGAACATGGACCCCCTCAGGAAGAGGGATGGGTTGTGTGCAGGGCATTCAAGAAGCCTTGTCCTAGCCACAAGCAAGGTTATGAAGCTTGGCATCATGCAAATTATATCAGGAATGGCAGCTCTTTCGGTCCCCCATCACCCTATCCAGACACAGTACTAAGTCCAATGCATGTGGTCCATCCAAATCAAGGTGCAAGTAGTAGTACTTTTCATCAACCATCATTCCGTTCAGACCAGGAGCTCATGTCCAACCATACTCATTTGGAGAATCAACTCAATGAACTTCCACAACTGGATAGCCCTAGTAACCTTTCAACAAGTTTAGCTACTAAGGAAGGTTTGGAACACAACGAAAATTATGAAGATGAAAAGAGCAAAGAGGGCAGCCAATATATTGACTGGAAAAATTTGGATAACTTACTTGAGTCCCAAAATTTTGACACTTCCATTTTCCATCCAAACTTGCCATTGATCACCCCCCACGATTATAACGGGATAGATGGACAAAATCATGTGAGCCATCTCCTTGGATGCTTTCCTGATTTGTAA
>PoNAC38
ATGTTGGCATTGGAAGAAATTTTGTGTGAACTGAATGGAGATGACATGAACGAGCAAGGATTGCCACCAGGGTTTAGGTTCCACCCAACTGATGAAGAGCTCATAACTTTCTATTTGGCCACAAAAGTCTATCATGGCAGCTTTTGTGGTATAGAAATTGCTGAAGTTGACCTTAATAGATGTGAGCCATGGGAACTTCCAGATACTGCAAAGATGGGAAAGAAGGAATGGTATTTCTTCAGCTTAAGGGACAGAAAATACCCAACTGGGTTGAGAACAAACCGGGCAACGGGAGCCGGGTACTGGAAAGCAACAGGGAAAGATAAAGAAGTTTACAGTGCTTCAAATGGAGCACTACTTGGGATGAAGAAGACACTAGTTTTCTACAAAGGCAGAGCTCCGAGGGGAGAAAAAACCAAGTGGGTCATGCACGAGTACCGCCTAGATGGTGACTTCTCATATCGTCACACTTGTAAGGAAGAATGGGTGATTTGCAGAATAGTTCACAAATCTGGGGAGAAGAAAACCCAACTTTATCAATCTCAAAGCTACCACCTCATGAGAGAAGCTGCTGCTGCTGCTGGTTCGTCTGGCTTGCCTCCATTGCTTGAAATCCCAACACAATTCAAATCCCAATCTCATGCTTCAAATTTAATGGACTCCATGCACAACCCTTTTCAGATTCACCGCCATGAAAATGACCTCAAATCCCTAATAAATCCAGTTTTGTCCCAATCAAATCATTTCCCAACAAATAGCTTCCTCCAGCCCTCGTTTTCACCTCTTCCTCCTTTCCAGAAAAACACAAATCCATCACCATCCCACCTTTTCAAATCCCTCCTCTTATCACATCAAGATTTCACTTCACCTACTGTTCCCAAGCAGTGCAAAACAGAGCCCAACTTTTCTTCTTCTTCTTCCCATTTCCAGCTCCCAGATGCTAACTTGCGCTGGATGGATAAGATTCACCACCAAAACCCATTTCAAAACCCTTTGTTTCTTGACGTGGATAGTACTGGTGTGCTTGGATTCTCTGCAGCAGATACTCCTGGTCCAGACTTTCAGATGATGCTAGATCCGGCTTCCATCACTGTCACCGGAGATTCTTGGCCATTGGATCTTTGA
>PoNAC39
ATGTTTGAAGAGGACCTCAATGGAGTTGTTATCTGTGAAGAGGAAGCTGTGCCTGCTGTCTGTGGTATTAGGGCCATTTGTGTCACTCCCTCCAACAGAAGAGACATTGACACCCAATTACTTGATGCTGCAAGGAAAAGTTTCAATGCCGAATTCATCCTTGAAAAGTCTCAATTGGCATTCTCACAGCCAACCTCAGCTGGAAAGGCATTGGCATCCAATTACATTGGCACTGGGTCTTTCTTGGTGTACAAAATCGGTTTTAAGTTTAATCCTACCGACGAGGAGTTGATCAGTCACTACCTTTACAACAAGGTGGCCGGTAACCCTCTTCTGTACGATGGAGTCTTCGTTGCACGGTGGCACGGACCCATGGAGATATTTAGTTCCCGAGCTTCATCGTCGACCAAGGAGAATGTATGTTACTTCTTGACCAAGTTGAAGTCTCATAATAATGGCTCACGGAAGGCTCGCCGAGTCGGTATGGGAACGTGGAAAGGTGTTGATGGGGATGCTGTAGTTCTTGATGAAGAAGGAAGGAATATTGGTTATACCAATATTTTTTCTTATCAGTATAAAGGGCTCGCGCCGGAGGATAAAGTGTATCAATGGATTATGAAAGAGTTTAGGCTCCATGAAGATTTTGTGCAGAGAGAACAAGTAAGTTTTTGA
>PoNAC53
ATGGGTGAGAAGTATGTGGTCTCCCAGAGGAATTTAGCTCCCCCAAGTGACATGACTGGGTATGTGTTATCACTTTGCAAGTGGATAACAGACTTTCATGGTGAGCGGTGCATCTTGACGGAGGGGGGCAGATGTGACTGTCTTAGAGTTAGGATCATTGTTGATCACAAAAACAATCCTCATCCTGATGATGTCTCTGGTATTCATGGAGACAATGGTGGAAATGGTGATGGAACTACTGGCAACACATTTCTGAACAATCCTGACCTTGCTACTGCATTTGGACATTTTCTCCAAACCATGATGCAGAATGTTATTCTTCCTCAGCCACATGCAGCTGATCCAGCAGAAGCTGCAGATAGAAGATGGGAGCGGATGGTCAAGAGACTGAGAGACAGTCAAAAGGGTCAGTCTAGTGGAAGTTCTATTTCTGGATCTCAGCAGCAGCAACAGCGTCATCGTTCTTACGCTCAGCAAGGTGGTCGTAATCAGAATCAGCAGCAGAACGGTAATGGTGGTCCTAACCATAACCATAACCGTAACCATCACAACGGTAACAGGCAGAACCACAACAATGGTGGCTATCAGCAGAACCGCAATGGTGGTGGTCAACTTAGTTTACTCTCTGTTTTAGGCATGGACGAGAGAATAGAAGCTGATAAACTAGATGAAGTCATGATACCAGGGTTTAGGTTTCATCCAATGGGTAATGAGCTTATTGGTTTTTATCTAAAAAAAAAGATTCAGCAGCGACCTCTCTGTATTGAGCTTATCAAGCAACTTGATATCTATAAATATGATCCATCGGATCTTCCAACAACTAATTTTTGTTTTTCTAATTCATGCAACAAGAGATGGCAACGACTGGAGATAAATAATGGTATTTCTACTGTTCGAGGGACAAAAAGTATGGAAATAGGCAGGGAAACCAAAGGGATCAAAAATGACTGGATGATGCATGAATTTCGGTTACCATCTCTCATCAAAGTAGCGCAACCATCAAAGATATTCCTGGATAAAACCATTCCTACCAATGATTCATGGGATCTTTGCAGGATCTTTAAGAAAACAAACCCTCTTTCATCCTGTCCAAACCCTCTTTCCAGCATTTATCACAGATATCCATGCATGTTTTTACTTCAAGTTGGTTATTCACAACTTCTAAGGCTTGAATCACTAATTGCTTGGCTTGCAGATATTTTGAGCAAGAAGTCATTTAATGCAAAGGTAGTTGCTGCTCAGAAAACTACAGAGGCTTCTTACATACTAGCTAAATTTGAAGAAGCCCAATATACCATGAAAGAAGTAAATAAAATGACTTATGGTCTGATTATAGATAATGAAACAATGAAGCTTAAGATAAGAAGGCTGAAAAATGAGAAATACATACTAGCTAATGAGATAGGCTTAAGATTGGTGGAAATGAGGGGTCTAGTTGTAGAATTGGAAGATGTTGTTGTACAAGTTGAAATAGCTTTAAAGAAGTATTTTCGATCTCCAGATCATGATATCCATTATTTCAAGTCTCAAGTTCTTGATTTTACTAAGTTAACGAGGTCATGGTTTGAGGATATTTCCACTGAGATAATTAGGAAGGATTTTGCTGTGTCAGTGTTGCACATCTATCACAATGGAACTCTTTTGGAATCCATAACAGGGTTAAATACCAAAAATGCTTTGCTTCGCCACATGCTGTGTAAATTACTCTATTATAGCTGA
>PoNAC67
ATGGGTCTGAGGGACATAGGAGCCACACTGCCTCCTGGGTTTAGATTTTATCCAAGTGATGAGGAGTTGGTCTGCCATTATCTCTACAAAAAGATTGCTAATGAGGAGGTTTTGAAGGGTACTTTGGTGGAAGTTGACTTGCATACATGTGAGCCATGGCAGCTTCCTGAGGTGGCTAAGCTCAATGCACATGAGTGGTACTTCTTCAGTTTCCGGGACCGAAAGTACGCCACCGGATTCCGAACCAATCGAGCAACGACATCTGGGTATTGGAAGGCGACCGGAAAAGATCGTCCAGTTCTCGAACCCGCGACCCGTGAAGTTGTGGGGATGAGAAAAACTTTGGTGTTTTACAAGAACAGAGCTCCAAATGGGTTCAAAACTGGATGGATCATGCACGAGTTTCGGCTGGAGACCCCACATATGCCTCCTAAGGAAGACTGGGTGTTGTGTAGAGTGTTTCACAAAAGCAAGGGAGAGAATGGCACCACAGCTAGTGCTTCTCCTCCAACTTATGCAACATCTCCTCCAACTCAAGATACAGCCATGCATTGTGGGTATCAGCAACTAATGGCACCACCCCATCAAAACCATAATAACCAAACGACATCTCTGGTAAACTTTGCAGTCTTAAACCCTAATTTTCTCCAGTGCACTCAAGATATGAGAAATAGTACTACCACTGCAATGACTACTGATTTGATGGACTCCAAAGATGGTGAAGATGATTATGGCTTCCTATGGGATATGACTAGCTTGGAAGAAAATAGCTTGGGAAATGGAGGGCTGCCTTCAAATTTAGAGGACATGGGATTTGAGGTTGACAACAGTATAGCTTTCATCTGA
>PoNAC70
ATGGAGCGAGATGGTGAAGATAAAATGAAGGCTGTGCTTCAATCACCCACAGGGTTCAGGTTTCATCCAACAGACGAAGAGCTAGTCACCCGCTACTTGTGCCGAAAATGCTCGTCGAGGCCCATCCCAGTCCCAATTATTGCCGAAGTCGATTTGTACAAATATGATCCATGGCAACTTCCTGGTACCTTTAATCTTTGTTATTTGTTTTCTTCTTCTTTCAAACTTCTTTCTTTGATATTTGGTGCTTTCCTTGATGTTGCAATTTTGGTGGTGGAGTTTACAGAAATGGCTTTGTATGGAGAGGAAGAATGGTACTTTTTTTCACCTAGGTACCGGAAATATCCGAAATGTTGCAGGCCCAGCCGGACTGCCGGGACCGGATTCTGGAAGGCTACGGGACGAAATAAGGCGATTGGGCCGGTGGGAAGAAAGACGATTTTGGTGTTTTACTCAGGAAAATTGCCGAAAGCAGAGAAAACCAATTGGGTCATGCATGAATACAGTCTAGTGGATGTAGAAACATCTAACCGCAACCAGAACAACTCCATGCTGGACGATTGGGTGCTATGCCGTATCCACAAGAAAACAGGCGCCGTAAGTAACAAGCGCAAAACAACCTCTTCGGGCCTCCTGCGGGAAAGCGGCGCACAACCACAATCGTCGTGGGCATCTCCGGCGAAAGTGAACGATCGCGTGTACTTGGGGCCGTCAGGTTCGGTGCCGAAACTCCTCACCGACTCGAGCTACTCAGAACAGGTGGTGTTGCCGGAGTTCAAGGAAGAGGAAAGCTACCTCCATTCGAACGGAGAAAAAATAGTTGGTTACCCATTTAATTACATGGGTGCCACTGAGCCAACGGAGCGCCAGGAGTTGCTCATGTGGCCGGACAACGACTACAAAACATGGATGATTTAA
>PoNAC75
ATGCTACCAGGGTTTAGGTTTCATCCAACGGATGAGAAGCTTGTTGGGTTTTATCTAAAAAGAAAGATTCAGAAACGACCTCTCTGTATTGAGCTTATCAAGCAACTTGATATCTATAAATATGATCCATGGGATCTTCCAAGTCTTCTTTTGGATAGAAAGTATGGAAATAGTGCTCGACCCAACAGAATAACCGGAGCTGGGTTCTGGAAAGTCACAGGAACTGACATACCCATTTATTCCTCTAAAGGTAACAAGTGCATCGGCTTGAAGAAGTCCCTTATTTTCTACAAGGGCAGGGCAGTCAGAGGTATTAAAACTGACTGGATGATGCATGAATTTCGGTTACCGTCTCTCATCAACGCAGCGCAACCAACGAAGAGATTCATGGATAAAACCATTCCTACCAATGATTCATGGGTTATTTGCAGGATCTTTAAGAAAACAAATTCCACAACACAAAGAGCTCTCTCCCACTCCTGGGTCTCTCCATTACCTGAAACAACAAATTTTAATATATTTAGTCAAGATTCACACATAAATACTCGAGGGTTTAGTTCAGAAACCATATCCTTGGCAGCAAAACCCACTTCAGCCATCCATTTTCAACAATCTTCCGTAACTAATTTCTCTCCTACAAACCCATTAACCCAATGGGTGATTCAAGAGACAAGATCTGTTTGGATTACACATTATTATAAACTGAAGGAACTGCTTTGCTTTTTGCAGGAGTATGTGCCATGTGCGGGAAGCAAGTACTTGACACCAAGTACTACAAACAAAGCAATGTATAATAAAGGGTCTGACCAATTATACTAT
>PoNAC78
ATGAATCAGGCTTCAACAAAGGGTGTTATGGCAAGTGTGGAGTGTGGCATTGCCAGTGGTGTTGGTGGTTTTCATGGATGTGCACTGGAGAAAAAGGAAAAGACCTCAAAAGATGAAGGCCAGGAAGATTATAGCAGATTGAGGCCATTGATTTATAGAGGTTCAGACGTATTTGTGCTGGCTTTTTCTTTGATTAGTAGAGCAAGCTATGAAAATGTTCTCAAGAAGAATGTCAAAGCTATTTTTGATACTGCAATCAAGGTTGTTCTTCAGCCTCCAAGGAGGAAGGAGATGGCAAGGAAGAAAAGGGGTGGATCTGGCTGCTCAATGGATTTCCAAGATATGGGGCTGCCGCTACCGTTAGGGTTTAGGTTCTTTCCCAGCGATGAGGATCTTACGGATTTTTTGTACAGGAAGGTACATGGGTTAAACATGGGAGACCATGTTATCGAGGAGAAGGATGTGTATGCGCATGAGCCTTGGCTTCTCGACAACTGGAGCATCAAAGCTTGTTGGATGACGTGCTTAGAAAGATATTATTTTGTGAGGAGGGAAAAGAAAGCAAAATCGACGTCAGGGAATGGAGTAAGGCCGAATCGCATGGTTGGGGAGGATTTTCAAGGAGGATGGTGGAACGCAAACGCCGGAGATAAGCATGTCAAAGACGCCGATGGTAGCCTTGTTGGTTACAAGAAGACGCTCACTTTCTACTCCTACAATACTCAGAAGCGAGACCGCAAAGATAGTAAGAAGACTGACTGGGTTATGCACGAGTATAAGCTCCCTTCCAAAACCTTCCAAGAATGGGTTCTTTGCCGCATCAAGTATAAGGGTGAGCAACCAGATGGCATCATAGAGGAACAACACCCCCACTCCGCTGACAGCAACGACCTTATAAGCTTTTATTTGTCACTGTCAGTGGACGACCACCACCACCAGGGACACGCACACGGAGTAATCAACCAACACCAACATCAACATGCGCTTTATGATTTCAACCCTGAATTAATACCAACTCTTCAAAACTATCCCTACCAAAATGAGATTCATGTGCCAACGCCAGAGGGCCAATCTTTTGCCACTCAAACCACCAACCACTACACACTACCACACCAGGAGCATAATGGAGTAGGCACTCCCAACAACCATGATGAATTCGATAGAGACTTTGCCGTTTTCTATCAAGCATTCCAAGATGAGATTCATGTGCCAACACCAGAGAGCCAATCTCTTCCCACTGAAACCCCTCCACAAAATGGCATCAGACTACCTCACCAAGTGCATAATGATCAGCAAGAACAACAACATCAACTCGAAGATGACTTCAATGTCGACATTTTTCTTCAAGATTACCAAGACGAAGACGACATTCATTTGCCAACGCCGGAGGACCAATCTATTCAACAAAACCACTACACCTCTCACCAGGGAATCAACCCAGAGGATCAACTTCCCCCTGAACTTGAACTAGACATTGACGACCTTTTTGCTTCTTTTTTTCAACCATCTGACCACCAGATTCAAATTCATATGCCAACATCCAACCAAACCACTCCCAAGACAATTATGCCACCAACAACAGCCAACAACTTTCCCCTCCTCAACAAGACCTCGACATGGACTTTGCATCCTATCTTGAACAATTAA
>PoNAC79
ATGTTGCTGCCTGTTGGGTTTAGGTTCACTCCCACTGATGAGGAGCTTGTTGGAGACTATCTGTACAGGAAGCTACATGGTTTAGACATGGAAGCTCCTGTTATCGTGGAGAAGGATGTGTATGCGCGCGCCCCTTGGCTTCTCGACAACTGGAGCGCGCAAGCTAGTTGGATGGTTGGCTTGGAACGGTATTATTTCGTGAAAAGAGAAAAGAAATCAAAGTTGGGGAATGGAACAAGACCCAATCGCGACGTGCCTGGGGTAGGATGGTGGAAGGCCAACTCGGGAGATAAGGAAATCAAAGACGGCCAGCTTCGCCGTCTCGGTTTCTTGAAGACGCTCACTTTCTACTGCTACACTAATGAGAAGCAAGACCGCAATGCAAGGGAGAAGACTAATTGGATTATGCACGAGTACAGGCTCCCGTATGATATATTCCAAGAATGGGTTCTTTGCCGCATTAGGTATAATAGCAAACAAGAAGAACCCCAAGAAAATGACTCCATTGAAGGCGAAGACCTAATTGGCAACTACATGTCAATGTTAGCTGCCGACCAGAAGCAGGGAATCATTCCAATAAACCATGATCAACAAGAAGGCAGCTTCGAAGCTGACTTGGCAGTTTTTATCGAACGATTTCAAGATGAGATTTTTGTGTCAACAATGGACGAGGGCCAATCTAGTTCCATCCAAGCCACTCAAAAGCTCCAACAAGAAAATGGCAGCGGCAATGAGCTTAGCAGCTCCATGCCTGAACAGGAACATGGAATAGCGCAACAACAAGATTCCCTTAAAGACGCTGACATGGACTTGTTATACCATTTACACTTTTATAAATAG
>PoNAC11
ATGAACCATGGCGAAAGTGACAACAAGGCGGACGATCACCAACATGACATGGTGATGCCAGGCTTTCGCTTCCATCCAACAGAAGAAGAATTAGTTGAGTTCTACCTCCGCCGTAAGGTGGAGGGCAAACGTTTCAATGTTGAACTCATTACTTTTCTTGATCTTTACCGCTATGACCCGTGGGAGCTTCCTGCCTTGGCTGCAATCGGAGAGAAGGAATGGTTCTTCTATGTACCTAGAGACCGCAAGTACCGCAACGGCGATCGACCCAAAACCGTGTTACGACATCTGGCAACCGGAGCAGACCGTAATATTAGGTCTGAGAACTCTAGGTCAATTGGTCTTAAAAAGACCCTCGTCTTCTACTCAGGAAAAGCTCCAAAAGGCATCCGGACAAGTTGGATCATGAATGAGTACCGTCTCCCGCACCATGACACCGAACGCTACCAGAAGGCAGAAATTTCGCTATGTCGTGTGTACAAGAGAGCCGGAGTAGAAGATCATCCATCGGTGCCACGATCAAGTTCAAGGGCATCCTCCTCCAGAGGGAATACCGAATTAGAGGAAATTAGAAAGGAGACTAGTTTTGGACGGAATGACTCGCAGCAGACTAGTTTTGGGCAGCAAATAATATTCCTGCAGAACCGAGCGGATGGAGGAAGCACTAGTACTGCTCGTCAGGATGAGGATGATAATCCCAATCCCTCCTCCTATAATGGAGGATTGGCTGAAGATGGGCTGTTCCAGCTGCAACAACAAAAGCAAGTTTGCTGCTCTATTGTCCCCACCTGCACCACCCTCTTTATAGGCTCTTCTCCTGTGCCCGTGAATGCTGCTGCTGACGATGATCTCCATAGACTAGTTAACTATCAACACGCTTCTTCTTTCAGTCCTCAGACACAACCGTCACTCGACCCAGCCACATTCTCCGACAGACTCTGGGAGTGGAATCCTATCCAAGAACACGCAGACACAAATCCCTCCAATGTTCGCTTATCTGGCTTCACCAGATTCACAGAGGCTTTTACCATCCTCCACTTGGATTTTTTTGAAGTTGTGGCCGTCGACACTTCTCTGGAGTTTGTGACTCTGTACCGATATTATGTGTATGAGTTGGATAACTCGGTCGTGGATATGTCTGGGAGTGATCTTGCTCCAGAGACCTCCCACACCGATGCTGCCAATGGTACCACCTGTGGCAATGGTGTGCCACCTATCGTTGGTATACAGATGGTTGCATGGTTTTTACAGTTCATGCAGTTGATAGTTGAGCAGTCGGTTCCACTTATGACCTATCTTTTACTTCAGTTGATCCCTCCACCTCTATAG
>PoNAC18
ATGGGGCTGCCACTCGGGTTTAGGTTTTGTCCGAGAGACGAGGAGCTGGTAAGAGATTTCTTGTATAGGAAGATACATGGGTTAAACATGGGAGACCATGTTATCGTGGAGAAGGATGTGTATGCGCATGAGCCTTGGCTTCTCGACAACTGGAGCGTGAAAGCTTGTTGGATGACCTGCTTGGAAAGGTACTACTTCGTGAGACGAGAAAAGAAAGCCAAATCAACATCAGGGAATGGAGTAAGACCCAATCGCATGGTTGGGGATTTTCAAGGAGGATTTTGGAAGGCAAACGCCGGAGATAAGCATGTCAAAGACCACCAGGGTCGCCTTCTTGGTTGCTTGCAGACGCTTACTTTCTACAGCTACAATACTCAAAGGCGAGACCGCAAAGATAGTACGAAAACTAACTGGATTATGCACGAGTATAGGCTCCCGTCCAAAACAATATTCCAAGAATGGGTTCTTTGCCGCATCAAGTATAACGGTAAACCAAATGGCATCATAGAGGAAGAACACCACCACTCCGTTGATAGCAACGACCTTATTAGCTACTACTTGTCAATGGCAGTGGACCACCACCACCAGGGACAGGGACAGGGACAGGGACAGGGAGTAATCAACCAACAGCAACATCAACATCAACTTGGGCTTCAGGATGATTTGAATGCGTTCTTCACAACTCCCCCCCACCAGGGTGAGATTCATGCGCCAACGCCAGAGGGCCAATCTATTCCCACTGAAACCAGCAATCACTACACACTACCTCACCAGGAGCATAATGGAGTTGCAATTCCAAACAATCATGATGAGCAAAAACAACTTGCCCTTGAAGATGAATTCGATAGAGACTTTGCCATCTTTTATCACGCATACCCAGATGAGATTCATGTGTCAACGCCGGAGGGCCAACGTATTCCCATCCAAACCACTCCAGAAAACGGCACCAGCAACTCTCACCAGGAAGCCATCCCAATCATCCCTGAGGATCAACTTTCCCTTGAACTTGAACTAGACTTTGACACCATTCTTGCTCCTTTTTTTCAACCATCTGACGACCAGATTCTTAATGATATGCCAACATCATTCACGCCGGAGGCCCAATCTGCAGAAAATTATGCCAGCAGCAACAGCTGCATGTCTATCTACAATGTCCAACAAGTTTCCCCTCCGCAAGACGACAACTACATGGAGTTTGCATCCTATCTTCTACTAGAAGACACCGACATGTAA
>PoNAC2
ATGGATGAAACAACACCAGAGCTTGAACTACCAGGTTTCAGGTTTCACCCCACAGAAGAAGAGCTGCTTGAATTCTATCTGAAAAACATGGTTTTTGGGAAGAGATTGCGTTTTGATATAATAGGATTACTTAACATCTATCACCATGATCCATGGGACTTGCCAGGACTGGCCAAGATTGGAGAAAGAGAATGGTATTTTTTTGTGCCAAGAGACAAGAAGCATGGAAGTGGAGGAAGGCCAAACAGGACTACTGAAAATGGCTATTGGAAAGCTACCGGTTCTGATCGAAAGATTTTTAATCTTTCTGACCCCAAAAGAAGTATTGGTTTAAGGAAGACTCTTGTTTTCTACCAGGGAAGAGCACCTCGTGGTGGCAAAACTGACTGGATCATGAACGAGTATCGTCTACCTGACTCATGCTCGGTTCTCAAGGACATAGTCTTGTGTAAGATATATAGGAAAGCGACACCAGTGAAGGTTTTGGAACAGAGGGCAGCAATGGAAGAAGAAGAGATGAAAGCCAAATATGCTGCAACACCCACATCTCCAATGTCATCAATTGATACCAAGTCGTTCAGTACTGTTCAACAAGAACAAGTAGTCATGGCACCATTAACGTCCATGCACCACATGGTTTGCAAAAAAGAAGAGCAAGACGCATTAGAGAATGGAGACAAGAATGATCAAGCAGAGAATAATACTAAAGGAACATCCTCATTGATAAAACTACCACCGGGAAGTGATTTTTTGTCAGAGCTCCAAGTGCCCAAATTCAGCATGGATTGGACTCAGGACAACTTCTGGACTCAGTTGAATAGTCCTTGGCTTCAAAACTTGACCCCTTGTGCCAACATTCTGAATTTTTAG
>PoNAC22
ATGGAGCGAGATGGTGAAGATAAAATGAAGGCTGTGCTTCAATCACCCACAGGGTTCAGGTTTCATCCAACAGACGAAGAGCTAGTCACCCGCTACTTGTGCCGAAAATGCTCGTCGAGGCCCATCCCAGTCCCAATTATAGCCGAAGTCGATTTGTACAAATATGATCCATGGCAACTTCCTGAAATGGCTTTGTATGGAGAGGAAGAATGGTACTTTTTTTCACCTAGGTACCGGAAATATCCGAAATGTTGCAGGCCCAGCCGGACTGCCGGGACCGGATTCTGGAAGGCTACGGGACGAAATAAGGCGATTGGGCCGGTGGGAAGAAAGACGATTTTGGTGTTTTACTCAGGAAAATTGCCGAAAGCAGAGAAAACCAATTGGGTCATGCATGAATACAGTCTAGTGGATGTAGAAACATCTAACCGCAACCAGAACAACTCCATGCTGGACGATTGGGTGCTATGCCGTATCCACAAGAAAACAGGCGCCGTAAGTAACAAGCGCAAAACAACCTCTTCGGGCCTCCTGCGGGAAAGCGGCGCACAACCACAAGCGTCGTGGGCATCTCTGGCGAAAGTGAACGATCGCGTGTACTTGGGGCCGTCAGGTTCGGTGCCGAAACTCCTCACCGACTCGAGCTACTCAGAACAGGTGGTGTTGCCGGAGTTCAAGGAAGAGGAAAGCTACCTCGATTCGAACGGAGAAAAAATAGTTGGTTACCCATTTAATTACATGGGTGCCACTGAGGCAACGGAGCGCCAGGAGTTGCTCATGTGGCTGGACAACGACTACAAAACATGGATGATTTAA
>PoNAC29
ATGACTCATCAGAAGAAAGAAGATGTTATAACTAAGAAAAAGAAGGAAGAGGACATGGTTACATCCAAGAGGGAGAAGACAGAAGATGGACTTCACTCCCCTGGCTTTCATTTCCACCCAACTGATGATGACTTGGTAGACTATTACCTGAAAAGAAAAGTTGATGGACTTGAAATTGAGCTAGAAGTGATCCCTGTGATCGAGTTATACAAGTTTGATCCATGGAAGTTGCCAGTTATTGACATGAAGTACCCAAATGGCTCACGCATAAACAGAGCTACCAAAGCTCGCTACTGGAAAGCCACAAAAAGACAGGAAAGTTGCTTGTCAATATGGAGTGACAGGACTGAATTAGAATTTGGTTCAATAATTTTCTCTATGGAGCTTTTGCTTCGTGCCGTGTTGTTAAAAAGAATGAGAGAACGCAGAAGGCGAGTATTGTGCAGGGAGAACCAAAAGATTGAGTCTCAAGAAAATTACCTCTACAATGAGAGTATTTATTCAAGCTCCACCAATTCTCCATATGGGATTTCACTAGCAGCAGACTTCAATCCAGCTACAAAGGAGAGCAATCCTACAAGCCTCTGGGTCTCCCCTGATCTAATTCTTGATTCTTCAAAGAGTGGGGGAGGGGGATATGGGATTCCCTATAGGAACAGTGTCAAGAGGGGGGCATGA
>PoNAC33
ACAGAAGAGACGGTTCAAGGAAACTCTAAGAGCAGAAACCAACGGTTCAGGAGAATAAAGCAAGAAGCTGCACTGCGTCGAACTAGCGGTGCAACCGACATTGAAATAACCACTCAAGGAGATAACTCAAGGGAGCTACTATGCACTACTGTGGATAGTGATGCAACTGCCTATAGTAACAATGAAAGTCAAGATAACGCTGGCAAAGAGGCGGCGTATCTTGATCGAACACCAGCTCTCAAGCGAAGAAGTATCGACCGCGGTTCAAGCCAGTCGTCGTTGGTCTGGCTGCTGGTCGAAGCCGAGAAGAGAGACGAGAGGGTTGAGAAGGGAGGTGGAGAAAGACACACCCAATCCGGAAAATATGGAAATAGTGCTCGACCCAACAGAATAACTGGAGCTGGGTTTTGGAAAGCCACAAGAACTGACAGACCCATTTTTTCCTCTAAAGATAAAAAGTGCATCGGCTTGAAGAAGTCCCTCATTTTCGAAAAGGACAGGGCAGCCAATGGGATCAAAACAGACTGGATGATGCATGAATTTCGGTTACTATCTCTCATCAATGCAGCGCAACCAACAAAGAGATTCTTGGATAAAATAATTCCTGCCAATGATTCATGGGCTATTTACAGGATCTTTAAGAAAACAAACCCTCTTTCATCCCGATTAAACCCTCTTTCATCCTGTCCAAACCATTTTTTCAGCCTT
>PoNAC41
ATGCAGCGAGATGGTGAAGATAAAATGAAGGCTGTGCTTCAATCACCCACAGGGTTCAGGTTTCATCCAACAGACGAAGAGCTAGTCACCCGCTACTTGTGCCGAAAATGCTCGTCGAGGCCCATCCCAGGCCCAATTATTGCCGAAGTCGATTTGTACAAATATGATCCATGGCAACTTCCTGAAATGGCTTTGTATGGAGAGGAAGAATGGTACTTTTTTTCACCCAGGTACCGGAAATATCCGAAATGTTGCAGGCCCAGCCGGACTGCCGGGACCGGATTCTGGAAGGCTACGGGACGAAATAAGGCGATTGGGCCGGTGGGAAGAAAGACTATTTTGGTGTTTTACTCAGGAAAATTGCCGAAAGCAGAGAAAACCAATTGGGTCATGCATGAATACAGTCTAGTGGATGTAGAAACATCTAACCGCAACCAGAACAACTCCATGCTGGACGATTGGGTGCTATGCCGTATCCACAAGAAAACAGGCGCCGTAAGTAACAAGCGCAAAACAACCTCTTCGGGCCTCCTGCGGGAAAGCGGCGCACAACCACAAGCGTCGTGGGCATCTCCGGCGAAAGTGAACGATCGCGTGTACTTGGGGCCGTCAGGTTCGGTGCCGAAACTCCTCACCGACTCGAGCTACTCAGAACAGGTGGCGTTGCCGGAGTTCAAGGAAGAGGAAAGCTACCTCCATTCGAACGGAGAAAAAATAGTTGGTTACCCATTTAATTACATGGGTGCCACTGAGCCAACGGAGCGCCAGGAGTTGCTCATGTGGCTGGACAACGGCTACAAAACATGGATAATTTAA
>PoNAC42
ATGGATAAGAATACTAGTCAGTTGGGCTCCATCAGCAGTTCTGATCTAATTGATGCAAAGCTTGAAGAGCATCAGATGTGTGGATCCAAGCAGTGCCCCAGTTGCGGACACAAGCTCGAAGCAAAGCCGGACTGGTTAGGTCTACCAGCAGGAGTGAAATTTGACCCCACAGACCAAGAACTGATAGAACACCTAGAAGCTAAGGTAGAATCTAAAGACTTCAAATCTCACCCTTTGATAGATGAGTTCATCCCTACAATTGAAGGTGAAGATGGGATCTGTTACACTCATCCAGAAAAACTCCCAGGTGTTACCAGAGATGGGTTGAGCAGGCATTTTTTCCACAGACCCTCCAAGGCATACACAACTGGAACAAGGAAAAGAAGAAAAATTCAAACTGAATGCGATTTGCAAGGAGGCGAAACCAGGTGGCACAAAACGGGCAAGACAAGGCCAGTGATGGTAAATGGCAAACAAAAAGGCTGCAAGAAAATTCTAGTCCTCTATACCAATTTCGGAAAGAATCGAAAACCCGAAAAGACCAACTGGGTCATGCATCAGTACCACTTGGGTCAGCATGAAGAAGAGAAAGAAGGAGAACTAGTAGTTTCAAAGATATTTTATCAGACACAACCAAGGCAATGTAATTGGTCTAGTGATCGGAGTGCAGCCATTGGTGAAGCAATTAGCACTGACCCTGTTAGTAGAAGAGAAAGTGGAAGTGGGAGTTCTTCTTCAAAGGAAGTAATCGCACAGAGAGATGAATTGTACGATGGACATGCTGCTCATGGAGTTGCTGCTACATTATCCAGCTATAGTACCATGGACATGCAACAATTGAAATCCGACCATTTCAGCTTTGTTCCATTTAGGAAAAGCTTTGATGAGGTGGGGGTAGGAGAGGTTTCAACGGCAAGGGACACCCAGGCATCAGGACCATGCGAAGAGCATGACATGCTGGAGCAGCATCAGAGGCAACATCACGTAACACATCAGCATCCACATCATCAGCATCAGCATCAGATTGCAACAGCAGCCTACCACATCAGCCGGCCTTCACATCCCATCTCTACCATCATCTCTCCACCTCCCCTCCACCATACCCCCATTAATATTCTTGATGATGATCCCTATCATGTCTCCAGAATGATGCTCCAAAATGAAAGCTTTCAGCACCACCAACAACAACAACAACAACAGCAGCAGCAGCAGCACCAACAACATCATAAACTGGGAGGCAGGTCTGCATCTGGTTTGGAAGAACTCATTATGGGCTGCACTTCATCAACTGATATAAAAGAAGAGTCATCCATGACAAACCCACAAGAGGCAGAATGGCTCAAGTACTCTTCCTTCTGGCCTGACCCTGACAATCCGGATCATCATGGGTAG
>PoNAC48
ATGGATATGGAAGATAAGAATGACACCAATAAGGTTGATGACGTGATGTTGCCGGGTTTTCGATTTCATCCCACAGATGAGGAACTTGTAGGGTTTTACCTAAAGAAGAAGATTCAGCAGCGACCTCTGCCTATTGAGCTGATCAAACAAGTGGATATCTATAAATATGATCCATGGGATCTTCCAAAGCTGGCAAGTAATGGGGAGAAAGAGTGGTACTTCTACTGCCCAAGGGACCGTAAATACAGGAACAGTGCACGACCAAACCGAGTCACCGTAGCCGGGTTTTGGAAGGCTACTGGAACTGACCGGCCCATCTACTCCTCTGATGGCACTAAGTGCATAGGATTGAAGAAGTCCCTTGTGTTCTACAGGGGCAGAGCTGCGAAAGGGCTAAAAACTGACTGGATGATGCATGAGTTTCGCCTACCATCTCTCCCAGACTCAGCACCACCCAAGAAGTTCCCAGATAAAAACCTTCCTCCAAATGATTTATGGGCAATCTGCAGGATATTCAAAAAGACCCACTCCATGGCACAGAGAGCTCTTTCCCACTCCTGGGTCTCCCCAGTACCTGAAACTACTTCATCAGATATATACACTCAAGGTGCACACTGTACTCAGTTCAGTTCGGAGAACATCTCTTGCACAACTGAAACCAGATCAGCCATTCAGTTATGCAGTTACAATAATTTACAGCAAGGGTCGACTGCTAGTTTCTCAGATCTTGATTTTCCTTCATATAAACCCAATAATCCTACTATCTGTAAACCATCCATGTTTGCTCTCCCAAATGGAGACTTCCCACCCAACTTTATGTTTTCACCATTTGCTTCCATGCTATCAAATACGCCCCCCAATTTAATTGGCGATGTTAGTAAAGCATCAGAGAGTATCGACTTTGAAGGGTCACAGGACCAATTTGATGCCTTCTCCATCACTTTATCACAGGACATGCTAGGCAACATGAGTACAGGAGAAGAGTCCAGCTTCAAGAAGAATCCAACTGAACCCCAAAGTAATATTCAGTCGGGAACTGCTCTATCAATTGGGTTTCCCTTCAGCTTGTCCTCCACTGTACCAGATTCATGGAACCCTAGCCTACCATGGGATTCTCCACCTTATCCTAGTGAGATGTCAACAAGTTTTTCCACAAGCAAATGTTATACTTAG
>PoNAC52
ATGGAAGAAAATCCACCAGGATTTCGTTTCTTCCCAACCGAAGAAGAGCTAGTTTCCTTCTATCTCCACAATAAGCTACAGGGGAAGAAACTCGTGATTCACCGCGTCATCCCTGTCGTCAAACTTTATGAACTAGAGCCATGGCACCTTCCAAAGTTATCGGGAGAGCTGTGTCAGGGAGACAGTGAGCAGTGGTTTTTCTTTACGCCTAGACAAGAAAGGGAAGCTCATGGAGGTAGACCAACCCGTACCACAGCTTCTGGATATTGGAAGGCCACTGGCTCTACAGGTTACGTTTATTCTTCTGATAATAGATTGATTGGAGAGAAGAAGACTATGGTTTTTTACAGAGGAAAAGCACGTACGGGAAGGAAAACCAAATGGAAGATGAATGAGTACAGAGCCATTGAAGAAGAGGAAGCCATTGGCACTTCCGCTAATCCTATTCCAAAGACAAGGCATGAATTCAGTTTGTGCCGGGTGTATGTGGTATCGGGAAGCCTTCGAGCCTTTGATCGACGCCCATCAGGTGCAATAACAAGAGAGATGGTAACTCCACAATTAGATAATGGTAGTGGAGAGGCAACTAATTTGCAGGATACAAGCTCACCTGAAAGAGAGATGGTGACACAACAATTTGATAATGGTGCTGGAGAGGCCACTAATTTGCAGATTACAAGCTCACCTGAAACAGGGATGGTGACTCCACAATTAGATAATGGTGGTGCAGAGGCAACAACAAATTTGAAGAATCCTCAAGTGGTGGAGAACACCAGTTCACCTGAAACTACATATTCAGAAGGGGACTATGGTGATCTGATTCTCCCAGACGCTGCAATAGGGAGTGGCATTTTTCAGATGGTTAATGATCAACAACAACTGTGGGAATGGGAAGAGCAGTATTGGTTTTGA
>PoNAC49
ATGGAATCCTACTACCAGCATTTTGACAACAGTGAAGCCCATTTGCCTCCTGGCTTTCGGTTTCATCCAACGGACGAAGAGCTCATCACACACTACCTCATCAAGAAGGTCTTAGACAGTAACTTCACTGCAAGAGCTATTGCCGAAGTTGATCTCAACAAATGTGAGCCATGGGAGCTTCCTGGGAAAGCTAAGATGGGAGAGAGAGAGTGGTACTTCTTTAGCCTGCGTGACCGCAAATACCCAACTGGGCTTCGAACTAACAGAGCTACTGAAGCTGGATACTGGAAGGCAACTGGGAAGGACAGAGAGATTTACAGCTCAAAGACTTGTTCTCTTGTGGGAATGAAGAAGACACTCGTGTTTTACAGAGGAAGAGCACCAAAGGGCGAGAAAAGCAACTGGGTTATGCATGAGTATCGTCTTGAAGGCAAATTTGCTTACCATTATCTCTCCAGGAGCTCCAAGCTTCCTTGGATGCAGGATGAGTGGGTCATATCTCGAGTATTCCAGAAGAATTGCACGGGTGGGTCTACCGCCAGCGGTGGCAGTGGAAAAAAGTCTCGTCTGAGCTCCGGAATGAACCTTTATCCAGAAGTCAGCTCCCCGTCCTCGGTCTCCCTCCCACCACTCCTCGATTCCTCCCCCTACGGTGGTACCGGAGCATCCTCCGGCAATGCCATCGCAGACAGAGAGAGCTGTTCCTACGACGGCGGCGACACCTCTGCCACAGCCCAGCACGTGCCCTGTTTCTCCACAATTGCCGCCGCTGCAGCCTCGGCCACCAACTTCGATACCCACCACCACCCTCCTCCCGGGCCTCCACACTACGATCTCACTATGTCACCGTCAGTCATCGGAGCAATGGACCCATCGTTTTCAGCTCGTTTCCAGAGGAACGTAAATGGAGGAGTCTCGGCGTTTCCCAGCTTGAGGTCGCTTCAGGAGAATCTTCAGCTTCCATTTTTCTTTCCTGGGGTCGCGCCGCCACCAATGCACGGTGGTTCCGGCAGTCAGAATGTCGAGATGAGTGGGAACTGGCAGGCGCCGGGGATACAGAAGGTTGAAGCTGGAGGAAGGATGGGGATGGGACCAACAGAGTTGGATTGCATGTGGTCCTATTGA
>PoNAC56
ATGGAGAGCACTGATTCCTCATCCGGCACGCAGCAGCCCAACCTCCCGCCTGGTTTCCGTTTCCACCCAACTGATGAAGAGCTGGTGATTCACTACCTCAAGAAAAAAGCCGCTTCGGCTCCTCTCCCGGTGGCGATTATTGCCGAGGTTGATCTCTACAAGTTTGATCCATGGGAGTTACCAGCTAAGGCTACGTTTGGAGAACAAGAGTGGTACTTTTTCAGTCCACGAGACAGGAAATATCCAAACGGAGCTAGGCCAAACAGAGCTGCAACTTCTGGGTATTGGAAAGCAACTGGAACTGACAAGCCTGTATTGACTTCTGGGGGTACCCATAAGGTTGGTGTGAAGAAGGCGCTTGTTTTTTATGGAGGAAAGCCACCTAAAGGAATCAAAACCAATTGGATCATGCATGAATATCGTCTCGCTGAAAATCAGGTTAATTCCAATAAGCCTCCTGGTTGTGACATAGGAAAGAAAAACTCACTCCGGCTAGATGACTGGGTTTTATGTCGAATATACAAGAAGAACAATACACATAGACAAATGGATCATCATGACAAAGATGACTGCATTGGTGACATGCTTACATCAATACCACCTTCAATAACAGTCCCAAAGGCAACAAATTACAGTGCATTACTTGGAAATGACCATAATTTGTTTGAAGGGATAATGAACAATAATGGTGCAGATCATCATCTTGCGGCCATGTCAAACACACTCGCTCTGAAAAGGACATTACCGTCATCCCTCTACTGGAACGAGGAAGACCAAAGCGCGTGGGGGAAGAGGCTTCATGTCGATAATAGTGATGGAAGCAATGATATGAATGGAAGAAATGGAGATGGGAACAATTCTATTGTCACTCTGCTTAGCCAACTTCCCCAACATCAACAAACAATGCTGGGCTCACTGGGTGATGGGGTTTTCAGGCAATCATTTCAGCTCCCTGGTATGAATTCTTACACGTAA
>PoNAC64
ATGGATATGGATATAATCCTTAATGATGGTAAGGATATGGCTATAAATGAACCATGCCCTAAACTCAAGTTTTATCCATTTCCAGAAAAGCAAAGATCCACTAATAGTCAAAGATCCAAATCTAACACAGACTCGTCATTTGTAGCAAAGGCTTGGCTTATTGATGGCAGAGGGATTGCAACAAAAGTGAAAAGTGCTACTCAATCTGTCGAGTCTCAAATTAAAGATTGCGGGGCTAACCGTGAATGCCCAAATTGCCATTACTGCATTGATAATAGTGATGTTTTCCAAGAATGGCCTGGTCTGCCTTGTGGCGTAAAGTTTGATCCGTCTGATGTAGATCTTTTGGAACATTTAGCAGCAAAATGTGGTGTGGGAAACACCAAACCTCACTTGTTTATTGACGATTTTATCTCAACACTCGAGGGGGACCAAGGAATTTACTGTAAACATCCAGAAAATCTTCCTGGTGCCAAGAAAGATGGAAGCAGCGTGCATTTTTTTCATAGAACAATAAATGCGTATGCTACTGGTCAGCGGAAACGCCGCAAAATCCACAATGACCATAGTTTGACAGCAGAGGATGTTCGCTGGCACAAGACAGGTAAGACCAAGCCTGTTTTAGAGAATGGCCTTCAAAAAGGCTGTAAGAAGATCATGGTGTTATACAAAAGTTCAAAAAAGGGGATGAAGCCCGAAAAATCTAATTGGGTGATGCATCAATACCATCTGGGGAATGAAGAAGATGAGAAGGATGGTGCGTATGTGGTGTCTAAAATATTTTATCAACAGCAGAAGCAGTCTGACAAGAATGATAATGGTCCGGTCATTGAAGATTCTGAAATCATGGCACTTCGAACAGATCCAACAACTCCCAAGACAAATACTCCTAATCCTCCTCGACCAGGAAGGGCGGTTCTGCATGATGATATAGCTGATGATACTGCTGATATTATTTCCCCCCTGTTATGTGGCCAGGAAGTAAACCCTATCCAAGAAGCATGTAATGGCTCTTCCAATGTTCAGTATGAGAAAGAAATGGAGTGCCCTACATGGCTGGCAGGCGAATCTCAAGCTCCTGATAACTTTGATCCAGATGGCATAGACGAATCTTTGTTATGCAAGGAGATCTTCGATTCTTATTCCACTTCTAATTATTTGGGACCAGGCCATGTGTCTTATAATGAGTTTCCTTCTAACACTAACAATGTTTCGGGAGCCAGTTGTGGAATTTCTGAGCTTAAGAACCTAGAACTGGATATTCCAGATTTCGACCTTGCAGATTTGCAGTTTGGTTCTCAAGACAGTATACTTGGTTGGTTAGACCGCTTGTGA
>PoNAC66
ATGAGTAGTATAAGCATGGTAGAGGCAAAGTTGCCGCCGGGGTTCAGGTTCCATCCCAAAGACGAAGAACTTATATGTGATTACTTGATGAAGAAGGTGGATTGCTGTGATTCTACTCTAATGATCGAAGTCGACCTCAACAAGTGTGAACCTTGGGACATTCCTGAGGCTGCGCGGGTGGGAGCTAAGGTATGGTATTTTTACAGTAGGCGTGATCGTAAATACGCGACGGGAATACGAACAAACCGGGCGACGGCATGCGGGTACTGGAAAGCCACAGGGAAAGATAGAACGGTCCATGGCAAGGGGAAAAGCCTAGTTGGGATGAGGAAAACCTTGGTGTTCTACTCTGGGAGGGCACCAAAGGGTAAGAAAACTGATTGGGTCATGCATGAGTTCCGGCTTGAAGGATCTCTGGCGGCAACTAAAATTTCTTCTCTCATGGAAGATTGGGTTTTGTGTAAAGTGTTTTACAAAAGTAAAGAAGCGGTCCCTGCGAAACCAAGTATGGGAAGCTGCTATGACGACTTTGGTTCTTCATCTCTGCCACCATTAATGGATCCTTACATCACTTTTGACCAAGCACAAGCCAATCAAAATGAAAGTCGGCAAGTGCCCTGCTTCTCCATTTTCTCTCCAAACCAACCCAACCTCATCCATATGCAACCAAACATACCAACCTTTGGAGGAGTACCCCCAGATTTTGCTTCTTATTTAAACCCAAATTTCTCCAGTGAGAACAAGGTTTTGAAGGCTGTTTTGAATCACCTGACCAAGATGGAAAGCTCACCTGCTAACGTGAAAGACTTGTCACCAGATTTTGGAGAAGGGATTATTCCCGAAAGCTACTTGTCTGAAGTGGGCTTGTCGTCCATGTGGAACAACCATTATTGA
>PoNAC68
ATGAGCGGTCAATTATCTCTGCCACCGGGATTCAGATTTCATCCAACGGATGAGGAGCTGGTGACTCATTACCTTTGCCGGAAATGTGCATCTCAGTCCATTTCTGTTCCTATTATTAAAGATATTGATCTTTATAAATACGATCCATGGCAGCTTCCAGGCATGGCTCTTTATGGTGAAAAAGAGTGGTACTTTTTCTCCCCAAGAGACCGGAAATACCCAAATGGTTCCCGACCAAACAGGTCCGCCGGAACTGGTTATTGGAAGGCAACCGGCGCCGACAAGCCAATTGGGAAGCCGAAGACAGTTGGAATCAAGAAGGCACTGGTTTTCTATGCCGGAAAAGCTCCAAAAGGAGTGAAAACAAATTGGATTATGCATGAATATCGCCTCGCAAATGTTGATCGGTCGGCTGGCAAGAAGAACATCAACAATTCAAGGATCGCAGTGGAGCAACCTTACAAGTATAGTAGAATGTAG
>PoNAC76
ATGGCACCCATGAGTCTTCCTCCTGGATTCAGGTTCCATCCCACAGATGAAGAGCTTGTTGCTTATTATCTTGATAGGAAAATCACTGGTCAGAGGATCGAGCTTGAAATCATTCCTGAAGTTGATCTCTACAAATGTGAACCATGGGACTTACCAGACAAGTCATTTTTACCAAGCAAAGATATGGAGTGGTATTTTTATAGCCCTAGGGACCGCAAGTACCCCAACGGCTCAAGAACAAACCGCGCAACACGATCAGGATACTGGAAAGCCACTGGTAAAGATCGAACGGTGCAAACTCAGAAGCGGCCCGTTGGTATGAAGAAGACATTAGTGTATTATAGAGGCAGAGCTCCCCATGGCATTAGAACCAACTGGGTCATGCATGAGTATCGTCTTCTAGAATCCCTATGTGGCACTGCTTCATCAACTTTAATGGATTCGTATGCATTATGCCGTGTATTCAAGAAACCAATACAAATCCCCAAACCTAAAGAAGAACATAATGGGAATCATGCAATGAAAGAACCAATGTGGATCTCCAACAAACAATCAGTTGGGGAAGACACAAGCAATGATATTAATACTTCCCAAGGGAGAGAAGCTGAAGAATATGAGAATTTTAGTCAGGCAGATTATTCCAAGTTTCCATGTGATACTTCATCTTCTGATCTCACTCAAGGGACCCCCATTGAAAGTGTTGGTATAGAAGATGATTTACATATCCCATTTCCAGCCTCAGATGAAGCAAACAGTTCAGCTAATATGTATCCTTTCAGTGTAGACTGCTCATCAAATCTTTTCCAGGATATACAGATGCCAAACTGTACAAGCCAGCTGCATTATCCACTTCCTAACTACCCTCCATTAGCATTAGAAGACTTCCCACAGATAAATATCATCACCGAGACAAAGGCAACTGGAGAGGCTGGAAGTATTGATGAATACTTGATGTATGACAAATATATGGGTGGATCAAGCATGTTAGAAGAGATTTTATCTTTATGTTCTTCTCAAGATAACTCCACTGCCCTACCCATGCAGGATTGGACGATAGCATAA
>PoNAC8
ATGATTCCAGAAATTATCGAAAAACAAAAAGTTAGTCTTTGGCATACACTATCAACTGTAGTTATTGCCATATCGGTTCACAATGTGGATCTATGCACAAATGTTGTTTTGCTTAACAGGATCACACTTTATCTTGTTGGAGTCGAGCTGCCAGGTCAACTCATGGAAGAGGTAAGAGAGAAACAGAGGATGATGGCAGGAAGTGGGCAGCTATCAGTTCCACCAGGCTTTCGTTTCCACCCAACAGATGAAGAACTTCTGCACTATTATCTAAGGAAAAAAGTTTCTTATGAAGCCATAGATCTTGACGTTATTAGAGAAGTGGATCTTAACAAACTCGAGCCTTGGGACCTTAAAGATAAATGCAGAATTGGGTCAGGACCTCAAAATGAGTGGTATTTCTTCAGCCACAAGGACAAAAAATATCCAACAGGAACAAGAACAAACAGAGCTACCACAGCTGGGTTTTGGAAGGCAACGGGGAGGGACAAGGCCATCCACCTCAGCAATTCCAAGAGGATTGGGATGAGGAAAACCCTAGTCTTCTACACTGGGCGTGCTCCTCACGGCCAAAAGACTGACTGGATCATGCACGAATATCGCCTGGACGATGACAACAATGCTGATGTTCAGCAGGAAGATGGATGGGTGGTCTGCAGGGTATTCAAAAAGAAGAATATTAACAGAGGTTTCCAACAAGAGCTTTCTCATGACCATCAAGAAGAAGAAATCTTAGCTCATCACCAGATGAAGGCAAGTGGAATGTCTGCTCATCTACTACTAGAACCAATTAAACAAAATCATCATCTTCAACCACTATACGATTATTCATCATTTGATAGCTCCATGCATCTCCCACAGCTGTTCAGCCCGGAGACTGCGCAGTTTGTGTCACCTGCCCAAATCTCATCCTTGCACCCCATGGACCTTCAGTGTTCACAAAACTTGTTGAGGTTACAATCAACTGGGGCTGGTACTAATGGCGGGCTAATTCAGCAAGAGAGGCCGTTTAATGGCGATTGGTCGTTTTTGGACAAGCTTCTTGCATCTCATCAGAACCACCACTTGGATCATCATCATGCACAAACCAAATGCCACCCCAATTCATCATCTCATCAAGTTGTTCATGACCATATGCAGGGTAGTACTTCCGCTCAGAGATTCCCATTTCAATACCTTGGCTTTGAGACAGATATTTTGAAATATTCGAAGTAG
>PoNAC15
ATGACGATAACTGGGGTTACGGGAAAGACAAAGATGACAATCGTCGAAGCGTCAACAATATTTCCTGGGTTTAGGTTTTCTCCGACTGATGAGGAATTGATATCGTATTATTTGAAGAAGAAGATGGAAGGCTCGGAGAAGGGCGTCGAAATTATTTCAATGATAGAGATTTGGAAATACGAGCCTTGGGACTTACCAGCCAAATCTGTGGTTCAGTCGGATAATGAGTGGTTCTTCTTTTCACCTCGGGGAAGGAAGTATCCAAATGGCTCACAGAGTAAGAGAGCAACTGAACTTGGTTATTGGAAAGCCACAGGAAAAGAGCGTAACGTAAAATCAGGTTCTAATGTGATTGGTACAAAGAGAACCCTTGTATTCCACATAGGACGTGCACCAAAAGGAGAAAGGACAGAATGGATAATGCACGAGTATTGTTTGAATGGAAATTCTCAGGACTCCCTTGTTGTTTGTCGACTTCGGAAAAACAGTGATTTTCATCTCAATGACACTCTTAACCCAGCCTCCAGGAGCCGGAAGCGTTTATCAGCTATGAATAATAATAGTAGTTCTTCTGAAGTTGGTATTAACCAGACAGGTGTTTCTGAAGGAGCATTGGGTATTTCTGAAGGAGACAGGGCAGCTGAATGCTCTTCAAAGCGGTGTATTAGCAGTAATGATTCTCATTCTATTGAGCAAATCGAATCTGCAACTGAATCTAATGCTAAATTATCAAATGAGGTTTCTAAGCCCGGCTGTTCTAGTCATCAGAATTGTGACGATGATAAGGATTTTTATGCTGAGATACTGAAGGATGATATCATAAAGCTTGATGAATTTTCGACGCCTAGTATTAGTCATCGTCTCCAGCCTACAGTTACCAACACCTCTGAAGTTGAGAGAAAAAGTAATCAGCCAATGGTTCCTGTCCAGGGAACAGCACACCGAAGAATTAAATTGAAGAAGCAGCGGTATGATTCTAAAGAAGAACTTAAAATTTCAGAGTCAAAGCAGTCCGGGAAACTAAGCTGTTGGGTTGTCATGGTTGTAGTTTTTGTTAGCCTTACTTTGTTACTTATGATTCTGTGTTTGTTTGGAGGATTGCCACAAGTGAAGATCATTAGTTGTGCCTCTTCTGTATAA
>PoNAC21
ATGGCAAAAACAGCTCTCCCTCCTGGTTTTCGGTTTCACCCTTCTGATATTGAATTGGTTAAGTACCACCTAAAGAGGAAAGTGATGGGAAAGCCAGTTCGTGTTGAAGTCATATCAGAGATAGACATATACAAGTTTTCTCCTTGGGATCTTCCAGATAAGTCTTGCTTGAGAAGTAGAGATCTGGAGTGGTACTTCTTTTGTCCAAGACAGAAGAAATATGGGAGTGGTGGTAGAACTAATCGTGCTACTGAATCTGGATATTGGAAAAGCACTGGAAAAGATAGACCTGTTCAATCTGCAGGGATGATTAAAACTTTGGTTTTTCACCTAGGCAAGGCTCCAAAAGGGGAAAGAACAAATTGGGTCATGCATGAGTATAGACTTGAAGACAAGGATCTTGCTAGCACAGGAGTCATTCAGCGAAGGGATGAGCTCCTACATACAGGAGATGCTCCTTCTGTGGGATATGCCTATGGCCTAGGCTACAGGGAAGGGGTAAATCCCTTTTTTGGTGCGCCCGAGCCAGCGATAGAGAATGATTCGAACAAACAAGAAAAAGGATGGTGGTCGACGGTGTTTGTAGAAGAAGAGGACCGAACCGTGGCTTGTGGAGCAGGGAACACAACTGATGCGTATGTACTATGTAAAATCTTCCAGAAGAGTGGTCTAGGTCCGCAGAATGGTGCACAATATGGGGCACCATTTAATGAGGAAGAGTGGGATGATGATGTGGATGTTGATTATGTAGTCCCTTTCCTTTCTGCGGGCCCGTCTACTGCTGCAACTGCTACAGCGCTGCCCAATAACCCAAACAATCTTCTTGTAACATGCACCAATGTTCCCGTAAGTACATCCGCAGGGTCTTCATCTGAAGCAGGTCCTTCTGTAACTGTGCACTCTCCTGACAAGATGCTTCCAACAATACTAGAGGCTTCAATGTTGGAGGTTCATCAACCCCCCAGTAATGATGATTTGCTCTCATTGTTAGATATCTTTACTGAGGATGATGCTATGCTTTCAAACAACAATGATAAGAATGAGAAGCTAGATAATATCAGTATGGTTGAAATTGCCAAAGCTGGATATCCTTTGGATGGCAACAATATATATAATGACCTGGGGGACCTTGGCGAGTTGGCAAAACTAAGTGGAAATGGGTTGAATCTTTCCAACAGTCATGAAGCCGAGTTTATTGGTGGTAATGGGAAGTTTTTGGAGTTGGTTGATCTTGAATCCCCATTGAATGGCTTCCCTGAAGTAAATGGTGCTGAACTCATCCCAACCGAGGGCTTATCTGTGAACTACAACTGTTTTGATAATACAGAATTCGAGTTCCCAGTTAATCCTTTTGGTAATGTTCAGCATGTTCCATTGTTAAATCAGTCTCAACTGCCACATGAGTATAATGGATTTGATAATAATCAACTAGTAGATGTGTTTCCGAAGGCGAGAGGGGTTGAAGAATATGCAAGTCATGGTTCAAACATTGGGGAGCGTGACGATACTTTCTGCAAGCAATTGGAATTGGGAAGTAGACATGTGCCACCGGTCTATTCTGATGTAATTTCAGGCAATGCAAGTTTTATTTTGCACGAACAATCAGAAGCAGGAACTAGATTTGATCCAGAGGTCCAGACGAGGTAG
>PoNAC30
ATGAAGGCAAGTAATGAAGGGGGAAACGCCAACACTGTAGGAAGAAAAAGCCTGAACAATCATTATGATTCGTTTGCTGCTTCAGCATTCCTGTGCGGAGAAAAAAGATTTAGTTTCCTAATAAAGTTAGAGTTTTCGGGAGAGCTGTGTCAGGGAGACAGTGAGCAGTGGTTTTTCTTTACGCCTAGACAAGAAAGGGAAGCTCATGGAGGTAGACCAACCCGTACCACAGCTTCTGGATATTGGAAGGCCACTGGCTCTACAGGTTACGTTTATTCTTCTGATAATAGAGTGATTGGAGAGAAGAAGACTATGGTTTTTTACAGAGGAAAAGCACCTACGGGAAGGAAAACCAAATGGAAGATGAATGAGTACAGAGCCATTGAAGAAGAGGAAGCCATTGGCACTTCCGCTAATCCTATTCCAAAGACAAGGCATGAATTCAGTTTGTGCCGGGTGTATGTGGTATCGGGAAGCCTTCGAGCCTTTGATCGACGCCCATCAGGTGCAATAACAAGAGAGATGATTACAAGCTCACCTGAAACAGGGATGGTGACTCCACAATTAGATAATGGTGGTGCAGAGGCAACAACAAATTTGAAGAATCCTCAAGTGGTGGAGAACACCAGTTCACCTGAAACTACATATTCAGAAGGAGACTATGGTGATCTGATTCTCCCAGACGCTGCAACAGGGAGTGACATTTTTCAGATGGTTAATGATCTACAACTGTGGGAATGGGAAGAGCAATATTGGTTTTGA
>PoNAC31
ATGGAAGAACATCCACCAGGATTTCGTTTCTTCCCAACCGAAGAAGAGCTAGTTTCCTTCTATCTCCACAATAAGATACAGGGGAAGAAACTCGTGATTCACCGCGTCATCCCTGTCGTCAAACTTTATGAACTAGAGCCATGGATCCTTCCAAGTTCAAATCTCTTCCTCCACTTTTTATTTAAACATAAAATGGGTGTTGGAAGTTTTCGGGAGAGCTGTGTCAGGGAGACAGTGAGTAGTGGTTTTTCTTTACGCCTAGACAAGAAAGGGAAGCTCATGGAGGTAGACCAACCCGTACCACAGCTTCTGGATATTGGAACGCCACTGGCTCTACAGGTTATGTTTATTCTTCTGATAATAGAGTGA
>PoNAC37
ATGGATCAGCAACTGCTTGCCAGCGTAACTCAACCACTGCAGGAACAGGGTCAAAATCGAATCTTTGATGAGTTTTTGGGAGAGCTGTGTCAGGGAGACAGTGAGCAGTGGTTTTTCTTTACGCCTAGACAAGAAAGGGAAGCTCATGGAGGTAGACCAACCCGTACCACAACTTCTGGATATTGGAAGGCCACTGGCTCTACAGGTTACGTTTATTCTTCTGATAATAGAGTGATTGGAGAGAAGAAGACTATGGTTTTTTACAGACGAAAAGCACCTACGGGAAGGAAAACCAAATGGAAGATGAATGAGTACAGAGCCATTGAAGAAGAGGAAGCCATTGGCACTTCCGCTAATCCTATTCCAAAGGTGCATAGTTTTCGGGAGAGCTGTGTCAGGGAGACAGTGAGCAGTGGTTTTTCTTTACGCCTAGACAAGAAAGGGAAGCTCATGGAGGTAGACCAACCCGTACCACAACTTCTGGATATTGGAAGGCCACTGGCTCTACAGGTTACAGGAAAAGCACCTACGGGAAGGAAAACCACCATCTCACTAAGGAAGATGAATGAGTACAGAGCCATTGAAGAAGAGGAAGCCATTGGCACTTCCGCTAATCCTATTCCAAAGGGATATGAACCTCATAAACTTAGGAAACTGTCACCGGCTAGAATGGAGAAGTCACTAGGAAGGAAAAGAGAGGCAGAAGAGATCAAAACCAAGAGGAAGTCGCCGACCAGAAAACCTGGTGTACAGATGCACCCAATCCAGCAAAATCCTAGCACTATAATGTCCCATTTCGTTCGTGGATTATTTTGGATAGAATATTATTATTAG
>PoNAC40
ATGGAGCAGCCAAACTTTGTTAGAAATGGAAAGATCAGATTGCCCATCGGATTCCGGTTCCATCCCACTGATGAAGAGCTCGTTGTCCACTACTTAAAGCGCAAGATATTCTCTCTTCCATTGCCTGCTTCCATCATTCCTGAGCTCAATGTGTTTCAGACTCTCCCCTGGGACTTGCCTGGTGATTTAAACGAAAGGAAGTACTTTTTTAGCAAAAGAAATGGAAATGAGAAGAGATATAGAAGAGTTGATGGTTTTGGTTTTTGGAAGGCTATTGGGAAAGAGAAGCAAATTGTAGCTTCTGGGGGCAATAAAGCAGTAGGGATTAAGTCTACTCTGGTTTTCTGTGAAGGAAATCGACACCACGTATCAAGAACTCGCTGGATCATGCATGAATATCGCCTTGTAGGATCCGAAACAACCCCCTTGCAGAATTCTATAATGATTATGGATGACTGGGTCGTCTACCGCGTATTTCAGAAGAAGAGGAAGCCTAAAAGTCTTGGTGTTGTTTCTCAGCAGCCAAACAGGAAACAAGCTAAGAAAATTGAGGAGATGAAGCCAAGTTGCATTGTTTTCAAGATGGAAAACGATTTTAATTCAGGTCCTCCTCAGCCATCTTCCTCGAGTGGGATAATCGATTTCTGTCCTTCTTATGGTTCAGATCAGGAAGAAAGCAGTGCTAGCACTAGTTTTGCTTCATATTGTTGA
>PoNAC46
ATGGGGCTGCCACTCGGGTTTAGGTTTTGTCCGAGAGACGAGGAGCTGGTAAGAGATTTCTTGTATAGGAAGATACATGGGTTAAACATGGGAGACCATGTTATCGTGGAGAAGGATGTGTATGCGCATGAGCCTTGGCTTCTCGACAACTGGAGCGTGAAAGCTTGTTGGATGACCTGCTTGGAAAGGTACTACTTCGTGAGACGAGAAAAGAAAGCCAAATCAACATCAGGGAATGGAGTAAGACCCAATCGCATGGTTGGGGATTTTCAAGGAGGATTTTGGAAGGCAAACGCCGGAGATAAGCATGTCAAAGACCACCAGGGTCGCCTTCTTGGTTGCTTGCAGACGCTTACTTTCTACAGCTACAATACTCAAAGGCGAGACCGCAAAGATAGTACGAAAACTAACTGGATTATGCACGAGTATAGGCTCCCGTCCAAAACAATATTCCAAGAATGGGTTCTTTGCCGCATCAAGTATAACGGTAAACCAAATGGCATCATAGAGGAAGAACACCACCACTCCGTTGATAGCAACGACCTTATTAGCTACTACTTGTCAATGGCAGTGGACCACCACCACCAGGGACAGGGACAGGGAGTAATCAACCAACAGCAACATCAACATCAACTTGGGCTTCAGGATGATTTGAATGCGTTCTTCACAACTCCCCCCCACCAGGGTGAGATTCATGCGCCAACGCCAGAGGCCCAATCTATTCCCACTGAAACCAGCAATCACTACACACTACCTCACCAGGAGCATAATGGAGTTGCAATTCCAAACAATCATGATGAGCAAAAACAACTTGCCCTTGAAGATGAATTCGATAGAGACTTTGCTATCTTTTATCACGCATACCCAGATGAGATTCATGTGCCAACGCCGGAGGGCCAACGTATTCCCATCCAAACCACTCCAGAAAACGGCACCCGCAACTCTCACCAGGAAGCCATCCCAATCATCCCTGAGGATGAACTTTCCCTTGACCTTGAACTAGACTTTGACACCATTCTTGCTCCTTTTTTTCAACCTTCTGATGACCAGATTCTTAATGATATGCCAACATCATTCACGTCGGAGGCCCATTCTGCAGAAAATTATGCCAGCAACAACAGCTGCATGTCTATCAATGTCCAACAAGTTTCCCCTCCGCAAGAAGACAACTACATGGAGTTTGCATCCTATCTTCTACTATAA
>PoNAC51
CCATGGATGAAACAAAACCAGAGCTTACACTACCAAGTTTCATGTTTCACCCCCACAGAAGAAGAGCTGCTTGAATTCTATCTAATAAACACGGATTACTTAACATCAATCACCATGATCTATGATACTTGCCAGATTGGAGAAAGAGAATGGTATTTTTGTGTGCCAAGATACAGGAAGCATGGAAGTGGAGGAAGGCCAAACATGACTACTGAAAATAGCTATTGGAAAGCTATTGATTCTGATCGAAAGATTTTTAATCTTTCTGACCCTAAAAAAAGTATTGGGTTGAGGAAGACTCTTGTTGTCTACAAGGGAAGAGCACCTCGTGGTGGCAAAACTGACCATATCATGAACGAGTAG
>PoNAC50
ATGCAACTGCTAGGTGAATTCAAGTATGGTATGAAGAACGGACAATACTTTTTCACCCATAGGACAAGAAGATACTCAAATTCAAAACAACCACGACCTACTCGTACAACCCCTGGTGAGTATTGGAAAGTTACGGGGAGAGATATGAATATTGTTTCTGGAAATAAAATTATTGGGTTCAAAAAGATTTTGGTTTTCTATAGAGGGAAGGCACCAAAAGGGATTAAGACTCCTTGGAGATTGCATGAATACAGACTGAATCCGGCATTGGTTTCAGCTTATTATCAAATTGACGAATACACACAGTATGAGGTAGATAATTGTGTATTATGTAAAATTCATAATAGAGAATATGATTCGGGAGCAAAGAGTGAAACAGAGTCACCTGCAGGGTCTGTGAGTTGTAATGTTAATGATGATGAAATTGTCTGGGATGAATTTGAAGAGAAAGTAAAGAAACAAAAGTGCAGTACGAATGATGAAAATGCGAAAGCAGAGAAACTAAAGTGCTATTGGGATGATTATATTGCTGAAGTAGAGAAACTAAAGTGGTATTGGGATGGCAATGCTGATTGGATTCAAGAACTTCTCTCCGGACAGTTTCTTGTTGGAACTGATAGCATCGAAGTGTCTAGTTGA
>PoNAC54
ATGGCTGGACCATCGTGGTTAGTTGACAGTAAAAGAATTGCAACAAAAATCAAGTGTGCATCTGACACATGTGATCCTGGAAGAGTGAAATGGAAAAGCAACCCAACTAGAGCTTGCCCAAGTTGCCAGCATGTTATTGACAATACTGACGTCAGTCAAGAGTGGCCTGGGTTACCCAGAGGTGTGAAATTTGATCCATCTGATCAAGAGATTCTGTTGCATTTACTTGCAAAAGTTAGTGTGGGGAATTCGAAACCCCATCCTTTTATTGACGAGTTCATTCCAACTGTTGATGAAGAAGATGGTATCTGTTATACCCATCCTCGGAAGCTACCGGGCGTGAAGCAAGATGGAAGTGTATCCCATTTCTTTCATAGAGCAATCAAGGCTTATAATACCGGAACTCGTAAGCGCCGGAAGATTCATGGTGATGATGGCGGTGATGTTCGATGGCATAAAACTGGCAGGACTAAACCGGTAATGTTGGATGGGGTTCAGAGTGGATGCAAGAAAATAATGGTCCTCTATGTGAGCATGGTCGGGGGTGGGAAACCAGAGAAGACTAACTGGGTGATGCACCAATATCATTTGGGTACTGGAGAGGATGAGAAAGATGGAGAGTATATTGTATCGAAAATCTTCTATCAGCAGCAACAAGGTAAGCTAAGTGACAAACTTGAACAAGCATCTCCTGAAAGCAGTGATCCGATAATTACAAAAGTAGATCCAGTCACTCCCAAGTCTGTGACTCCCCAACCTCCTCGTAACGAGAGGACATATAATAATTATGACCATGGACAGGAGTCTTCACTTAGTCGCATGGATCCCGCTGTACAGAATCCTGAGTTGGAGTGCATAGAAGATGAGGTGCAAGCTGTATGTGAAAATAAGGAGAATGAGGATCACCTCAAGGAAGAAAATCATGTCAATCAAATGGTAGATGATTGTGAAAATAATGAGGTTGGAGAAGACCCAAAATGGTGGGACAGTGAGTCACAGTACATCTTAAGTTCGCAACAGCTTGTGGAAGGGCTTTCCTTGTGTGACGAGTTTCTGCAGAGTCAATCTCCAAATAGGGACAATGGAGAATCAAAGAGCAAACCTCGTCTTTCTGATTATGCTCATTTAGGACCAGAGTATTTAAAGAAGGACCTCGAAGAGTGTCAAAATCTTGTTCTGGATCCAGCAAATATAGAACTTGATACTCCACCTGATTTCAGGTTCAGCCAGCTTGAGTTTGGGTCACAGGATAGCTTTATTGCTTGGGGGGACACCAAGTTGATTGACTGA
>PoNAC4
ATGACATGGCGCAATGAACCTGCTGGGGAAAGAAATCAGACACCAGTTCAAATAATTTCCACACCACCCTCTTATCATGAACACAACACTGGAAATACTGTTAGCAAAGCAAAAAATGATGGTTTTCGGACCTTAAACTGTCCTTCTTGCGGCCATCGTATACAAGTCCAAGATCAGGGTGGACTTCAAGATTTGCCGGGACTACCTGCGGGAGTGAAGTTTGATCCCACTGACCATGAAATTCTTGAGCATTTAGAGGCAAAAGTGTTGTCAGATACGCATAAACTCCATCCACTGATTGATGAGTTTATCCCTACCCTCGAGGGGGAGAATGGAATTTGCTACACTCATCCAGAGAAGCTACCAGGTGTAAGCAGGGATGGACTAATTCGCCACTTCTTTCATCGACCTTCAAAAGCATACACAACTGGAACTCGAAAACGAAGAAAAGTACACACAGAGGAAGATGGCGGCGAGACAAGATGGCACAAAACAGGCAAAACCAGACCAGTCTTTATGGGCGGAGAAGTAAAAGGTTTCAAAAAAATCCTAGTACTCTACACCAATTATGGCAGACAAAGAAAACCCGAGAAAACGAATTGGGTAATGCACCAATATCATCTTGGCGTCAATGAAGAAGAAAAAGATGGAGAAATAGTTCTTTCCAAGGTTTTCTACCAAACACAGCCTAGACAATGCGGTGGTTCAAGCATCAAGGACTCACTCGATGGAAAACTAAAAAATGTGCCCCTTAATATAGAGTATTATAATCCCAATTTTATCTCTTATCACAATAGAGAAAGTTCAACGCATCTAATTCCAAATTTCGTTGTCGAAGGCGACGGGTCTTCGTTTGTTCATGCAAGTTTGCTTGGCAAAATGAGGATTCGCCTGGTGTTTAGTACTTTGGCTAATTTCGAATTGGCTACTTATTTGGAGTGCATGTTTTTCACCTGGCTAGTTTTGCTCTTTTTCCTGGCGAGTACATCATTTCGCCTGGCAAGAATTAGCCAGACATCTCTGGCACACACTCGTCCTTATCAGACTACATGTGTGCTAGGAGTGTATGCTTATACACATTAA
>PoNAC61
ATGCATCTTCGTCTAGACATATCAACACCAACATGTACACAATATTGGGAGGCACTTCAAGTGATTTATGAATGGGAGCTAGCCAAAAGACAGAAAAAGGATGCAGTAGATCGAGCAAGGATTCGCGGGGAGGAACCACTTGCTGAGTTAAGGGGTCTGCATTCAAGCTGGAAACGCATCACAACACCTTTAGCAAGATTTAAAGGGAGAAATGATCATGGTTTGGAACTTAAAGAAAAGGATAGTAAAGAGTGCGTAAAAGCATTGTCTCCTGAGGCAGAAGAGGAAACTGGCTCATTTTGGCCAAAGCTATTACATAGTGAGGATAATGAAGCTGCAGTTGACCTTGTAGAAGAATCAGAGGATTATTTTGAGTTGAAGGCCATGAAAGCTATGGGTTCCAGGGAACAAGATCTTGTTGACAAGGCCAAAGATCTGGTTTATACCATTGACAAGGATGGGGATAGCTGTGAAACAAGCATTATTAGGTTTCACACTGACCCCCCCCCCCCCTCCCACAATAATGGGAGGGACTTCACTCCCCCTAGCTTTCGTTTCCACCCAAATGATGATGAATTGGTAGACTATTACTTGAAAATAATAGTTTATGGACTTGAAATTAAGCTAGAAGTGATCCCTGTGATCGAGTTGTACAAGTTTGATCCATGGGAGTTGCCAGGAAAAGATAGGAAAGTTGCTTGTCAATCTGGAGTGATAGGGTATCGTAAAACCCTAGTTTTCTATAATGGACGGGTGCCTTTAGGGGATAGAACCGATTGGGTAATGCACGAATGTCGCCTATGTGATGAATTTTCTCAAGGATCTCCCAGCTTTCAGACTGAATTAGAATTCGGTTCAATAATTTTCTCAAGGGAGCTTTTGAATGAGAGCACACAAAAGGGGAGCATTGTGAAGGGAGAACCAAAAGGCAAGAGGGATGGAAGAAACTAA
>PoNAC63
ATGGTGAAAACACATTCCTATCCGGGTCTTCGATTTCACCCGACTGACGTTGAACTGCTAATGTACTACTTGAAGAGGAAGGTATTGGGAAGGCGGAATCAAATTGACGTCATATCAGAGATCGATATTTACAAATATTCACCTTGGGAACTTCCAGATAAATCTCTCTTGAGGAGTGGGGACCTTGAATGGTACTTCTTTGCTCCCAGAGCGAGGAAATCCTGCAACACTGCTAGAATGAATCGCGCCACCGAATGTGGATATTGGAAAGCCACCGGAAAAGACAGACCTGTCATTTATAACAATCGAACTGTCGGGATGGTTAAAATTTTGGTTTTTCACTTGGGCAAGGCACCAAAAGGGCAGAGAACAAATTGGGTAATGCACGAGTATAGACTTGAAGACAAGAATCTTGCTGATGCGGGAGTGGTTCAAGATACCTACGCGCTTTGTAAAGTCTTCCATAAGAATGGTCACGGCCCACAGAATGGTGCACAATATGGAGCACCGTTAAAGGAGGAAGAATGGGAGGAGGAGGAGGATGTAAGAGTAAATGATGCACTGGTGCTGCCTAGTGATCCAAACACTTCTATTGTAACAGTTGCAGAGGATGTTATTTGGAAGATTCTTGATGCTGATGTTTCGACGTCGGAGGTTCAACAACGCCCAGATGATGATGGTGATTTGGTTTCAATGATGAGATGGTTCACTGAGGATACGGGTGTGGCTCCCGATAAGCAAATTGTTGAAGTCGGCAATAAGCAAATTGTTGAAGTCGGGTCTTCTTCGAATGGAAAGGATATATATAATGGATTGGTGGATTTATGCAACTTGGAAGATTTTTGTGGAAATGTATCGAATTTCTCAAGTTTTAACGATGCACGGTTTGTTCCAAATTCCAATGGAATGTTCTTGGAGTTGGTTGATCTTCAGTCCCGAATAATTTTTCCTGCTGGAGTTGTTAGACCTAAACACGAGCCTAATTGA
>PoNAC71
ATGTTTTCTCTGAATTCTTTACCGTTGGGATATAGATTTCGTCCAACGGATTGGGAACTCGTCGATTACTACTTGCGGAAGAAGATCAATGGTGATGAGGAGCAAGTCAAAGTGATTAAAGAGATTGATGTTTGTAGAGTGGAACCCTGGGATTTGCCTCATTTATCGGTGATTAAATCAAATGATCTTGAGTGGTTCTTCTTCTGCCCTCGTGATCGGAAATACCCAAATGGACGGCGATCAAACAGAGCGACGGTAAGAGGGTACTGGAAAGCGACGGGGAAGGATCGCATAATTAAGAAGAAGCTCTGCCCGATCGGTACAAAAAAAACCTTGGTGTTCTACACAGGGAGAGCTCCGCGTGGAAAAAGGTCTAATTGGGTAATGCACGAGTACTCCACTACTCTGAAGGAACTCGATGGAACCCACCCCGGCCAGAGTGCCTTTGTCCTTTGTCGATTATTTAAGAAGCAAGATGAGAGGGTTGACGATTCTCATTGTGATGATGAAGTTGAACTTGCTGATTCTTCTCCTATCACAACAAAATCTTCCCCTGAAGTATCAGATTCAGAATTAGCACCCCCAGTAGTAACTCCTGATTCAGGAAGGCAAGCTGAAGAGCAACCCTCAAATTTTGAAAGTTGTCAACTTGAAGATTTTGGTACGGCAACCCCCGACTCTCTTGTTCTTACTGAGCATGACACCAAGGGTAACATTGCTAATGATTGGGACTATCAACTGGCAGAAGTAACAGGCTTTGAGGACCCACTGTTGAACGAAAACATGAATTCACTTTTTAACCCAATACTTGACCAGGAAGTTAACAAAATTTTTTCTCCACCTCACTTGCATGCGGAGTTCAGATTTTCTTTACCTCATTACTCCACTAACTTCAGCGATAAATTTGATGAGTTTCCGGCTCTGTATGACTTACAGAGTGGCAATAATGACCAGGATGACCATATATCTGATTTCTTGCATTCAATTATCAATTACTCTGAAGAGCCTGACAGTTCAATGAATTCGGCTGTTGAAAGTGGAATTCCCGAGTATTCGAGTTTGAAAAGCAATCACAGTGTTGTAAACAGTAGATCATGCCGTGAGTTAGAACCGGAAGTGGTCCAACCACAGTTGGAGCCAGGGCATTTAGGTTTCATTGGGATGATGGAACCAACTCCAACAGGCCACATAAATTTTGTGGGTCAAAACACTTTTGACCTTCCCCAGCCCCTGCATTGGGACTCTCATGCACCCGCGAAGCCAAAGAAAGAAAACACTTTTGGATCAAACAATCTTTCAATGGCTTATGGAAGTGGCTATTGTACTGGAACTGGAATCACAATAAGGCATCAGGGACAAAATCGGTCACTTAGCCATTGCATTGATACACAGGGAACAGCATCAAGAAGAATCCGTTTACTATTGTCTAATAACCGTGAAACTGAAGCACTTCATTCATGTAAGGTGGCCAAATTTTACTCCGACACAAAAGATGATGGTGCAAAATCAACAGTTTGTGAGGAAGGGAAAATGCTCCATTCAGAACGAGCGTACGAGCAGGGAAGGGAAATTACCTATACAGAATCAGGAGTGGCCCAAGAAGCACAAAAAGAATTTGTGGACGAGCAGGGAGGGGAAATTACCTATACAGAATCAGGAGTGGCCCAAGAAGCACAAAAAGAATTTGTGGACGAGCCTTTCAGTGGTGCTGCTTACTTGGATGAGGAGCAGGAAGGGAAAATGGTCCAAGTATCATTCCAGGGACGAATTACCTATTCAGAATCAGGAGTGGCCCAAGAAGCACCAAAAGAATTTGTGGACGAGCCTTTCAGTGGTGCTGCTTCCGTGGATGAGGAGCAGGAAGGGATAACGATGCTCAGAGGAAAGTCCCTAGGAGCACAGGAAGAATTTGTGGTTAGGAGGAGAATTAAAAAAACACTCCAATCTGAACAGGATACTTCTCAGTATACAGTCTCTGATTCAAAAAAGAAGCTGAAGTTGAAACCAAAAAGTTCTGTTCTGGTTGTTCAGAAGGGCCGAAATGGCAAGACGATTCCTTCATATCAGTCGATTTGGTCATCTGCTTTTATACTCAAGTTAGTTGTGCTTATAGGCGGCTTGTCACTCGTCTTCATCGGTATATGTAGATTGATTAACTTCTAG
>PoNAC74
ATGCAAGGAAGGAATGTGTCAATTCCTATCCTCCCTCCAGGGTTTAGATTCCATCCTACTGATCAAGAGCTCATCATCCATTATCTTGACATGAAAATCTCGTCACCTTCTTCCTCGAATTCCACACTTTCTATAATAGCTGAAGTTGATCTCTACAAGTTCAATCCATGGGAACTTCCTGGAAAGGCCCTTTTTGGAGAGAATGAGTGGTTTTTCTTCAGTCCAAGGGATCGTAAATATCCCAATGGAGCTCGGCCGAACAGAACCGCTGCATGTGGTTACTGGAAAGCTACTGGAACTGATAAACCAATCATCAGTTCTAGCGGTTCACAATGTCTCGGAGTGAAGAAGACGCTTGTATTTTACAAAGGTCGTCCTCCAAAAGGCCAAAAAACAAGTTGGATAATGCACGAGTACAGGCTTCTTAATGATACCCGTCGTTTCCAGAGGCCAAGGGGATCCATGCGATTGGATGATTGGGTTCTATGCAAAATTCATCAGAAGAACAACAGCCCCCAAGACAATCTTGAAAGCAGTTCTGGTAGCTGCTCCCAATCTACTCTCGCTTATTTTGATGACAAAGAAGCGAAGTCCAAGTTCAAATTTCTTAAACACACCGAAATTCAGTTTGAAGCTCCTTCCCTGCTTCCCAAAGAAAGTGAAGTAGCAATTGAACAAGGAAGCCTATACTTCCAAGGAAGATCTTCAGAAAGCTCAATTTCAGGTGCTAATTCGGTTTCTCAAGCACCTACAGTTTCATCCTTCAAGGATGCACTTGAATCCATCAAAAGAACACTCTCTATTGGAGCTTTGGATGAATTAGCACTGCCATTACCACCAATTAAGAGACTAAATTCAGCCAGTACAAATTACATGGACAATGGAAGCACTGTTAAGCTTCCTACTCTGTTTAAGTCACCTTTATACCCCCCATGCTTCTCCCAGCAGTTTATAATCTGA
>PoNAC14
ATGAATCAAGCCTTTCAATTCCGATATCAATTTGCAAATTCACCTGCTCATTTTCATAATCAACTCTCTAATGTTAGTAGCCAATTTCAATCCCAATATCCCAATGTAGGCCTACCCCAATTCTCTAATCAACCTTGTGCTTCTCAACTCCCTATACCAGTTGATACACCCCAATTCCCTACTCAACCATGCACTCCTCAACTCCATATTCCGATCGATACACCCCAATTCCCTACTCAACCTTCTACTCCTCAACTCTCTATACCTGCCGATACACCAAGTTATGGATGCCAAAATGATGTACCAAAAAAAGGCAAGCCTTTTGCATTTGAACATTGTTGGTTGATTTTAAGGTTTCAACCGAAGTGGTTGAATGAATACGAACAGAAAAATCAAACAAAGAGTCAAAAGCGTAAGAATCCTTCGACACCACCCGACATTCCTATAGACCTTGAGGATCCTGAGGTAGATGAGGTCTCCAAACCTAGTTTTATAGACTTAGAAAGACCATTGGGGAGGAAATCTGAGAAGCAAATGAAGAGGGAGCAAAATGCTGATGTGCCCGTTGTGGAGATCCTAGAAGGAATAAGAGAAGATAACAAGGTTGCAAATGCTAAGAAGGAGAAAACAGCTATTCCTATACTGATTGGGACCAAATTCGATGATTTTGTCAAACTTCCCCCAGATTTGCAGTGGAAAGTTATGACTCAGGTAAAAGAAAAAGACTGGTTAGGTCTACCAGTAGGAGTGAAATTTGACCCCACAGACCAAGAACTGATAGAACACCTAGAAGCTAAGGTAGAATCTAAGGACTTCAAATCTCACCCTTTTATCGATGAGTTCATCCCCACAATTGAAGGTGAAGATGGGATCTGTTACACTCATCCAGAAAAACTCCCAGGTCTCTCTCTTAAAACAAGTTTTGTGGTGACCATGGATCGCTTGATCATGTTCCAATTGCTTGTAAAGATGCAGTCGCAATTTTGTTTATGTTTGATAATTACTACACACTTAATAACAAGAAAATGGAACAAGACAGCTATTCCTATACTGATTGGGACCAAATTCGATGATTTTGTCAAACTTCCCCCAGATTTGCAGTGGAAAGTTATGACTCAGGTAAAAGAAAAAGACTGGTTAGGTCTACCAGTAGGAGTGAAATTTGACCCCACAGACCAAGAACTGATAGAACACCTAGAAGCTAAGGTAGAATCTAAGGACTTCAAATCTCACCCTTTTATCGATGAGTTCATCCCCACAATTGAAGGTGAAGATGGGATCTGTTACACTCATCCAGAAAAACTCCCAGGTCTCTCTCTTAAAACAAGTTTTGTGGTGACCATGGATCGCTTGATCATGTTCCAATTGCTAGTAAAGATGCAGTCGCAATTTTGTTTATGTCTGATCTTACTAGCAGATGTACACTTAATAAGCTGTAACATGCAGTTAATTAAAAGTATTTGCATGCAGGGATGTGATGGTTCTGTGCTATTGAACAGTACCAGAAACAATCAAGCTGAAAAAATTGCATTTCTAAACCTAAGCTTAAGAGGATTCCAAGTTGTTGATGCTGCAAAATCTGCTTTGGAAAAGACGTGTCCTGGCGTGGCCCCAAGACCGGTTTTAGAATTACGTAGAAAGTCTCTGTCTCGTCTTTCTTGCTCTTCGCCAACCCCCTTTCCTGCCGATATCTTAGCCTTGGTAGCTAGAGATGCAGTTTCATTGATTAATGGACCATTCTGGGAAGTGCCCACGGGACGAAGAGATGGAAGAGTGTCACTTGCCTCAGAGGCCTTAACAAATCTGCCACCTTCCTTTTTCAATATAACTCAACTCAAGGCATCATTTACCTCAAAGGGTTTGAGTGTAAAGGACCTTTTATGTGATATGTTTGTTAGGGGGACACACCATTGCAGTGTAATTGGATGGTATAATCAAGCAATAAAATGGAACAAGACAGCTATTCCTCTTCTGATTGGGACCAAATTCGATGATTTTGTCAAACTTCCCCCAGATTTGCAATGGACAATTATGACTCAGGAAGGCAATAAACGCTCTGATGATGTTGATGAAAATGAAGATAACATTTTCATAGTCCAGGAGTTATGTGCTAACAAGAAGAAAATGGAGATAAGTCTCTACTGA
>PoNAC17
ATGCGATGTGAATGTCAGGACTTGACTCGTAAGTGGGAGAACATGAATACTTTTACACATGTTCCTCCTGGTTTTCGGTTCCATCCTACTGATGAAGAATTAGTTGATTACTACCTCAGGAAAAAAGTTACTTCAAGAAGAATTGACCTAGATATCATTAAAGATGTTGATCTCTATAAAATTGAGCCATGGGATCTTCAAGAGTTGTGCAGAATAGGAACAGAAGAGCAAAACGAATGGTACTTTTTCAGCCATAAAGATAAGAAGTATCCAACTGGAACTCGGACAAATAGAGCTACAGCAGCTGGGTTTTGGAAAGCAACAGGAAGAGATAAGGCTATTTACTCTAAGCATGACTTGGTTGGAATGAGAAAGACCTTGGTATTTTATAAAGGTAGAGCCCCGAATGGACAAAAGTCAGACTGGATTATGCATGAGTACAGGCTTGAAACAGAAGAAAATGGAACTACACAGGCAAGCATTCCAACACAATCATAG
>PoNAC24
ATGGTTTTAGGGAAGAGATTGTGTTTTGATATAATAGGATTACTTAACATCAATCACCATGATGTATGGGACTTTCTAGGACTGGCCAAGATTGCTAAAAGAGAATGGTATTTTTTTGTGCCAAGAGACGGGAAGAAAGGAAGTGGAGGAAGGCCAAACATGACTACTGAAAATGGCTTTTGGAAAGCTACTGGTTCTGATCGAAAGATTTTTAGTCTTTCTGACCCCCAAAAAAGTATTGGGTTGAGGAAGACTCTTCTTTTCTACAAGGGAAGATCACCTCGTGGTGGCAAAACTAATCAGATCATTAACGAGTATGGTCTACCTGACTCATGCTCTGTTCCTAAGAATATAGTCTTGTGTAAGATATATAGGAAAGCGACACTAGTGAAGGTTTTGGAACAGAATGCAGTAATGGAAGAAGAAGAGATGAAAGTCAAATATGTTGTAACACCCACATCGCCAAGCTCGACAACACGCGAAAGCGGTCTTTCTTATCATATGTTCTACACATTATTTTCTTCACCCCCTCAAGGTGGAAAGAATGTCTCATCATATGTTTTTCTCCCCCTCAAGGCGAAAATAATGTCTTAA
>PoNAC27
ATGGCTGAAAGAAAAATCCCATTGGGATATAAGTTTAGGCCAAGTGATGAAGTTTTGATAACCCATTACCTTTTCAAGAGGGTAATGGGGGAAGCGCTGCCTTGCCAAAAAGCCATTGCGGAAAGGGATCTCTATGGAGAGGAGCCCTGGGAGATTTACGGAGATTCCCCATCGGATGTTTATTTTTTTACAACGCTGAAGGGCAGCGGCAGCAGCTCAAGAAGAAAGACTCGGACAGCTGGACAGGGAAAGTGGAAAGAAACCATTTCCAAGAAGCCCATCAGTGACTCTAGTGGAAGGGAGATAGGCTTATTCAAGGCCTATAAGTATGTGTCTCTCCTCAAAGACTCCTCAAATAACAACAGATGGATCATGCATGAATTTAGTCTTGGGGGACACTTCCAGCAAAAGGCAAGAGCAAATTTCCCCAAATGGGATTGTAATGAAATCGTTGTCTGTATGCTCAGGGACAAGAACGGTAAAAATACAATGGAAGAAGAAATTGAAGATTGGGTCTCATCTTTGTTTGAAGCATCAAGCCCTTCAAGTGTGATCCTCTCCCCCAACTCTGACATACATTGTCTCTCCCCCAACTCTCACCTCAATGGCATACACGGTGACTTTTGTTTCAGCCTAGATGACGATTTACAGTTGAGGGAGGACCTCCTCATCGAAAGAACCCCTCTCAATGAGGATGATATCCCAGGGTCTGACCTCACGCACATTCCTAATGACCTTTCGTTCACCTTCACCTCACAGGACACATGCTATGAGACCAACTATCAGCAGCCACCCATTTCTGATGGGAACTCCTCATGGGCACAACCATCCTCCTCTGTTCCATTGGGGTTGGGTGGTGTCAAGAAAGTGAATTGTTTCAGCGAGCTTATGGGGGTGGGTGGTGTCAAGAAAGTGAATTGTGTCAGCAAGCTTATGGGGGGACATCATGCTTCACAGCAGGACAACTCAGAATCCATCTCCAATCCCAAAAGAAGGAGAATGGCATAA
>PoNAC32
ATGAAACAAAACCAGAGGTTACACTGCCAGGTTTCATGTTTCACCCCAACAGAAGAAGAGCTGCTTGAATTATATCTGAAAAACCTGGTTTTGGGGAAGAGATTGTGTTTTGATATAATAGGATTACTTAACACCAATCACCATGATCCATGGGACTTGCCAGGACTGGCCAAGATTGGAGAAAGAGAATGGTATTTTTTTATGCCAAGAGATAGGAAGCATGGAAGTGGAGGAAGGCCAAACATAACTACTGAAAATGGCTATTGTATTGGGTTGAGGAAGACTCTTGTTTTCTACAAGGGAAGAGCGCCTCGTGGTGGCAAAACTGACTAG
>PoNAC5
ATGGCTCCTGTTTCACTGCCTCCTGGCTTCCGGTTTCATCCCACAGATGAGGAACTCGTTGCTTACTATCTCAAGCGAAAGATCAATGGCCGAAAAATTGAATTGGAAGTCATCCCTGAGGTTGATCTCTACAAGTGTGAGCCATGGGACTTGCCAGGAAAATCATTACTCCCAAGTAAAGATCTCGAATGGTATTTCTTTAGCCCTCGTGATCGTAAGTACCCTAATGGTTCAAGGACAAACCGTGCAACTAAAGCTGGATATTGGAAGGCCACTGGGAAGGACCGGAAAGTAAACTCTCAAATGCGTGCCGTGGGCATGAAGAAAACCCTAGTCTACTACCGAGGGAGAGCGCCACACGGTGCAAGAACAGGTTGGGTTATGCATGAATACCGGCTTGATGAGAGAGAATGTGAAACTGCTTCTGGCTTGCAGGATGCATATGCGTTATGTCGTGTGTTCAAGAAGAGTACAACTATCCCCAAGGTTGGAGAGCATTATGCAGCTGCCACAGCTACTAATCCAATTTCTAGTGATTACTCATCGAGTATGGAACTCTATTCTGAAGGAAGATGTGAAGATTTAGAGAGCTCTGATTATCCAATCCCAATAGATCCATGCTCACCCAACATGACTGCTGGATCGTCGCTCAATTTGCACCGTGGAAGAGATGGGAGATGGATGCAATACTTATCTGAAGACGCATTTAACTACACAACCCCTTCATTTCAAAACAGTGCAAGTGTTTCATACCCTCCAACTAAGGTTAATATAGCATTAGAGTGTGCAAGGTTGCAGCATCGGTTCGCAACGCCACCATTGGAAGTGGAGGACTTTCCCCAAGTCGGCCTCACTGATTTTAGAATGGTGCAATCAAGTTCCAATATTCATGAAACCACAAAAGAAACAGATATATTACAGGAAATTCTTTCAGTTGCTCATGCTTCTCAAGAAAGGATAAATCAATCCAACATACCCGACCCATGGGACGGAAATTATGCTCCTTCTGATGATTTTACCTTTATATCCAACAAAGAACCCTACAGTAATCAGTTTAATGACATGGATTCATTGAGTTTTGTGGACAAACCATGGGAAGAGCAGAATGCTAGGTCTGTCGAGATTAGAGAAGCAAATGAGGGATTCAAAGGCGGGAGGTTGGTAGAGAATCTGAGATGGGTAGGAATGTCAAACAAAAATATGGAGCAGAGCTTGTTCGAGGAACCGAAGATAGTTCCAATAGAAAGTATTTCTAGTTTTCAGAGGGAGGAGCATGAAGTTCAAGGAGAAACGTATCCTCATAACAACTACAAGCCATTCAATGACACCGAGTTAAATGACTTCCCATTGGAATTCTTCAGTAATGTCGACCCAAATGACAACTTTTTAGACAATGCGGACATGGATGATTTCTCTAGTAGTCCTACCTTTGAAGTTGTTGAGAAAATTGAAGTCAATCATGGAATGTTTGTTTCGACTCGCCAGGTAGCTGAGACATTCTTTTACCAAATAGTGCCTTCAAAGACAGTTAGGGTCCATCTAAACCCTGTCATGGCACATAACTGCTCAACTAGAAAAACAGACGCACAAGTGAGGTCTAAACGTTGTTCTTTCTTTAGTAAGATCAAGGAGCTGGCAATGCACAAATCTACAATGCCATGGAGGAAAGTAGCAAGCAACATCATTGGTGTCATCTCACTTTTGTTGACCTATTGCATTTATCTTTGGGAATATATGGAAAATGAGGAGCTGATGCATTGTTTGTCTTCAAATGGAAAAGTTGTGAAGAGGAGGGAGGAAGGTTGTTCATCCAATATCAAGAAGGTGAAGAAACCAGGAAGAAATACGTGCAGCTGCAGTGACAAAACGCACAAGGGTGTTCAAATGGGGAAGAAGCTTACCCTGACATTCCATGATGCTCAGTGCATGAAGTGGAGTGGAGAAAATGTCCGGAATAGCCTGCCGGAGCTCAGTGGAGAAGATGATGAACAGTTGGAAATGGAGGTTTTTGATCGGATTTTCAGAGATGATGAAAGGGATTTGAGGCTTGCACTTGATGTGATTTCAAAGATGGAACATCCAGCAATTGTTTTGATCAAAGAGGAAAGAGTGGGGAGAAGTGGAGAAATGGGACAGGTTGGATCGAAGATTGAGGGAAGTATGGTCAATGATCTGGAGTGA
>PoNAC81
ATGCTTACCTTACATTTCTTGCCACCGAAGCAAAACCTTCTCTACACTCCACCCTCACCAAACCCTAACCCTAAGAAAATTCCCCAAATCCAGAGCACCCCAACACAGATCTCCACCATGGGTTACGAGGCTTCAGCAACCCCTGCCACTGCACTCGCTCCTGGCTTCCGATTTCACCCTACCGATGAAGAGTTGGTGAGGTACTATTTGAAGCGCAAGGTTTGTGGCAAATCATTCCGCTTTGACGCCATTTCCGAGATCGACATCTACAAATCCGAACCATGGGATCTCCCAGGCAAGTCAAAGCTGAAGGGTAGAGACCTACAATGGTATTTTTTTAGTCCCCTTGATAAGAAGTATGGAAACGGGTCGAGGATGAATAGAGCGACGGGTGAAGGGTACTGGAAGGCGACCGGGAATGATAGGCCAATCAGGCATGATTTTCGAAATGTTGGAATGAAGAAGACCCTTGTATTTCACAAAGGTCGAGCTCCAGGCGGGAAGAGGACCGATTGGGTCATGCACGAATACAGGCTTGTCGATGAGGAATTGGAGAAAGCCGTTTACCAAAAGAAGGATCTGGAGAAAGCCAGTGAGGATGGGTATGTATTGTGCAGAGTATTCCAGAAAAGTGGACCAGGACCACGAAATGGAGACCAATATGCACTTTTTTTTGAGGATGAATGGGAAGATGACAGGTCGGTTTTGGTTCCTGGAGCAGAAGCTGTAGATGAAAGAACTGCTGGTGATTATGCACGTCCTGAAGGGACTAATCTTCTCCAGGATACTCCACACAACAAGGCTCCTCTTCATCAAACTGAACATTCTAGAGACTCTCAGAATGTTCCATTTGTTTGTAAAATTGAGAGGGCAGATGACTGCCTTTTGCCATCCATGAATGGTCCAGAACCTTTCCAGATAGTGGGGAATAAGAGATTAAGGCAAAATGATTCGGACCCTAGCCAAACAAATGGATCGGAAAGTTCAACAACGGCTACGCAGGATCCTTGCCCCTTAGCAACGACAACTGCAACGGCAACCGAAACAAAAACAAATTTACCGTCTGCACCCTTAGAGTTACCCCTGTTGGAATCTATTGAAAACAGAGAAAGCTCTCCAGTTCCTGTTCAGAGATATGATGCTGGGACTCTTAACATGTCGATGCCGCCTGGTTGTATGGAATTTATTAATAACTTGCAAAAGGAAATCCACAACATATCTTTTGAAAGACAAACTTTGAAGATTGAAGTTATGAGTGCTCAGGCAATGATTAATATCCTTCAATCGCGAATTGAATTTTTGAACAAGGAGAACGAGGATCTGAAAAGGATGATTCGAGATTAG
>PoNAC12
ATGGTTTACCTTCTTTCATCTGCGCAGATCTCTGTCATGAGTCGCGAGGCTTCAACCCCACCCCCAACCCCACTTCCACCCCCAACCCCAATGACAGCACTCGCTCCTGGGTTTCGATTCCATCCCTCGGATGAAGAGCTGGTATGGTACTACCTGAGGCGTAAGGTATGTGACAAGTCCTTCCATTTCGACGCGGTCTCCGAAATCAACATCTACAAGTCTGAACCATGGGATCTCCCAGGCAAGTCACGGATGAAAGGTAGGGATTTAGAGTGGTACTTTTTTAGTCCCCTAGACAAGAAGTTCGGAAATGGTTCCAAGACGAATCGGTCTACCAGCATGGGGTTCTGGAAGACGACGGGAAGGGATAGGGTAGTCCGGCATGACTCTCGGAATGTTGGGATGAAGAAGACCCTTGTGTTTCACAAAGGGCGAACATCGGGAGCGAAGCGGACCAATTGGGTAATGCATGAGTACAGGCTTCTTGATGAAGAATTGGATAAAGCTCGCGGCGTGCAGGATGGGTACGTACTGTGCAGAGTGTTTGAGAAGAGTGGGCTGGGACCTCCAATTGGAGACCAATGTGCACCTTTTATTGAGGATGATTGGGAAGATGACATTCAAGGAGCAGAGGCTGCTGCTGAAGTAGTAGCTGGTGATGATGCGGGTCTTGAAGGGAACGAGCTTGTGAAGAAACAGAAAAATTACAAAAACCATCAAGCTGATTTGCCCACAATGCAGCTTTAA
>PoNAC65
ATGGGCAAACCTCTCTCATGCCAGAAATCGGTTGTGGAGAGGGACCTTTATGGAAGCCAAGACCCTTGGGAGATGTGCCGGGATTACACGAGTAATACAGGAAATTTTTATTTCTTCACCAAACTCAAGATGTTTGACAATGGCAACAAAAAGCATAGGAGGGTGGGACAAGGTACGTGGAAAGAGTCTATATCGAGCAAGGAAGTTCTTGATCCTTCTAAAATGGTTTTAGGGTTTAAGAAAATGTATAATTACAAGAATGGCGGATCACAAAACGTTGGCGGTGGATGGATTATGTACGAATACAGCCTCGGGGGCAGCTTCCTTGAACAAGTAAAAGCAAAAATCCCCAATTGGCACCATAATCAAGTTGTCCTCTGTATGCTCAAAGACAACAGCTGCCTGGAAGGAAAAAAGGATGAGCATCAAATTCCCCCTCCTAAATCATCATCAGCCTCACGCAAGAGGAAGGCCAAAGACAACCACACCAACTTGAGCACCCAAGAAATTCAAATATGCCATGCAACTGTAGATCAAGACCATCAAACCTCCCCTCCTATATTAGCATCAGCATCACCCAAGAGGAGGAAGGCCAAAAACAACCACACCAACTTGAGCACCCAAGAAATTCAGATATGCGATGCAACTGTAGAAATTCAGATATGCGATGCAACTGTGGATCAAGACCAAGTGTGGTTTTGGGTTGAAACTTCAAAAAAACAGCAACAGGACATGGTAATAAGTGATGGCGTTTCCATCTCGGAGTACCAATCGCAGCAGAACCACTATGTTGTTGCTAATAACCGTGAAGACTTGTCATCTCCATTGTCGTCTTTGATCCATGCTTCAGATAATCTGCCCATATGGGAGCACCAAACTCATTCCACCATTGATATCAACGAGTCTTCGGTTGAAACTTCAGAGCAGCAGGACATGGGAGTAATTGATGGTGTTTCCATCTCGGAGTACCAATGGCAACAGAACCATGTTGTTTCTATTAACAGTGAGGAGCTGTCTTTGATCCATGCTTCAGATGATCTGCCCGTATGGGAGCACCAAACTCATTCCACCAATGATATCAACGCGTCTTGGGTAGAAACTTCAGAGCAGCAGGACGTGGGAGTAAGTGATGGTGTTTCCATCTCGGAGTACCAATGGCAACAGAACCATGTTGTTTCTATTAACAGTGAGGAGCTGTCTTTGATCCATGCTTCAGAAGATCTGCCTGTATGGGAGCACCAAACTCATGCCACCAATGATATCAACGAGTCTTGGGTTGAAACTTTAGAGCAGCTAGACATGGGAGTAAGTGATGGTGTTTCCATCTCGGAGTACCGATGGCAACAGAACCATGCTGTTTCTACTAACAATGAGGAGTTGTCTGTGATCCATGCTTCAAATGATCTGCCCGTATGGGAGTACCAAACTCATGTCACCGATGATTTCAACGAGTTCGAAGACTCTCCTCCGGCCATCTCCAACGCATGTGTCAATGCCCAACAACCCATCAACTCTTTGATCCAAGCGGATTCATACGTTGAACCACAGATGGGGGGGACAAACCCTCAACACCACTCCATGTATTCATTTTTGGATTCAATCTTAGCTTAA
