# Supplementary material for: Characterization of the NAC gene family in ‘Fengdan’ peony (Paeonia ostii) insights into the evolution and expression patterns under abiotic stresses and ABA treatment
Source: Front Plant Sci. 2025 Apr 16;16:1559667. doi: 10.3389/fpls.2025.1559667 (PMC12041088; doi:10.3389/fpls.2025.1559667)
Supplement: Supplementary file 3 [file Table2.xlsx]

## Sheet: Sheet1
PoNAC50
ANAC24
ANAC23
PoNAC23
PoNAC82
PoNAC39
PONAC27
PoNAC65
PoNAC77
PoNAC28	ONAC003
PoNAC14
PoNAC54
ANAC８
PoNAC64
ANAC85
ANAC44
ANAC99
PoNAC42
ANAC75
ANAC73
PoNAC20
PoNAC4
ANAC10
ANAC27
ANAC88
ANAC6
PoNAC79
PoNAC78
PONAC46
PoNAC18
ANAC64	ANAC063
ANAC93
ANAC65
ANAC63
PoNAC13
ANAC25	NAP
PoNAC56
ANAC56
ANAC18
PoNAC74
PoNAC47
PoNAC16
PoNAC43
ANAC29
ANAC47	AtNAC3
PoNAC7
PoNAC60
PoNAC25
ANAC72
ANAC55
ANAC19
PoNAC70	ATAF
PoNAC41
PoNAC22
ANAC102
ANAC81
ANAC32
PoNAC26
PoNAC68
ANAC2
PoNAC19
ANAC104
ANAC95
PoNAC53	ONAC022
PoNAC80
PoNAC45
ANAC42
ANAC94
ANAC9
PoNAC33
PoNAC75
PoNAC48
PoNAC10
PoNAC11
ANAC35
ANAC34
ANAC36
PoNAC2
PoNAC3
PoNAC24
PoNAC51
PoNAC32
PoNAC55
ANAC97	ANAC001
ANAC5
ANAC4
ANAC48
ANAC3
ANAC49
ANAC1
ANAC69
ANAC68
ANAC67
ANAC90	TERN
ANAC61
PoNAC37
PoNAC30
PoNAC52
PoNAC31	OsNAC8
ANAC77
PoNAC15
ANAC40
ANAC89
ANAC60
PoNAC71	TIP
ANAC91
ANAC62
PoNAC44
PoNAC14
ANAC13	NAC2
PoNAC73
ANAC17
ANAC16
PoNAC63
PoNAC21
ANAC103
ANAC82
ANAC50
ANAC52
ANAC51
PoNAC12
PoNAC81
ANAC78
ANAC53
PoNAC76	ANAC011
ANAC20
PoNAC5
ANAC28
PoNAC72
ANAC57
ANAC86
ANAC45
PoNAC29
ANAC11
ANAC96
ANAC71
PoNAC61
PoNAC59
PoNAC9
PoNAC57
PoNAC40	SENU5
ANAC84
ANAC41
PoNAC6
ANAC83
ANAC66	OsNAC7
ANAC43
PoNAC1
ANAC12
PoNAC8
ANAC33
ANAC15
PoNAC34
ANAC70
ANAC101
ANAC105
ANAC30
PoNAC35
PoNAC36
ANAC76
ANAC37
ANAC26
ANAC7
PoNAC17
PoNAC58
PoNAC67	NAC1
ANAC74
PoNAC66
ANAC22
ANAC21
PoNAC38	NAM
ANAC31
ANAC98
PoNAC49
ANAC54
PoNAC69
ANAC58
ANAC39
ANAC38
PoNAC62
ANAC87
ANAC46
ANAC92
ANAC59
ANAC100
ANAC80
ANAC79
