# Supplementary material for: Characterization of the NAC gene family in ‘Fengdan’ peony (Paeonia ostii) insights into the evolution and expression patterns under abiotic stresses and ABA treatment
Source: Front Plant Sci. 2025 Apr 16;16:1559667. doi: 10.3389/fpls.2025.1559667 (PMC12041088; doi:10.3389/fpls.2025.1559667)
Supplement: Supplementary file 4 [file Table3.xlsx]

## Sheet: Sheet1
gene_id	leaf	petal	pistil	seed	shoot	stamen	stamen
PoNAC1	0.13	0	4.04	0.05	0.04	0	0
PoNAC2	1.08	0.85	12.36	0.05	0.57	0.6	0.6
PoNAC4	0.31	0.22	1.15	0.41	0.31	0.16	0.16
PoNAC6	49.11	4.93	27.67	112.07	48.05	5.33	5.33
PoNAC7	0	0	0	0.51	0	7.98	7.98
PoNAC11	5.55	0	0	0	2.31	1.99	1.99
PoNAC12	16.3	15.66	22.08	15.89	23.22	7.17	7.17
PoNAC13	0.65	0	1.46	0.1	1.03	0.28	0.28
PoNAC15	4.29	0.1	2.21	2.14	2.83	0.76	0.76
PoNAC16	0.17	0.08	6.34	11.57	0.04	6.01	6.01
PoNAC19	4.98	3.89	8.94	4.15	5.11	2.31	2.31
PoNAC21	6.8	2.92	9.44	4.83	6.83	1.79	1.79
PoNAC22	0	0	0	12.42	0	0.9	0.9
PoNAC25	1.8	1.06	3.4	0.77	1.35	0.16	0.16
PoNAC26	12.46	0.91	7.37	26.47	10.81	1.18	1.18
PoNAC27	0.25	0.47	0.55	0.1	0.35	0.94	0.94
PoNAC28	2.73	0.92	2.34	2.51	2.32	0.35	0.35
PoNAC29	1.15	0.07	0.2	0.06	0.39	0	0
PoNAC35	0.61	0	0.34	0	1.47	0	0
PoNAC38	0.11	12.02	3.11	0.04	0.49	0.37	0.37
PoNAC39	2.38	0.93	1.55	1.32	1.32	43.69	43.69
PoNAC40	6.14	4.69	12.11	0.35	3.77	2.23	2.23
PoNAC42	2.35	0.33	2.42	0.07	1.75	0.17	0.17
PoNAC44	5.76	4.11	12.65	11.6	7.72	1.12	1.12
PoNAC49	0	0.07	0.8	43.53	0.04	3.51	3.51
PoNAC52	0	0	0	0	0.78	0.27	0.27
PoNAC53	0.26	0.06	0.05	0	0.97	0	0
PoNAC54	4.87	3.87	16.18	12.39	8.86	1.85	1.85
PoNAC56	0.22	30.82	5.68	187.92	0.04	97.09	97.09
PoNAC57	1.33	0.04	1.45	0.29	0.51	0.07	0.07
PoNAC58	0.45	0	0.56	0	0.61	0	0
PoNAC59	1.69	0.29	1.5	0.32	0.69	0.32	0.32
PoNAC60	0	0	0.05	0	0	4.46	4.46
PoNAC62	0.64	1.11	1.56	6.92	0.08	3.28	3.28
PoNAC63	2.74	0.8	3.8	3.26	3.41	1.32	1.32
PoNAC64	1.19	0	2.5	1.37	3.24	0.33	0.33
PoNAC65	1.19	0.97	1.64	0.32	2.07	1.31	1.31
PoNAC66	1.99	0.29	0.33	2.32	3.27	11.3	11.3
PoNAC67	0.05	0.61	2.08	2.2	0.05	1.77	1.77
PoNAC68	23.79	12.57	27.34	6.62	15.03	4.39	4.39
PoNAC71	15.61	6.03	23.12	14.27	17.9	3.61	3.61
PoNAC72	0.96	0	2.54	0	0.65	0	0
PoNAC73	4.17	7.92	9.25	9.74	7.31	3.92	3.92
PoNAC81	13.44	8.9	15.45	19.93	15.33	10.68	10.68
PoNAC82	1.19	0.07	0.76	1.19	1.29	0.6	0.6
